# Supplementary material for: Whole-Genome Sequencing and Comparative Genomic Analysis of Antimicrobial Producing Streptococcus lutetiensis from the Rumen
Source: Microorganisms. 2022 Mar 3;10(3):551. doi: 10.3390/microorganisms10030551 (PMC8949432; doi:10.3390/microorganisms10030551)
Supplement: Supplementary file 1 [file microorganisms-10-00551-s001.zip]

Archive with 10 entries (9 files):
- supplementary-proofback/
- supplementary-proofback/Figure S1.pdf
- supplementary-proofback/Figure S2.pdf
- supplementary-proofback/Figure S3_R1.pdf
- supplementary-proofback/Figure S4.pdf
- supplementary-proofback/Table S1.xlsx
- supplementary-proofback/Table S2.xlsx
- supplementary-proofback/Table S3.xlsx
- supplementary-proofback/Table S4.xlsx
- supplementary-proofback/Table S5_R1.pdf
