# Supplementary material for: Whole-Genome Sequencing and Comparative Genomic Analysis of Antimicrobial Producing Streptococcus lutetiensis from the Rumen
Source: Microorganisms. 2022 Mar 3;10(3):551. doi: 10.3390/microorganisms10030551 (PMC8949432; doi:10.3390/microorganisms10030551)
Supplement: Supplementary file 1 [file microorganisms-10-00551-s001.zip › supplementary-proofback/Table S1.xlsx]

## Sheet: S Table1
				Bacterial targets
ID	Gram	Shape	Arrangement	Salmonella enterica serovar Typhimurium ATCC 14028	Listeria monocytogenes ATCC 7644	Proteus vulgaris ATCC 13315	Enterococcus faecalis ATCC 4083	Escherichia coli ATCC 10536	Staphylococcus aureus ATCC 29213	Lactobacillus paracasei subsp. paracasei ATCC 355	Shigella flexneri ATCC 12022	Citrobacter freudii ATCC 8090	Klebsiella pneumoniae ATCC 13882	Pseudomonas aeruginosa ATCC 27853	Acinetobacter baumanni ATCC 19606	Staphylococcus aureus ATCC 25923
1	+	Coccus	Streptococci	-	-	-	+	-	-	+	-	-	-	-	-	-
2	+	Coccus	Streptococci	-	-	+	-	+	+	-	-	-	-	-	-	-
3	+	Coccus	Streptococci	-	-	-	-	+	+	+	-	-	-	-	-	-
4	+	Coccus	Streptococci	-	-	-	-	-	+	+	-	-	-	-	-	-
5	+	Coccus	Diplococci	+	-	-	-	-	+	+	-	-	-	-	-	-
6	+	Coccus	Streptococci	++	+	-	-	++	-	++	-	-	-	-	-	-
7	+	Coccus	Streptococci	-	-	-	+	-	-	+	-	-	-	-	-	-
8	+	Bacillus	Streptobacilli	-	-	-	-	+	-	-	-	-	-	-	-	-
9	+	Coccus	Streptococci	++	+	-	-	++	++	-	-	-	-	-	-	-
10	+	Short bacillus	Streptobacilli	+	-	-	-	+	-	-	-	-	-	-	-	-
11	+	Coccus	Streptococci	++	+++	-	-	++	+	-	-	-	-	-	-	-
12	+	Short bacillus	Streptobacilli	-	-	-	-	-	-	+	-	-	-	-	-	-
13	+	Coccus	Streptococci	-	+	+	+	-	-	+	-	-	-	-	-	-
14	+	Short bacillus	Streptobacilli	-	-	-	+	+	+	+	-	-	-	-	-	-
15	+	Short bacillus	Streptobacilli	-	-	-	+	+	+	-	-	-	-	-	-	-
16	+	Coccus	Streptococci	-	-	-	+	+	+	+	-	-	-	-	-	-
17	+	Short bacillus	Streptobacilli	-	-	-	+	+	+	+	-	-	-	-	-	-
18	+	Short bacillus	Streptobacilli	-	-	-	-	+	+	+	-	-	-	-	-	-
19	+	Coccus	Streptococci	-	-	-	+	+	+	+	-	-	-	-	-	-
20	+	Short bacillus	Streptobacilli	-	-	-	+	+	+	+	-	-	-	-	-	-
21	+	Short bacillus	Streptobacilli	-	-	-	-	+	+	+	-	-	-	-	-	-
22	+	Bacillus	Streptococci	-	-	-	-	+	-	+	-	-	-	-	-	-
23	+	Short bacillus	Streptobacilli	-	-	-	-	+	+	+	-	-	-	-	-	-
24	+	Coccus	Streptococci	-	-	-	-	+	+	+	-	-	-	-	-	-
25	+	Short bacillus	Streptobacilli	-	-	-	+	-	+	-	-	-	-	-	-	-
26	+	Coccus	Staphylococci	-	-	-	+	-	+	+	-	-	-	-	-	-
27	+	Coccus	Staphylococci	+	-	-	-	+	-	-	-	-	-	-	-	-
28	+	Bacillus	Streptobacilli	+	-	-	+	-	-	+	-	-	-	-	-	-
29	+	Coccus	Streptococci	-	-	-	-	+	+	-	-	-	-	-	-	-
30	+	Short bacillus	Streptobacilli	-	-	-	-	+	+	-	-	-	-	-	-	-
31	+	Coccus	Streptococci	-	-	-	-	+	+	-	-	-	-	-	-	-
32	+	Short bacillus	Diplobacilli	-	-	+	-	+	-	+	-	-	-	-	-	-
33	+	Bacillus	Streptobacilli	-	-	-	-	+	+	-	-	-	-	-	-	-
34	+	Coccus	Streptococci	-	-	-	+	+	+	+	-	-	-	-	-	-
35	+	Coccus	Streptococci	-	-	-	-	+	+	-	-	-	-	-	-	-
36	+	Coccus	Streptococci	++	+	-	-	++	+	-	-	-	-	-	-	-
37	+	Coccus	Streptococci	-	-	-	-	+	-	-	-	-	-	-	-	-
38	+	Coccus	Streptococci	-	-	-	-	-	+	-	-	-	-	-	-	-
39	+	Bacillus	Streptobacilli	-	-	-	-	-	+	-	-	-	-	-	-	-
40	+	Bacillus	Streptobacilli	-	-	-	-	-	+	+	-	-	-	-	-	-
41	+	Bacillus	Streptobacilli	-	-	-	-	+	+	+	-	-	-	-	-	-
42	+	Bacillus	Streptobacilli	-	-	-	+	+	+	-	-	-	-	-	-	-
43	+	Coccus	Streptococci	-	-	-	+	+	+	+	-	-	-	-	-	-
44	+	Bacillus	Streptobacilli	-	-	-	-	+	-	+	-	-	-	-	-	-
45	+	Coccus	Streptococci	+	++	-	+	-	-	+	-	-	-	-	-	-
46	+	Coccus	Streptococci	+	++	-	-	-	-	+	-	-	-	-	-	-
47	+	Bacillus	Diplobacilli	-	-	-	+	+	-	+	-	-	-	-	-	-
48	+	Short bacillus	Streptobacilli	-	-	-	+	-	-	+	-	-	-	-	-	-
49	+	Coccus	Streptococci	-	-	-	+	+	+	+	-	-	-	-	-	-
50	+	Coccus	Streptococci	-	-	-	+	-	-	+	-	-	-	-	-	-
51	+	Coccus	Streptococci	-	-	-	+	+	+	+	-	-	-	-	-	-
52	+	Coccus	Streptococci	-	-	-	+	++	-	+	-	-	-	-	-	-
53	+	Coccus	Streptococci	++	+	-	+	-	+	-	-	-	-	-	-	-
54	+	Coccus	Streptococci	++	+	-	+	++	-	-	-	-	-	-	-	-
55	+	Coccus	Streptococci	-	+	-	+	-	+	-	-	-	-	-	-	-
56	+	Coccus	Streptococci	-	-	-	+	+	++	-	-	-	-	-	-	-
57	+	Coccus	Streptococci	-	-	-	+	++	++	-	-	-	-	-	-	-
58	+	Coccus	Streptococci	++	+	-	-	++	-	+	-	-	-	-	-	-
59	+	Coccus	Streptococci	+++	-	-	++	++	-	-	-	-	-	-	-	-
60	+	Coccus	Streptococci	++	+	-	-	++	-	-	-	-	-	-	-	-
61	+	Coccus	Streptococci	-	-	-	+	-	+	-	-	-	-	-	-	-
62	+	Coccus	Streptococci	++	+	-	+	-	-	+	-	-	-	-	-	-
63	+	Coccus	Streptococci	++	+	-	+	-	+	+	-	-	-	-	-	-
64	+	Coccus	Streptococci	-	-	-	+	+	+	+	-	-	-	-	-	-
65	+	Coccus	Streptococci	-	-	-	+	+	-	-	-	-	-	-	-	-
66	+	Bacillus	Streptobacilli	-	-	-	+	++	-	-	-	-	-	-	-	-
67	+	Coccus	Streptococci	-	-	-	-	-	+	+	-	-	-	-	-	-
68	+	Coccus	Streptococci	-	+	-	-	+	+	+	-	-	-	-	-	-
69	+	Coccus	Streptococci	-	-	-	+	+	-	+	-	-	-	-	-	-
70	+	Coccus	Streptococci	-	-	-	+	+	-	-	-	-	-	-	-	-
71	+	Coccus	Streptococci	+	+	-	+	+	-	+	-	-	-	-	-	-
72	+	Coccus	Streptococci	+	+	-	-	+	+	+	-	-	-	-	-	-
73	+	Coccus	Streptococci	+	+	-	+	+	+	+	-	-	-	-	-	-
74	+	Coccus	Streptococci	+	+	-	+	+	+	+	-	-	-	-	-	-
75	+	Coccus	Streptococci	+	+	-	+	+	-	+	-	-	-	-	-	-
76	+	Coccus	Streptococci	+	+	-	+	+	+	+	-	-	-	-	-	-
77	+	Coccus	Streptococci	-	-	-	+	+	-	+	-	-	-	-	-	-
78	+	Coccus	Streptococci	+	+	-	+	+	-	+	-	-	-	-	-	-
79	+	Coccus	Streptococci	-	-	-	+	+	-	+	-	-	-	-	-	-
80	+	Coccus	Streptococci	+++	-	-	+	++	++	+	-	-	-	-	-	-
81	+	Coccus	Streptococci	-	-	-	+	+	-	+	-	-	-	-	-	-
82	+	Coccus	Streptococci	-	-	-	+	-	+	-	-	-	-	-	-	-
83	+	Coccus	Streptococci	-	-	-	+	-	+	-	-	-	-	-	-	-
84	+	Coccus	Streptococci	-	-	-	-	+	+	+	-	-	-	-	-	-
85	+	Coccus	Streptococci	-	-	-	+	+	-	+	-	-	-	-	-	-
86	+	Coccus	Streptococci	-	-	-	-	+	+	+	-	-	-	-	-	-
87	+	Coccus	Streptococci	-	-	-	-	+	+	+	-	-	-	-	-	-
88	+	Coccus	Streptococci	-	-	-	+	+	+	+	-	-	-	-	-	-
89	+	Coccus	Streptococci	-	-	-	+	+	+	+	-	-	-	-	-	-
90	+	Coccus	Streptococci	-	-	-	-	+	+	-	-	-	-	-	-	-
91	+	Coccus	Streptococci	-	-	-	+	+	+	-	-	-	-	-	-	-
92	+	Coccus	Streptococci	-	-	-	+	+	+	+	-	-	-	-	-	-
93	+	Coccus	Streptococci	-	-	-	+	+	+	+	-	-	-	-	-	-
94	+	Coccus	Streptococci	-	-	-	+	+	+	+	-	-	-	-	-	-
95	+	Bacillus	Streptobacilli	-	-	-	+	+	+	-	-	-	-	-	-	-
96	+	Coccus	Streptococci	-	-	-	+	+	-	-	-	-	-	-	-	-
97	+	Coccus	Streptococci	-	-	-	+	+	-	-	-	-	-	-	-	-
98	+	Coccus	Streptococci	-	-	-	+	+	+	+	-	-	-	-	-	-
99	+	Coccus	Streptococci	-	-	-	+	+	+	-	-	-	-	-	-	-
100	+	Coccus	Streptococci	-	-	-	-	+	+	+	-	-	-	-	-	-
101	+	Coccus	Streptococci	-	-	-	+	+	+	+	-	-	-	-	-	-
102	+	Coccus	Streptococci	-	-	-	+	+	+	+	-	-	-	-	-	-
103	+	Coccus	Streptococci	-	-	-	+	+	+	-	-	-	-	-	-	-
104	+	Coccus	Streptococci	-	-	-	+	+	-	+	-	-	-	-	-	-
105	+	Coccus	Streptococci	-	-	-	+	+	-	+	-	-	-	-	-	-
106	+	Coccus	Streptococci	-	-	-	+	+	+	+	-	-	-	-	-	-
