# Supplementary material for: Whole-Genome Sequencing and Comparative Genomic Analysis of Antimicrobial Producing Streptococcus lutetiensis from the Rumen
Source: Microorganisms. 2022 Mar 3;10(3):551. doi: 10.3390/microorganisms10030551 (PMC8949432; doi:10.3390/microorganisms10030551)
Supplement: Supplementary file 1 [file microorganisms-10-00551-s001.zip › supplementary-proofback/Table S2.xlsx]

## Sheet: Sheet1
Streptococcus lutetiensis UFV59												Streptococcus lutetiensis UFV80										Streptococcus lutetiensis UFV58										Streptococcus lutetiensis UFV11										Streptococcus lutetiensis UFV09
ref_genome_contig	ref_genome_gene	ref_genome_aa_length	ref_genome_patric_id	ref_genome_locus_tag	ref_genome_gene_name	ref_genome_plfam_id	ref_genome_pgfam_id	ref_genome_function	ref_genome_start	ref_genome_end	ref_genome_strand	comp_genome_1_hit	comp_genome_1_contig	comp_genome_1_gene	comp_genome_1_aa_length	comp_genome_1_patric_id	comp_genome_1_locus_tag	comp_genome_1_gene_name	comp_genome_1_function	comp_genome_1_percent_identity	comp_genome_1_seq_coverage	comp_genome_2_hit	comp_genome_2_contig	comp_genome_2_gene	comp_genome_2_aa_length	comp_genome_2_patric_id	comp_genome_2_locus_tag	comp_genome_2_gene_name	comp_genome_2_function	comp_genome_2_percent_identity	comp_genome_2_seq_coverage	comp_genome_3_hit	comp_genome_3_contig	comp_genome_3_gene	comp_genome_3_aa_length	comp_genome_3_patric_id	comp_genome_3_locus_tag	comp_genome_3_gene_name	comp_genome_3_function	comp_genome_3_percent_identity	comp_genome_3_seq_coverage	comp_genome_4_hit	comp_genome_4_contig	comp_genome_4_gene	comp_genome_4_aa_length	comp_genome_4_patric_id	comp_genome_4_locus_tag	comp_genome_4_gene_name	comp_genome_4_function
150055.82.con.0001	1	108	fig|150055.82.peg.1			PLF_1301_00115756	PGF_05232801	hypothetical protein	209	535	+	bi (<->)	150055.83.con.0001	596	108	fig|150055.83.peg.596			hypothetical protein	0.87	0.991	bi (<->)	150055.81.con.0001	819	108	fig|150055.81.peg.819			hypothetical protein	0.88	0.991	bi (<->)	150055.80.con.0001	826	108	fig|150055.80.peg.826			hypothetical protein	0.898	0.991	bi (<->)	150055.79.con.0001	825	108	fig|150055.79.peg.825			hypothetical protein
150055.82.con.0001	2	198	fig|150055.82.peg.2			PLF_1301_00035262	PGF_03498962	Transcriptional regulator	567	1163	-	bi (<->)	150055.83.con.0001	595	204	fig|150055.83.peg.595			Transcriptional regulator	0.795	0.926	bi (<->)	150055.81.con.0001	820	204	fig|150055.81.peg.820			Transcriptional regulator	0.75	0.995	bi (<->)	150055.80.con.0001	827	204	fig|150055.80.peg.827			Transcriptional regulator	0.868	0.995	bi (<->)	150055.79.con.0001	826	204	fig|150055.79.peg.826			Transcriptional regulator
150055.82.con.0001	3	62	fig|150055.82.peg.3			PLF_1301_00022762	PGF_03498107	hypothetical protein	1413	1601	+	bi (<->)	150055.83.con.0001	594	62	fig|150055.83.peg.594			hypothetical protein	0.836	0.968	bi (<->)	150055.81.con.0001	821	61	fig|150055.81.peg.821			hypothetical protein	0.951	0.984	bi (<->)	150055.80.con.0001	828	61	fig|150055.80.peg.828			hypothetical protein	0.984	0.984	bi (<->)	150055.79.con.0001	827	61	fig|150055.79.peg.827			hypothetical protein
150055.82.con.0001	4	312	fig|150055.82.peg.4			PLF_1301_00006713	PGF_03124392	Putative polysaccharide deacetylase YxkH	1642	2580	-	bi (<->)	150055.83.con.0001	593	313	fig|150055.83.peg.593			Putative polysaccharide deacetylase YxkH	0.92	0.994	bi (<->)	150055.81.con.0001	822	312	fig|150055.81.peg.822			Putative polysaccharide deacetylase YxkH	0.971	0.994	bi (<->)	150055.80.con.0001	829	312	fig|150055.80.peg.829			Putative polysaccharide deacetylase YxkH	0.958	0.994	bi (<->)	150055.79.con.0001	828	312	fig|150055.79.peg.828			Putative polysaccharide deacetylase YxkH
150055.82.con.0001	5	428	fig|150055.82.peg.5			PLF_1301_00000656	PGF_00492707	Homoserine dehydrogenase (EC 1.1.1.3)	2801	4087	+	bi (<->)	150055.83.con.0001	592	428	fig|150055.83.peg.592			Homoserine dehydrogenase (EC 1.1.1.3)	0.991	0.998	bi (<->)	150055.81.con.0001	823	428	fig|150055.81.peg.823			Homoserine dehydrogenase (EC 1.1.1.3)	0.998	0.998	bi (<->)	150055.80.con.0001	830	428	fig|150055.80.peg.830			Homoserine dehydrogenase (EC 1.1.1.3)	0.995	0.998	bi (<->)	150055.79.con.0001	829	428	fig|150055.79.peg.829			Homoserine dehydrogenase (EC 1.1.1.3)
150055.82.con.0001	6	294	fig|150055.82.peg.6			PLF_1301_00000525	PGF_00012356	Homoserine kinase (EC 2.7.1.39)	4125	5009	+	bi (<->)	150055.83.con.0001	591	294	fig|150055.83.peg.591			Homoserine kinase (EC 2.7.1.39)	0.98	0.997	bi (<->)	150055.81.con.0001	824	294	fig|150055.81.peg.824			Homoserine kinase (EC 2.7.1.39)	0.986	0.997	bi (<->)	150055.80.con.0001	831	294	fig|150055.80.peg.831			Homoserine kinase (EC 2.7.1.39)	0.983	0.997	bi (<->)	150055.79.con.0001	830	294	fig|150055.79.peg.830			Homoserine kinase (EC 2.7.1.39)
150055.82.con.0001	7	294	fig|150055.82.peg.7			PLF_1301_00003179	PGF_05091456	Uncharacterized inner membrane protein RarD	4996	5880	+	bi (<->)	150055.83.con.0001	590	294	fig|150055.83.peg.590			Uncharacterized inner membrane protein RarD	0.939	0.997	bi (<->)	150055.81.con.0001	825	294	fig|150055.81.peg.825			Uncharacterized inner membrane protein RarD	0.969	0.997	bi (<->)	150055.80.con.0001	832	294	fig|150055.80.peg.832			Uncharacterized inner membrane protein RarD	0.963	0.997	bi (<->)	150055.79.con.0001	831	294	fig|150055.79.peg.831			Uncharacterized inner membrane protein RarD
150055.82.con.0001	8	572	fig|150055.82.peg.8			PLF_1301_00000820	PGF_03439803	Para-aminobenzoate synthase, aminase component (EC 2.6.1.85) / Aminodeoxychorismate lyase (EC 4.1.3.38)	5893	7611	+	bi (<->)	150055.83.con.0001	589	572	fig|150055.83.peg.589			Para-aminobenzoate synthase, aminase component (EC 2.6.1.85) / Aminodeoxychorismate lyase (EC 4.1.3.38)	0.902	0.998	bi (<->)	150055.81.con.0001	826	572	fig|150055.81.peg.826			Para-aminobenzoate synthase, aminase component (EC 2.6.1.85) / Aminodeoxychorismate lyase (EC 4.1.3.38)	0.928	0.998	bi (<->)	150055.80.con.0001	833	572	fig|150055.80.peg.833			Para-aminobenzoate synthase, aminase component (EC 2.6.1.85) / Aminodeoxychorismate lyase (EC 4.1.3.38)	0.935	0.998	bi (<->)	150055.79.con.0001	832	572	fig|150055.79.peg.832			Para-aminobenzoate synthase, aminase component (EC 2.6.1.85) / Aminodeoxychorismate lyase (EC 4.1.3.38)
150055.82.con.0001	9	417	fig|150055.82.peg.9			PLF_1301_00003569	PGF_04485073	Dihydrofolate synthase (EC 6.3.2.12) @ Folylpolyglutamate synthase (EC 6.3.2.17)	7792	9045	+	bi (<->)	150055.83.con.0001	588	417	fig|150055.83.peg.588			Dihydrofolate synthase (EC 6.3.2.12) @ Folylpolyglutamate synthase (EC 6.3.2.17)	0.962	0.998	bi (<->)	150055.81.con.0001	827	417	fig|150055.81.peg.827			Dihydrofolate synthase (EC 6.3.2.12) @ Folylpolyglutamate synthase (EC 6.3.2.17)	0.971	0.998	bi (<->)	150055.80.con.0001	834	417	fig|150055.80.peg.834			Dihydrofolate synthase (EC 6.3.2.12) @ Folylpolyglutamate synthase (EC 6.3.2.17)	0.978	0.998	bi (<->)	150055.79.con.0001	833	417	fig|150055.79.peg.833			Dihydrofolate synthase (EC 6.3.2.12) @ Folylpolyglutamate synthase (EC 6.3.2.17)
150055.82.con.0001	10	187	fig|150055.82.peg.10			PLF_1301_00007742	PGF_02820109	GTP cyclohydrolase I (EC 3.5.4.16) type 1	9082	9645	+	bi (<->)	150055.83.con.0001	587	187	fig|150055.83.peg.587			GTP cyclohydrolase I (EC 3.5.4.16) type 1	1	0.995	bi (<->)	150055.81.con.0001	828	187	fig|150055.81.peg.828			GTP cyclohydrolase I (EC 3.5.4.16) type 1	1	0.995	bi (<->)	150055.80.con.0001	835	187	fig|150055.80.peg.835			GTP cyclohydrolase I (EC 3.5.4.16) type 1	0.995	0.995	bi (<->)	150055.79.con.0001	834	187	fig|150055.79.peg.834			GTP cyclohydrolase I (EC 3.5.4.16) type 1
150055.82.con.0001	11	266	fig|150055.82.peg.11			PLF_1301_00002356	PGF_01853493	Dihydropteroate synthase (EC 2.5.1.15)	9680	10480	+	bi (<->)	150055.83.con.0001	586	266	fig|150055.83.peg.586			Dihydropteroate synthase (EC 2.5.1.15)	0.992	0.996	bi (<->)	150055.81.con.0001	829	266	fig|150055.81.peg.829			Dihydropteroate synthase (EC 2.5.1.15)	0.992	0.996	bi (<->)	150055.80.con.0001	836	266	fig|150055.80.peg.836			Dihydropteroate synthase (EC 2.5.1.15)	0.977	0.996	bi (<->)	150055.79.con.0001	835	266	fig|150055.79.peg.835			Dihydropteroate synthase (EC 2.5.1.15)
150055.82.con.0001	12	134	fig|150055.82.peg.12			PLF_1301_00012158	PGF_01979294	Dihydroneopterin aldolase (EC 4.1.2.25)	10506	10910	+	bi (<->)	150055.83.con.0001	585	134	fig|150055.83.peg.585			Dihydroneopterin aldolase (EC 4.1.2.25)	0.978	0.993	bi (<->)	150055.81.con.0001	830	134	fig|150055.81.peg.830			Dihydroneopterin aldolase (EC 4.1.2.25)	0.985	0.993	bi (<->)	150055.80.con.0001	837	134	fig|150055.80.peg.837			Dihydroneopterin aldolase (EC 4.1.2.25)	0.985	0.993	bi (<->)	150055.79.con.0001	836	134	fig|150055.79.peg.836			Dihydroneopterin aldolase (EC 4.1.2.25)
150055.82.con.0001	13	159	fig|150055.82.peg.13			PLF_1301_00005380	PGF_10123167	2-amino-4-hydroxy-6-hydroxymethyldihydropteridine pyrophosphokinase (EC 2.7.6.3)	10907	11386	+	bi (<->)	150055.83.con.0001	584	159	fig|150055.83.peg.584			2-amino-4-hydroxy-6-hydroxymethyldihydropteridine pyrophosphokinase (EC 2.7.6.3)	0.994	0.994	bi (<->)	150055.81.con.0001	831	159	fig|150055.81.peg.831			2-amino-4-hydroxy-6-hydroxymethyldihydropteridine pyrophosphokinase (EC 2.7.6.3)	0.937	0.994	bi (<->)	150055.80.con.0001	838	159	fig|150055.80.peg.838			2-amino-4-hydroxy-6-hydroxymethyldihydropteridine pyrophosphokinase (EC 2.7.6.3)	0.931	0.994	bi (<->)	150055.79.con.0001	837	159	fig|150055.79.peg.837			2-amino-4-hydroxy-6-hydroxymethyldihydropteridine pyrophosphokinase (EC 2.7.6.3)
150055.82.con.0001	14	300	fig|150055.82.peg.14			PLF_1301_00000202	PGF_00063974	UDP-N-acetylenolpyruvoylglucosamine reductase (EC 1.3.1.98)	11569	12471	+	bi (<->)	150055.83.con.0001	583	300	fig|150055.83.peg.583			UDP-N-acetylenolpyruvoylglucosamine reductase (EC 1.3.1.98)	0.993	0.997	bi (<->)	150055.81.con.0001	832	300	fig|150055.81.peg.832			UDP-N-acetylenolpyruvoylglucosamine reductase (EC 1.3.1.98)	0.997	0.997	bi (<->)	150055.80.con.0001	839	300	fig|150055.80.peg.839			UDP-N-acetylenolpyruvoylglucosamine reductase (EC 1.3.1.98)	1	0.997	bi (<->)	150055.79.con.0001	838	300	fig|150055.79.peg.838			UDP-N-acetylenolpyruvoylglucosamine reductase (EC 1.3.1.98)
150055.82.con.0001	15	383	fig|150055.82.peg.15			PLF_1301_00000296	PGF_08196377	Spermidine/putrescine import ABC transporter ATP-binding protein PotA (TC 3.A.1.11.1)	12499	13650	+	bi (<->)	150055.83.con.0001	582	383	fig|150055.83.peg.582			Spermidine/putrescine import ABC transporter ATP-binding protein PotA (TC 3.A.1.11.1)	0.997	0.997	bi (<->)	150055.81.con.0001	833	383	fig|150055.81.peg.833			Spermidine/putrescine import ABC transporter ATP-binding protein PotA (TC 3.A.1.11.1)	1	0.997	bi (<->)	150055.80.con.0001	840	383	fig|150055.80.peg.840			Spermidine/putrescine import ABC transporter ATP-binding protein PotA (TC 3.A.1.11.1)	0.997	0.997	bi (<->)	150055.79.con.0001	839	383	fig|150055.79.peg.839			Spermidine/putrescine import ABC transporter ATP-binding protein PotA (TC 3.A.1.11.1)
150055.82.con.0001	16	263	fig|150055.82.peg.16			PLF_1301_00000335	PGF_00053700	Spermidine/putrescine import ABC transporter permease protein PotB (TC 3.A.1.11.1)	13637	14428	+	bi (<->)	150055.83.con.0001	581	263	fig|150055.83.peg.581			Spermidine/putrescine import ABC transporter permease protein PotB (TC 3.A.1.11.1)	0.992	0.996	bi (<->)	150055.81.con.0001	834	263	fig|150055.81.peg.834			Spermidine/putrescine import ABC transporter permease protein PotB (TC 3.A.1.11.1)	0.996	0.996	bi (<->)	150055.80.con.0001	841	263	fig|150055.80.peg.841			Spermidine/putrescine import ABC transporter permease protein PotB (TC 3.A.1.11.1)	0.992	0.996	bi (<->)	150055.79.con.0001	840	263	fig|150055.79.peg.840			Spermidine/putrescine import ABC transporter permease protein PotB (TC 3.A.1.11.1)
150055.82.con.0001	17	263	fig|150055.82.peg.17			PLF_1301_00000297	PGF_05048110	Spermidine/putrescine import ABC transporter permease protein PotC (TC 3.A.1.11.1)	14425	15216	+	bi (<->)	150055.83.con.0001	580	263	fig|150055.83.peg.580			Spermidine/putrescine import ABC transporter permease protein PotC (TC 3.A.1.11.1)	0.996	0.996	bi (<->)	150055.81.con.0001	835	263	fig|150055.81.peg.835			Spermidine/putrescine import ABC transporter permease protein PotC (TC 3.A.1.11.1)	0.996	0.996	bi (<->)	150055.80.con.0001	842	263	fig|150055.80.peg.842			Spermidine/putrescine import ABC transporter permease protein PotC (TC 3.A.1.11.1)	0.992	0.996	bi (<->)	150055.79.con.0001	841	263	fig|150055.79.peg.841			Spermidine/putrescine import ABC transporter permease protein PotC (TC 3.A.1.11.1)
150055.82.con.0001	18	357	fig|150055.82.peg.18			PLF_1301_00000572	PGF_10327309	Spermidine/putrescine import ABC transporter substrate-binding protein PotD (TC 3.A.1.11.1)	15209	16282	+	bi (<->)	150055.83.con.0001	579	357	fig|150055.83.peg.579			Spermidine/putrescine import ABC transporter substrate-binding protein PotD (TC 3.A.1.11.1)	0.989	0.997	bi (<->)	150055.81.con.0001	836	357	fig|150055.81.peg.836			Spermidine/putrescine import ABC transporter substrate-binding protein PotD (TC 3.A.1.11.1)	0.994	0.997	bi (<->)	150055.80.con.0001	843	357	fig|150055.80.peg.843			Spermidine/putrescine import ABC transporter substrate-binding protein PotD (TC 3.A.1.11.1)	0.989	0.997	bi (<->)	150055.79.con.0001	842	357	fig|150055.79.peg.842			Spermidine/putrescine import ABC transporter substrate-binding protein PotD (TC 3.A.1.11.1)
150055.82.con.0001	19	510	fig|150055.82.peg.19			PLF_1301_00003831	PGF_07370370	Voltage-gated H(+)/2Cl(-) exchange transporter ClcA	16431	17963	+	bi (<->)	150055.83.con.0001	578	510	fig|150055.83.peg.578			Voltage-gated H(+)/2Cl(-) exchange transporter ClcA	1	0.998	bi (<->)	150055.81.con.0001	837	510	fig|150055.81.peg.837			Voltage-gated H(+)/2Cl(-) exchange transporter ClcA	0.992	0.998	bi (<->)	150055.80.con.0001	844	510	fig|150055.80.peg.844			Voltage-gated H(+)/2Cl(-) exchange transporter ClcA	0.992	0.998	bi (<->)	150055.79.con.0001	843	510	fig|150055.79.peg.843			Voltage-gated H(+)/2Cl(-) exchange transporter ClcA
150055.82.con.0001	20	279	fig|150055.82.peg.20			PLF_1301_00003104	PGF_03514578	Beta-glucoside bgl operon antiterminator, BglG family	18164	19003	+	bi (<->)	150055.83.con.0001	577	279	fig|150055.83.peg.577			Beta-glucoside bgl operon antiterminator, BglG family	1	0.993	bi (<->)	150055.81.con.0001	838	279	fig|150055.81.peg.838			Beta-glucoside bgl operon antiterminator, BglG family	0.989	0.996	bi (<->)	150055.80.con.0001	845	279	fig|150055.80.peg.845			Beta-glucoside bgl operon antiterminator, BglG family	0.968	0.993	bi (<->)	150055.79.con.0001	844	279	fig|150055.79.peg.844			Beta-glucoside bgl operon antiterminator, BglG family
150055.82.con.0001	21	637	fig|150055.82.peg.21			PLF_1301_00025094	PGF_04512237	PTS system, beta-glucoside-specific IIB component / PTS system, beta-glucoside-specific IIC component / PTS system, beta-glucoside-specific IIA component	19356	21269	+	bi (<->)	150055.83.con.0001	576	637	fig|150055.83.peg.576			PTS system, beta-glucoside-specific IIB component / PTS system, beta-glucoside-specific IIC component / PTS system, beta-glucoside-specific IIA component	1	0.998	bi (<->)	150055.81.con.0001	839	637	fig|150055.81.peg.839			PTS system, beta-glucoside-specific IIB component / PTS system, beta-glucoside-specific IIC component / PTS system, beta-glucoside-specific IIA component	0.997	0.998	bi (<->)	150055.80.con.0001	846	637	fig|150055.80.peg.846			PTS system, beta-glucoside-specific IIB component / PTS system, beta-glucoside-specific IIC component / PTS system, beta-glucoside-specific IIA component	0.97	0.998	bi (<->)	150055.79.con.0001	845	637	fig|150055.79.peg.845			PTS system, beta-glucoside-specific IIB component / PTS system, beta-glucoside-specific IIC component / PTS system, beta-glucoside-specific IIA component
150055.82.con.0001	22	308	fig|150055.82.peg.22			PLF_1301_00002848	PGF_10385043	Transcriptional regulator, AraC family	21342	22268	-	bi (<->)	150055.83.con.0001	575	308	fig|150055.83.peg.575			Transcriptional regulator, AraC family	1	0.997	bi (<->)	150055.81.con.0001	840	308	fig|150055.81.peg.840			Transcriptional regulator, AraC family	1	0.997	bi (<->)	150055.80.con.0001	847	308	fig|150055.80.peg.847			Transcriptional regulator, AraC family	0.997	0.997	bi (<->)	150055.79.con.0001	846	308	fig|150055.79.peg.846			Transcriptional regulator, AraC family
150055.82.con.0001	23	48	fig|150055.82.peg.23					hypothetical protein	22415	22561	+
150055.82.con.0001	24	95	fig|150055.82.peg.24			PLF_1301_00008980	PGF_00283096	hypothetical protein	22702	22989	+	bi (<->)	150055.83.con.0001	573	95	fig|150055.83.peg.573			hypothetical protein	1	0.989	bi (<->)	150055.81.con.0001	842	95	fig|150055.81.peg.842			hypothetical protein	1	0.989	bi (<->)	150055.80.con.0001	848	95	fig|150055.80.peg.848			hypothetical protein	0.989	0.989	bi (<->)	150055.79.con.0001	847	95	fig|150055.79.peg.847			hypothetical protein
150055.82.con.0001	25	522	fig|150055.82.peg.25			PLF_1301_00008508	PGF_00064520	Uncharacterized ABC1 family protein CA_C0033	23006	24574	+	bi (<->)	150055.83.con.0001	572	522	fig|150055.83.peg.572			Uncharacterized ABC1 family protein CA_C0033	0.996	0.998	bi (<->)	150055.81.con.0001	843	522	fig|150055.81.peg.843			Uncharacterized ABC1 family protein CA_C0033	0.998	0.998	bi (<->)	150055.80.con.0001	849	522	fig|150055.80.peg.849			Uncharacterized ABC1 family protein CA_C0033	0.994	0.998	bi (<->)	150055.79.con.0001	848	522	fig|150055.79.peg.848			Uncharacterized ABC1 family protein CA_C0033
150055.82.con.0001	26	477	fig|150055.82.peg.26			PLF_1301_00001840	PGF_08148954	6-phospho-beta-glucosidase (EC 3.2.1.86)	24684	26117	+	bi (<->)	150055.83.con.0001	571	477	fig|150055.83.peg.571			6-phospho-beta-glucosidase (EC 3.2.1.86)	1	0.998	bi (<->)	150055.81.con.0001	844	477	fig|150055.81.peg.844			6-phospho-beta-glucosidase (EC 3.2.1.86)	0.998	0.998	bi (<->)	150055.80.con.0001	850	477	fig|150055.80.peg.850			6-phospho-beta-glucosidase (EC 3.2.1.86)	0.998	0.998	bi (<->)	150055.79.con.0001	849	477	fig|150055.79.peg.849			6-phospho-beta-glucosidase (EC 3.2.1.86)
150055.82.con.0001	27	79	fig|150055.82.peg.27			PLF_1301_00023734	PGF_03498656	FIG01114066: hypothetical protein	26217	26456	+	bi (<->)	150055.83.con.0001	570	79	fig|150055.83.peg.570			FIG01114066: hypothetical protein	1	0.987	bi (<->)	150055.81.con.0001	845	79	fig|150055.81.peg.845			FIG01114066: hypothetical protein	0.987	0.987	bi (<->)	150055.80.con.0001	851	79	fig|150055.80.peg.851			FIG01114066: hypothetical protein	0.975	0.987	bi (<->)	150055.79.con.0001	850	79	fig|150055.79.peg.850			FIG01114066: hypothetical protein
150055.82.con.0001	28	100	fig|150055.82.peg.28			PLF_1301_00024689	PGF_00212820	hypothetical protein	26648	26950	+	bi (<->)	150055.83.con.0001	569	100	fig|150055.83.peg.569			hypothetical protein	1	0.99	bi (<->)	150055.81.con.0001	846	100	fig|150055.81.peg.846			hypothetical protein	0.96	0.99	bi (<->)	150055.80.con.0001	852	100	fig|150055.80.peg.852			hypothetical protein	0.96	0.99	bi (<->)	150055.79.con.0001	851	100	fig|150055.79.peg.851			hypothetical protein
150055.82.con.0001	29	108	fig|150055.82.peg.29			PLF_1301_00028295	PGF_03500907	hypothetical protein	27142	27468	+	bi (<->)	150055.83.con.0001	568	108	fig|150055.83.peg.568			hypothetical protein	0.981	0.991	bi (<->)	150055.81.con.0001	847	107	fig|150055.81.peg.847			hypothetical protein	0.863	0.944	bi (<->)	150055.80.con.0001	853	108	fig|150055.80.peg.853			hypothetical protein	0.833	0.991	bi (<->)	150055.79.con.0001	852	108	fig|150055.79.peg.852			hypothetical protein
150055.82.con.0001	30	112	fig|150055.82.peg.30			PLF_1301_00035632	PGF_00868491	hypothetical protein	27486	27824	+	bi (<->)	150055.83.con.0001	567	112	fig|150055.83.peg.567			hypothetical protein	0.991	0.991	bi (<->)	150055.81.con.0001	848	112	fig|150055.81.peg.848			hypothetical protein	0.875	0.991	bi (<->)	150055.80.con.0001	854	112	fig|150055.80.peg.854			hypothetical protein	0.902	0.991	bi (<->)	150055.79.con.0001	853	112	fig|150055.79.peg.853			hypothetical protein
150055.82.con.0001	31	105	fig|150055.82.peg.31			PLF_1301_00001879	PGF_05148511	PTS system, cellobiose-specific IIB component (EC 2.7.1.205)	28059	28376	+	bi (<->)	150055.83.con.0001	566	105	fig|150055.83.peg.566			PTS system, cellobiose-specific IIB component (EC 2.7.1.205)	1	0.99	bi (<->)	150055.81.con.0001	849	105	fig|150055.81.peg.849			PTS system, cellobiose-specific IIB component (EC 2.7.1.205)	1	0.99	bi (<->)	150055.80.con.0001	855	105	fig|150055.80.peg.855			PTS system, cellobiose-specific IIB component (EC 2.7.1.205)	1	0.99	bi (<->)	150055.79.con.0001	854	105	fig|150055.79.peg.854			PTS system, cellobiose-specific IIB component (EC 2.7.1.205)
150055.82.con.0001	32	657	fig|150055.82.peg.32			PLF_1301_00005459	PGF_00057589	Transcriptional antiterminator of lichenan operon, BglG family	28427	30400	+	bi (<->)	150055.83.con.0001	565	657	fig|150055.83.peg.565			Transcriptional antiterminator of lichenan operon, BglG family	0.991	0.998	bi (<->)	150055.81.con.0001	850	657	fig|150055.81.peg.850			Transcriptional antiterminator of lichenan operon, BglG family	0.997	0.998	bi (<->)	150055.80.con.0001	856	657	fig|150055.80.peg.856			Transcriptional antiterminator of lichenan operon, BglG family	0.998	0.998	bi (<->)	150055.79.con.0001	855	657	fig|150055.79.peg.855			Transcriptional antiterminator of lichenan operon, BglG family
150055.82.con.0001	33	104	fig|150055.82.peg.33			PLF_1301_00001851	PGF_01629422	PTS system, cellobiose-specific IIA component (EC 2.7.1.205)	30419	30733	+	bi (<->)	150055.83.con.0001	564	104	fig|150055.83.peg.564			PTS system, cellobiose-specific IIA component (EC 2.7.1.205)	1	0.99	bi (<->)	150055.81.con.0001	851	104	fig|150055.81.peg.851			PTS system, cellobiose-specific IIA component (EC 2.7.1.205)	1	0.99	bi (<->)	150055.80.con.0001	857	104	fig|150055.80.peg.857			PTS system, cellobiose-specific IIA component (EC 2.7.1.205)	1	0.99	bi (<->)	150055.79.con.0001	856	104	fig|150055.79.peg.856			PTS system, cellobiose-specific IIA component (EC 2.7.1.205)
150055.82.con.0001	34	170	fig|150055.82.peg.34			PLF_1301_00023478	PGF_03498453	FIG01114705: hypothetical protein	30756	31268	+	bi (<->)	150055.83.con.0001	563	170	fig|150055.83.peg.563			FIG01114705: hypothetical protein	0.988	0.994	bi (<->)	150055.81.con.0001	852	170	fig|150055.81.peg.852			FIG01114705: hypothetical protein	0.976	0.994	bi (<->)	150055.80.con.0001	858	170	fig|150055.80.peg.858			FIG01114705: hypothetical protein	1	0.994	bi (<->)	150055.79.con.0001	857	170	fig|150055.79.peg.857			FIG01114705: hypothetical protein
150055.82.con.0001	35	441	fig|150055.82.peg.35			PLF_1301_00009776	PGF_00029610	PTS system, cellobiose-specific IIC component	31309	32634	+	bi (<->)	150055.83.con.0001	562	441	fig|150055.83.peg.562			PTS system, cellobiose-specific IIC component	0.989	0.998	bi (<->)	150055.81.con.0001	853	441	fig|150055.81.peg.853			PTS system, cellobiose-specific IIC component	0.993	0.998	bi (<->)	150055.80.con.0001	859	441	fig|150055.80.peg.859			PTS system, cellobiose-specific IIC component	0.986	0.998	bi (<->)	150055.79.con.0001	858	441	fig|150055.79.peg.858			PTS system, cellobiose-specific IIC component
150055.82.con.0001	36	53	fig|150055.82.peg.36					hypothetical protein	32783	32944	+
150055.82.con.0001	37	219	fig|150055.82.peg.37			PLF_1301_00147883	PGF_11221423	hypothetical protein	33334	33993	+	uni (->)	150055.83.con.0004	1776	515	fig|150055.83.peg.1776			IMP cyclohydrolase (EC 3.5.4.10) / Phosphoribosylaminoimidazolecarboxamide formyltransferase (EC 2.1.2.3)	0.278	0.315	uni (->)	150055.81.con.0004	1757	515	fig|150055.81.peg.1757			IMP cyclohydrolase (EC 3.5.4.10) / Phosphoribosylaminoimidazolecarboxamide formyltransferase (EC 2.1.2.3)	0.272	0.315	uni (->)	150055.80.con.0005	1691	515	fig|150055.80.peg.1691			IMP cyclohydrolase (EC 3.5.4.10) / Phosphoribosylaminoimidazolecarboxamide formyltransferase (EC 2.1.2.3)	0.278	0.315	uni (->)	150055.79.con.0004	1691	515	fig|150055.79.peg.1691			IMP cyclohydrolase (EC 3.5.4.10) / Phosphoribosylaminoimidazolecarboxamide formyltransferase (EC 2.1.2.3)
150055.82.con.0001	38	1096	fig|150055.82.peg.38			PLF_1301_00150116	PGF_11813443	hypothetical protein	34034	37324	+	uni (->)	150055.83.con.0001	1230	512	fig|150055.83.peg.1230			D-alanine--poly(phosphoribitol) ligase subunit 1 (EC 6.1.1.13)	0.266	0.707	uni (->)	150055.81.con.0001	544	1019	fig|150055.81.peg.544			hypothetical protein	0.273	0.516	uni (->)	150055.80.con.0001	547	1019	fig|150055.80.peg.547			hypothetical protein	0.273	0.516	uni (->)	150055.79.con.0001	546	1019	fig|150055.79.peg.546			hypothetical protein
150055.82.con.0001	39	668	fig|150055.82.peg.39			PLF_1301_00135146	PGF_08225224	hypothetical protein	37326	39332	+
150055.82.con.0001	40	287	fig|150055.82.peg.40			PLF_1301_00147816	PGF_11945921	hypothetical protein	39353	40216	+
150055.82.con.0001	41	379	fig|150055.82.peg.41			PLF_1301_00153043	PGF_12340845	hypothetical protein	40244	41383	+
150055.82.con.0001	42	192	fig|150055.82.peg.42			PLF_1301_00013856	PGF_00035906	Predicted hydrolase	41400	41978	+	bi (<->)	150055.83.con.0001	108	192	fig|150055.83.peg.108			Predicted hydrolase	0.649	0.99
150055.82.con.0001	43	380	fig|150055.82.peg.43			PLF_1301_00035018	PGF_12884253	Uncharacterized MFS-type transporter	42085	43227	+	uni (->)	150055.83.con.0001	17	402	fig|150055.83.peg.17			Uncharacterized MFS-type transporter	0.512	0.928	uni (->)	150055.81.con.0001	1424	402	fig|150055.81.peg.1424			ABC transporter membrane-spanning permease - macrolide efflux	0.511	0.93	uni (->)	150055.80.con.0002	1188	402	fig|150055.80.peg.1188			hypothetical protein	0.512	0.928	uni (->)	150055.79.con.0001	1375	402	fig|150055.79.peg.1375			hypothetical protein
150055.82.con.0001	44	55	fig|150055.82.peg.44					Sialidase (EC 3.2.1.18)	43535	43702	-
150055.82.con.0001	45	272	fig|150055.82.peg.45			PLF_1301_00135356	PGF_08225224	HMP-PP hydrolase (pyridoxal phosphatase) Cof, detected in genetic screen for thiamin metabolic genes (PMID:15292217)	44453	45271	+	bi (<->)	150055.83.con.0001	561	272	fig|150055.83.peg.561			HMP-PP hydrolase (pyridoxal phosphatase) Cof, detected in genetic screen for thiamin metabolic genes (PMID:15292217)	0.985	0.996	bi (<->)	150055.81.con.0001	854	272	fig|150055.81.peg.854			HMP-PP hydrolase (pyridoxal phosphatase) Cof, detected in genetic screen for thiamin metabolic genes (PMID:15292217)	0.989	0.996	bi (<->)	150055.80.con.0001	860	272	fig|150055.80.peg.860			HMP-PP hydrolase (pyridoxal phosphatase) Cof, detected in genetic screen for thiamin metabolic genes (PMID:15292217)	0.989	0.996	bi (<->)	150055.79.con.0001	859	272	fig|150055.79.peg.859			HMP-PP hydrolase (pyridoxal phosphatase) Cof, detected in genetic screen for thiamin metabolic genes (PMID:15292217)
150055.82.con.0001	46	217	fig|150055.82.peg.46			PLF_1301_00033464	PGF_03503646	N-Acetylneuraminate cytidylyltransferase (EC 2.7.7.43) / Platelet activating factor	45296	45949	+	bi (<->)	150055.83.con.0001	560	217	fig|150055.83.peg.560			N-Acetylneuraminate cytidylyltransferase (EC 2.7.7.43) / Platelet activating factor	0.908	0.995	bi (<->)	150055.81.con.0001	855	217	fig|150055.81.peg.855			N-Acetylneuraminate cytidylyltransferase (EC 2.7.7.43) / Platelet activating factor	0.922	0.995	bi (<->)	150055.80.con.0001	861	217	fig|150055.80.peg.861			N-Acetylneuraminate cytidylyltransferase (EC 2.7.7.43) / Platelet activating factor	0.899	0.995	bi (<->)	150055.79.con.0001	860	217	fig|150055.79.peg.860			N-Acetylneuraminate cytidylyltransferase (EC 2.7.7.43) / Platelet activating factor
150055.82.con.0001	47	500	fig|150055.82.peg.47			PLF_1301_00135544	PGF_08148954	6-phospho-beta-glucosidase (EC 3.2.1.86)	46045	47547	+	bi (<->)	150055.83.con.0001	559	500	fig|150055.83.peg.559			6-phospho-beta-glucosidase (EC 3.2.1.86)	0.982	0.996	bi (<->)	150055.81.con.0001	856	500	fig|150055.81.peg.856			6-phospho-beta-glucosidase (EC 3.2.1.86)	0.976	0.996	bi (<->)	150055.80.con.0001	862	500	fig|150055.80.peg.862			6-phospho-beta-glucosidase (EC 3.2.1.86)	0.988	0.998	bi (<->)	150055.79.con.0001	861	500	fig|150055.79.peg.861			6-phospho-beta-glucosidase (EC 3.2.1.86)
150055.82.con.0001	48	1115	fig|150055.82.peg.48			PLF_1301_00008435	PGF_01466819	N-acetylmuramoyl-L-alanine amidase (EC 3.5.1.28)	47674	51021	+	bi (<->)	150055.83.con.0001	558	1116	fig|150055.83.peg.558			N-acetylmuramoyl-L-alanine amidase (EC 3.5.1.28)	0.927	0.999	bi (<->)	150055.81.con.0001	857	1116	fig|150055.81.peg.857			N-acetylmuramoyl-L-alanine amidase (EC 3.5.1.28)	0.927	0.999	bi (<->)	150055.80.con.0001	863	1117	fig|150055.80.peg.863			N-acetylmuramoyl-L-alanine amidase (EC 3.5.1.28)	0.923	0.999	bi (<->)	150055.79.con.0001	862	1117	fig|150055.79.peg.862			N-acetylmuramoyl-L-alanine amidase (EC 3.5.1.28)
150055.82.con.0001	49	265	fig|150055.82.peg.49			PLF_1301_00158953	PGF_12905119	HMP-PP hydrolase (pyridoxal phosphatase) Cof, detected in genetic screen for thiamin metabolic genes (PMID:15292217)	51149	51946	+	bi (<->)	150055.83.con.0001	557	265	fig|150055.83.peg.557			HMP-PP hydrolase (pyridoxal phosphatase) Cof, detected in genetic screen for thiamin metabolic genes (PMID:15292217)	0.932	0.996	bi (<->)	150055.81.con.0001	858	265	fig|150055.81.peg.858			hypothetical protein	0.932	0.996	bi (<->)	150055.80.con.0001	864	265	fig|150055.80.peg.864			HMP-PP hydrolase (pyridoxal phosphatase) Cof, detected in genetic screen for thiamin metabolic genes (PMID:15292217)	0.936	0.996	bi (<->)	150055.79.con.0001	863	265	fig|150055.79.peg.863			HMP-PP hydrolase (pyridoxal phosphatase) Cof, detected in genetic screen for thiamin metabolic genes (PMID:15292217)
150055.82.con.0001	50	443	fig|150055.82.peg.50			PLF_1301_00000277	PGF_00693753	Sodium/glycine symporter GlyP	51981	53312	-	bi (<->)	150055.83.con.0001	556	443	fig|150055.83.peg.556			Sodium/glycine symporter GlyP	0.995	0.998	bi (<->)	150055.81.con.0001	859	443	fig|150055.81.peg.859			Sodium/glycine symporter GlyP	1	0.998	bi (<->)	150055.80.con.0001	865	443	fig|150055.80.peg.865			Sodium/glycine symporter GlyP	0.998	0.998	bi (<->)	150055.79.con.0001	864	443	fig|150055.79.peg.864			Sodium/glycine symporter GlyP
150055.82.con.0001	51	466	fig|150055.82.peg.51			PLF_1301_00015740	PGF_02617052	Transcriptional regulator of pyridoxine metabolism / Pyridoxamine phosphate aminotransferase (EC 2.6.1.54)	53803	55203	-	bi (<->)	150055.83.con.0001	555	466	fig|150055.83.peg.555			Transcriptional regulator of pyridoxine metabolism / Pyridoxamine phosphate aminotransferase (EC 2.6.1.54)	0.985	0.998	bi (<->)	150055.81.con.0001	860	466	fig|150055.81.peg.860			Transcriptional regulator of pyridoxine metabolism / Pyridoxamine phosphate aminotransferase (EC 2.6.1.54)	0.979	0.998	bi (<->)	150055.80.con.0001	866	466	fig|150055.80.peg.866			Transcriptional regulator of pyridoxine metabolism / Pyridoxamine phosphate aminotransferase (EC 2.6.1.54)	0.979	0.998	bi (<->)	150055.79.con.0001	865	466	fig|150055.79.peg.865			Transcriptional regulator of pyridoxine metabolism / Pyridoxamine phosphate aminotransferase (EC 2.6.1.54)
150055.82.con.0001	52	291	fig|150055.82.peg.52			PLF_1301_00001000	PGF_00045788	Pyridoxal 5'-phosphate synthase (glutamine hydrolyzing), synthase subunit (EC 4.3.3.6)	55308	56183	+	bi (<->)	150055.83.con.0001	554	291	fig|150055.83.peg.554			Pyridoxal 5'-phosphate synthase (glutamine hydrolyzing), synthase subunit (EC 4.3.3.6)	0.997	0.997	bi (<->)	150055.81.con.0001	861	291	fig|150055.81.peg.861			Pyridoxal 5'-phosphate synthase (glutamine hydrolyzing), synthase subunit (EC 4.3.3.6)	0.983	0.997	bi (<->)	150055.80.con.0001	867	291	fig|150055.80.peg.867			Pyridoxal 5'-phosphate synthase (glutamine hydrolyzing), synthase subunit (EC 4.3.3.6)	0.997	0.997	bi (<->)	150055.79.con.0001	866	291	fig|150055.79.peg.866			Pyridoxal 5'-phosphate synthase (glutamine hydrolyzing), synthase subunit (EC 4.3.3.6)
150055.82.con.0001	53	190	fig|150055.82.peg.53			PLF_1301_00120506	PGF_00045787	Pyridoxal 5'-phosphate synthase (glutamine hydrolyzing), glutaminase subunit (EC 4.3.3.6)	56193	56765	+	bi (<->)	150055.83.con.0001	553	190	fig|150055.83.peg.553			Pyridoxal 5'-phosphate synthase (glutamine hydrolyzing), glutaminase subunit (EC 4.3.3.6)	0.937	0.995	bi (<->)	150055.81.con.0001	862	190	fig|150055.81.peg.862			Pyridoxal 5'-phosphate synthase (glutamine hydrolyzing), glutaminase subunit (EC 4.3.3.6)	0.958	0.995	bi (<->)	150055.80.con.0001	868	190	fig|150055.80.peg.868			Pyridoxal 5'-phosphate synthase (glutamine hydrolyzing), glutaminase subunit (EC 4.3.3.6)	0.932	0.995	bi (<->)	150055.79.con.0001	867	190	fig|150055.79.peg.867			Pyridoxal 5'-phosphate synthase (glutamine hydrolyzing), glutaminase subunit (EC 4.3.3.6)
150055.82.con.0001	54	770	fig|150055.82.peg.54			PLF_1301_00056631	PGF_10471233	ATP-dependent DNA helicase UvrD/PcrA (EC 3.6.4.12)	56911	59223	+	bi (<->)	150055.83.con.0001	552	784	fig|150055.83.peg.552			ATP-dependent DNA helicase UvrD/PcrA (EC 3.6.4.12)	0.991	0.981	bi (<->)	150055.81.con.0001	863	770	fig|150055.81.peg.863			ATP-dependent DNA helicase UvrD/PcrA (EC 3.6.4.12)	0.991	0.999	bi (<->)	150055.80.con.0001	869	783	fig|150055.80.peg.869			ATP-dependent DNA helicase UvrD/PcrA (EC 3.6.4.12)	0.992	0.982	bi (<->)	150055.79.con.0001	868	783	fig|150055.79.peg.868			ATP-dependent DNA helicase UvrD/PcrA (EC 3.6.4.12)
150055.82.con.0001	55	410	fig|150055.82.peg.55			PLF_1301_00135038	PGF_00031412	Uncharacterized MFS-type transporter	59284	60516	-	bi (<->)	150055.83.con.0001	551	410	fig|150055.83.peg.551			Uncharacterized MFS-type transporter	0.968	0.998	bi (<->)	150055.81.con.0001	864	410	fig|150055.81.peg.864			Uncharacterized MFS-type transporter	0.944	0.998	bi (<->)	150055.80.con.0001	870	410	fig|150055.80.peg.870			Uncharacterized MFS-type transporter	0.976	0.998	bi (<->)	150055.79.con.0001	869	410	fig|150055.79.peg.869			Uncharacterized MFS-type transporter
150055.82.con.0001	56	287	fig|150055.82.peg.56			PLF_1301_00014962	PGF_00035026	Positive transcriptional regulator, MutR family	60732	61595	-	bi (<->)	150055.83.con.0001	550	287	fig|150055.83.peg.550			hypothetical protein	0.969	0.997	bi (<->)	150055.81.con.0001	865	287	fig|150055.81.peg.865			Positive transcriptional regulator, MutR family	0.976	0.997	bi (<->)	150055.80.con.0001	871	287	fig|150055.80.peg.871			Positive transcriptional regulator, MutR family	0.979	0.997	bi (<->)	150055.79.con.0001	870	287	fig|150055.79.peg.870			Positive transcriptional regulator, MutR family
150055.82.con.0001	57	193	fig|150055.82.peg.57			PLF_1301_00003328	PGF_00054415	Substrate-specific component ThiW of predicted thiazole ECF transporter	61991	62572	+	bi (<->)	150055.83.con.0001	549	193	fig|150055.83.peg.549			Substrate-specific component ThiW of predicted thiazole ECF transporter	0.959	0.995	bi (<->)	150055.81.con.0001	866	193	fig|150055.81.peg.866			Substrate-specific component ThiW of predicted thiazole ECF transporter	0.974	0.995	bi (<->)	150055.80.con.0001	872	193	fig|150055.80.peg.872			Substrate-specific component ThiW of predicted thiazole ECF transporter	0.969	0.995	bi (<->)	150055.79.con.0001	871	193	fig|150055.79.peg.871			Substrate-specific component ThiW of predicted thiazole ECF transporter
150055.82.con.0001	58	237	fig|150055.82.peg.58			PLF_1301_00048326	PGF_00263855	FIG01118390: hypothetical protein	62569	63282	+	bi (<->)	150055.83.con.0001	548	237	fig|150055.83.peg.548			FIG01118390: hypothetical protein	0.949	0.996	bi (<->)	150055.81.con.0001	867	237	fig|150055.81.peg.867			FIG01118390: hypothetical protein	0.996	0.996	bi (<->)	150055.80.con.0001	873	237	fig|150055.80.peg.873			FIG01118390: hypothetical protein	0.996	0.996	bi (<->)	150055.79.con.0001	872	237	fig|150055.79.peg.872			FIG01118390: hypothetical protein
150055.82.con.0001	59	221	fig|150055.82.peg.59			PLF_1301_00038255	PGF_03505910	predicted phosphatase/phosphohexomutase	63260	63925	+	bi (<->)	150055.83.con.0001	547	219	fig|150055.83.peg.547			predicted phosphatase/phosphohexomutase	0.936	0.995	bi (<->)	150055.81.con.0001	868	221	fig|150055.81.peg.868			predicted phosphatase/phosphohexomutase	0.928	0.995	bi (<->)	150055.80.con.0001	874	221	fig|150055.80.peg.874			predicted phosphatase/phosphohexomutase	0.9	0.995	bi (<->)	150055.79.con.0001	873	221	fig|150055.79.peg.873			predicted phosphatase/phosphohexomutase
150055.82.con.0001	60	226	fig|150055.82.peg.60			PLF_1301_00024083	PGF_00056519	Thiaminase II (EC 3.5.99.2) involved in salvage of thiamin pyrimidine moiety	63918	64598	+	bi (<->)	150055.83.con.0001	546	226	fig|150055.83.peg.546			Thiaminase II (EC 3.5.99.2) involved in salvage of thiamin pyrimidine moiety	0.96	0.996	bi (<->)	150055.81.con.0001	869	226	fig|150055.81.peg.869			Thiaminase II (EC 3.5.99.2) involved in salvage of thiamin pyrimidine moiety	0.96	0.996	bi (<->)	150055.80.con.0001	875	226	fig|150055.80.peg.875			Thiaminase II (EC 3.5.99.2) involved in salvage of thiamin pyrimidine moiety	0.951	0.996	bi (<->)	150055.79.con.0001	874	226	fig|150055.79.peg.874			Thiaminase II (EC 3.5.99.2) involved in salvage of thiamin pyrimidine moiety
150055.82.con.0001	61	265	fig|150055.82.peg.61			PLF_1301_00016950	PGF_05520131	Hydroxymethylpyrimidine phosphate kinase ThiD (EC 2.7.4.7)	64591	65388	+	bi (<->)	150055.83.con.0001	545	265	fig|150055.83.peg.545			Hydroxymethylpyrimidine phosphate kinase ThiD (EC 2.7.4.7)	0.962	0.996	bi (<->)	150055.81.con.0001	870	265	fig|150055.81.peg.870			Hydroxymethylpyrimidine phosphate kinase ThiD (EC 2.7.4.7)	0.955	0.996	bi (<->)	150055.80.con.0001	876	265	fig|150055.80.peg.876			Hydroxymethylpyrimidine phosphate kinase ThiD (EC 2.7.4.7)	0.962	0.996	bi (<->)	150055.79.con.0001	875	265	fig|150055.79.peg.875			Hydroxymethylpyrimidine phosphate kinase ThiD (EC 2.7.4.7)
150055.82.con.0001	62	265	fig|150055.82.peg.62			PLF_1301_00003200	PGF_02787474	Hydroxyethylthiazole kinase (EC 2.7.1.50)	65389	66186	+	bi (<->)	150055.83.con.0001	544	265	fig|150055.83.peg.544			Hydroxyethylthiazole kinase (EC 2.7.1.50)	0.966	0.996	bi (<->)	150055.81.con.0001	871	265	fig|150055.81.peg.871			Hydroxyethylthiazole kinase (EC 2.7.1.50)	0.947	0.996	bi (<->)	150055.80.con.0001	877	265	fig|150055.80.peg.877			Hydroxyethylthiazole kinase (EC 2.7.1.50)	0.951	0.996	bi (<->)	150055.79.con.0001	876	265	fig|150055.79.peg.876			Hydroxyethylthiazole kinase (EC 2.7.1.50)
150055.82.con.0001	63	210	fig|150055.82.peg.63			PLF_1301_00135842	PGF_01291823	Thiamin-phosphate pyrophosphorylase (EC 2.5.1.3)	66179	66811	+	bi (<->)	150055.83.con.0001	543	210	fig|150055.83.peg.543			Thiamin-phosphate pyrophosphorylase (EC 2.5.1.3)	0.986	0.995	bi (<->)	150055.81.con.0001	872	210	fig|150055.81.peg.872			Thiamin-phosphate pyrophosphorylase (EC 2.5.1.3)	0.995	0.995	bi (<->)	150055.80.con.0001	878	210	fig|150055.80.peg.878			Thiamin-phosphate pyrophosphorylase (EC 2.5.1.3)	0.986	0.995	bi (<->)	150055.79.con.0001	877	210	fig|150055.79.peg.877			Thiamin-phosphate pyrophosphorylase (EC 2.5.1.3)
150055.82.con.0001	64	426	fig|150055.82.peg.64			PLF_1301_00000617	PGF_04792526	O-acetylhomoserine sulfhydrylase (EC 2.5.1.49) @ O-succinylhomoserine sulfhydrylase (EC 2.5.1.48)	66923	68203	+	bi (<->)	150055.83.con.0001	542	426	fig|150055.83.peg.542			O-acetylhomoserine sulfhydrylase (EC 2.5.1.49) @ O-succinylhomoserine sulfhydrylase (EC 2.5.1.48)	0.998	0.998	bi (<->)	150055.81.con.0001	873	426	fig|150055.81.peg.873			O-acetylhomoserine sulfhydrylase (EC 2.5.1.49) @ O-succinylhomoserine sulfhydrylase (EC 2.5.1.48)	0.998	0.998	bi (<->)	150055.80.con.0001	879	426	fig|150055.80.peg.879			O-acetylhomoserine sulfhydrylase (EC 2.5.1.49) @ O-succinylhomoserine sulfhydrylase (EC 2.5.1.48)	0.995	0.998	bi (<->)	150055.79.con.0001	878	426	fig|150055.79.peg.878			O-acetylhomoserine sulfhydrylase (EC 2.5.1.49) @ O-succinylhomoserine sulfhydrylase (EC 2.5.1.48)
150055.82.con.0001	65	219	fig|150055.82.peg.65			PLF_1301_00037147	PGF_04059154	DNA alkylation repair enzyme	68320	68979	+	bi (<->)	150055.83.con.0001	541	219	fig|150055.83.peg.541			DNA alkylation repair enzyme	0.959	0.995	bi (<->)	150055.81.con.0001	874	219	fig|150055.81.peg.874			DNA alkylation repair enzyme	0.854	0.995	bi (<->)	150055.80.con.0001	880	219	fig|150055.80.peg.880			DNA alkylation repair enzyme	0.895	0.995	bi (<->)	150055.79.con.0001	879	219	fig|150055.79.peg.879			DNA alkylation repair enzyme
150055.82.con.0001	66	163	fig|150055.82.peg.66			PLF_1301_00003896	PGF_00413533	Thiol peroxidase, Tpx-type (EC 1.11.1.15)	69095	69586	+	bi (<->)	150055.83.con.0001	540	163	fig|150055.83.peg.540			Thiol peroxidase, Tpx-type (EC 1.11.1.15)	0.982	0.994	bi (<->)	150055.81.con.0001	875	163	fig|150055.81.peg.875			Thiol peroxidase, Tpx-type (EC 1.11.1.15)	0.939	0.994	bi (<->)	150055.80.con.0001	881	163	fig|150055.80.peg.881			Thiol peroxidase, Tpx-type (EC 1.11.1.15)	0.957	0.994	bi (<->)	150055.79.con.0001	880	163	fig|150055.79.peg.880			Thiol peroxidase, Tpx-type (EC 1.11.1.15)
150055.82.con.0001	67	182	fig|150055.82.peg.67			PLF_1301_00008268	PGF_07182652	Transcriptional regulator, AcrR family	69631	70179	-	bi (<->)	150055.83.con.0001	539	182	fig|150055.83.peg.539			Transcriptional regulator, AcrR family	0.984	0.995	bi (<->)	150055.81.con.0001	876	182	fig|150055.81.peg.876			Transcriptional regulator, AcrR family	0.989	0.995	bi (<->)	150055.80.con.0001	882	182	fig|150055.80.peg.882			Transcriptional regulator, AcrR family	0.978	0.995	bi (<->)	150055.79.con.0001	881	182	fig|150055.79.peg.881			Transcriptional regulator, AcrR family
150055.82.con.0001	68	233	fig|150055.82.peg.68			PLF_1301_00007026	PGF_10425579	ABC transporter, ATP-binding protein	70325	71026	+	bi (<->)	150055.83.con.0001	538	233	fig|150055.83.peg.538			ABC transporter, ATP-binding protein	0.991	0.996	bi (<->)	150055.81.con.0001	877	233	fig|150055.81.peg.877			ABC transporter, ATP-binding protein	0.996	0.996	bi (<->)	150055.80.con.0001	883	233	fig|150055.80.peg.883			ABC transporter, ATP-binding protein	0.991	0.996	bi (<->)	150055.79.con.0001	882	233	fig|150055.79.peg.882			ABC transporter, ATP-binding protein
150055.82.con.0001	69	878	fig|150055.82.peg.69			PLF_1301_00000726	PGF_00402750	ABC transporter, FliJ domain and fused permease subunit	71037	73673	+	bi (<->)	150055.83.con.0001	537	878	fig|150055.83.peg.537			ABC transporter, FliJ domain and fused permease subunit	0.957	0.999	bi (<->)	150055.81.con.0001	878	876	fig|150055.81.peg.878			ABC transporter, FliJ domain and fused permease subunit	0.958	0.999	bi (<->)	150055.80.con.0001	884	878	fig|150055.80.peg.884			ABC transporter, FliJ domain and fused permease subunit	0.969	0.999	bi (<->)	150055.79.con.0001	883	878	fig|150055.79.peg.883			ABC transporter, FliJ domain and fused permease subunit
150055.82.con.0001	70	198	fig|150055.82.peg.70			PLF_1301_00003093	PGF_04563108	Type I restriction-modification system, specificity subunit S	73786	74382	+	bi (<->)	150055.83.con.0001	536	198	fig|150055.83.peg.536			Type I restriction-modification system, specificity subunit S	0.99	0.995	bi (<->)	150055.81.con.0001	879	198	fig|150055.81.peg.879			Type I restriction-modification system, specificity subunit S	0.96	0.995	bi (<->)	150055.80.con.0001	885	198	fig|150055.80.peg.885			Type I restriction-modification system, specificity subunit S	0.96	0.995	bi (<->)	150055.79.con.0001	884	198	fig|150055.79.peg.884			Type I restriction-modification system, specificity subunit S
150055.82.con.0001	71	445	fig|150055.82.peg.71			PLF_1301_00000598	PGF_08225224	hypothetical protein	74454	75791	+	bi (<->)	150055.83.con.0001	535	445	fig|150055.83.peg.535			hypothetical protein	0.991	0.998	bi (<->)	150055.81.con.0001	880	445	fig|150055.81.peg.880			hypothetical protein	0.984	0.998	bi (<->)	150055.80.con.0001	886	445	fig|150055.80.peg.886			hypothetical protein	0.989	0.998	bi (<->)	150055.79.con.0001	885	445	fig|150055.79.peg.885			hypothetical protein
150055.82.con.0001	72	79	fig|150055.82.peg.72			PLF_1301_00014108	PGF_00097539	PaaD-like protein (DUF59) involved in Fe-S cluster assembly	75879	76118	+	bi (<->)	150055.83.con.0001	534	79	fig|150055.83.peg.534			PaaD-like protein (DUF59) involved in Fe-S cluster assembly	0.987	0.987	bi (<->)	150055.81.con.0001	881	79	fig|150055.81.peg.881			PaaD-like protein (DUF59) involved in Fe-S cluster assembly	0.987	0.987	bi (<->)	150055.80.con.0001	887	79	fig|150055.80.peg.887			PaaD-like protein (DUF59) involved in Fe-S cluster assembly	0.987	0.987	bi (<->)	150055.79.con.0001	886	79	fig|150055.79.peg.886			PaaD-like protein (DUF59) involved in Fe-S cluster assembly
150055.82.con.0001	73	453	fig|150055.82.peg.73			PLF_1301_00005196	PGF_00797877	Hemerythrin domain protein	76111	77472	+	bi (<->)	150055.83.con.0001	533	453	fig|150055.83.peg.533			Hemerythrin domain protein	0.974	0.998	bi (<->)	150055.81.con.0001	882	453	fig|150055.81.peg.882			Hemerythrin domain protein	0.971	0.998	bi (<->)	150055.80.con.0001	888	453	fig|150055.80.peg.888			Hemerythrin domain protein	0.969	0.998	bi (<->)	150055.79.con.0001	887	453	fig|150055.79.peg.887			Hemerythrin domain protein
150055.82.con.0001	74	280	fig|150055.82.peg.74			PLF_1301_00000283	PGF_00413295	tRNA pseudouridine(55) synthase (EC 5.4.99.25)	77588	78430	+	bi (<->)	150055.83.con.0001	532	293	fig|150055.83.peg.532			tRNA pseudouridine(55) synthase (EC 5.4.99.25)	0.954	0.952	bi (<->)	150055.81.con.0001	883	280	fig|150055.81.peg.883			tRNA pseudouridine(55) synthase (EC 5.4.99.25)	0.971	0.996	bi (<->)	150055.80.con.0001	889	280	fig|150055.80.peg.889			tRNA pseudouridine(55) synthase (EC 5.4.99.25)	0.982	0.996	bi (<->)	150055.79.con.0001	888	280	fig|150055.79.peg.888			tRNA pseudouridine(55) synthase (EC 5.4.99.25)
150055.82.con.0001	75	310	fig|150055.82.peg.75			PLF_1301_00004128	PGF_02623406	FMN adenylyltransferase (EC 2.7.7.2) / Riboflavin kinase (EC 2.7.1.26)	78444	79376	+	bi (<->)	150055.83.con.0001	531	310	fig|150055.83.peg.531			FMN adenylyltransferase (EC 2.7.7.2) / Riboflavin kinase (EC 2.7.1.26)	0.965	0.997	bi (<->)	150055.81.con.0001	884	310	fig|150055.81.peg.884			FMN adenylyltransferase (EC 2.7.7.2) / Riboflavin kinase (EC 2.7.1.26)	0.968	0.997	bi (<->)	150055.80.con.0001	890	310	fig|150055.80.peg.890			FMN adenylyltransferase (EC 2.7.7.2) / Riboflavin kinase (EC 2.7.1.26)	0.968	0.997	bi (<->)	150055.79.con.0001	889	310	fig|150055.79.peg.889			FMN adenylyltransferase (EC 2.7.7.2) / Riboflavin kinase (EC 2.7.1.26)
150055.82.con.0001	76	134	fig|150055.82.peg.76			PLF_1301_00000413	PGF_00058673	Transcriptional regulator SpxA1	79419	79823	+	bi (<->)	150055.83.con.0001	530	134	fig|150055.83.peg.530			Transcriptional regulator SpxA1	1	0.993	bi (<->)	150055.81.con.0001	885	134	fig|150055.81.peg.885			Transcriptional regulator SpxA1	1	0.993	bi (<->)	150055.80.con.0001	891	134	fig|150055.80.peg.891			Transcriptional regulator SpxA1	1	0.993	bi (<->)	150055.79.con.0001	890	134	fig|150055.79.peg.890			Transcriptional regulator SpxA1
150055.82.con.0001	77	91	fig|150055.82.peg.77			PLF_1301_00037852	PGF_02011114	UPF0223 protein YktA	79905	80180	+	bi (<->)	150055.83.con.0001	529	91	fig|150055.83.peg.529			UPF0223 protein YktA	1	0.989	bi (<->)	150055.81.con.0001	886	91	fig|150055.81.peg.886			UPF0223 protein YktA	1	0.989	bi (<->)	150055.80.con.0001	892	91	fig|150055.80.peg.892			UPF0223 protein YktA	1	0.989	bi (<->)	150055.79.con.0001	891	91	fig|150055.79.peg.891			UPF0223 protein YktA
150055.82.con.0001	78	254	fig|150055.82.peg.78			PLF_1301_00003143	PGF_10300175	Inositol-1-monophosphatase (EC 3.1.3.25)	80170	80934	+	bi (<->)	150055.83.con.0001	528	254	fig|150055.83.peg.528			Inositol-1-monophosphatase (EC 3.1.3.25)	0.961	0.996	bi (<->)	150055.81.con.0001	887	254	fig|150055.81.peg.887			Inositol-1-monophosphatase (EC 3.1.3.25)	0.953	0.996	bi (<->)	150055.80.con.0001	893	254	fig|150055.80.peg.893			Inositol-1-monophosphatase (EC 3.1.3.25)	0.957	0.996	bi (<->)	150055.79.con.0001	892	254	fig|150055.79.peg.892			Inositol-1-monophosphatase (EC 3.1.3.25)
150055.82.con.0001	79	274	fig|150055.82.peg.79			PLF_1301_00122677	PGF_07334793	Metal transporter, ZIP family	81032	81856	+	bi (<->)	150055.83.con.0001	527	274	fig|150055.83.peg.527			Metal transporter, ZIP family	0.985	0.996	bi (<->)	150055.81.con.0001	888	274	fig|150055.81.peg.888			Metal transporter, ZIP family	0.982	0.996	bi (<->)	150055.80.con.0001	894	274	fig|150055.80.peg.894			Metal transporter, ZIP family	0.985	0.996	bi (<->)	150055.79.con.0001	893	274	fig|150055.79.peg.893			Metal transporter, ZIP family
150055.82.con.0001	80	108	fig|150055.82.peg.80			PLF_1301_00017112	PGF_09303923	hypothetical protein	81976	82302	+	bi (<->)	150055.83.con.0001	526	107	fig|150055.83.peg.526			hypothetical protein	0.85	0.981	bi (<->)	150055.81.con.0001	889	107	fig|150055.81.peg.889			hypothetical protein	0.813	0.981	bi (<->)	150055.80.con.0001	895	107	fig|150055.80.peg.895			hypothetical protein	0.832	0.981	bi (<->)	150055.79.con.0001	894	107	fig|150055.79.peg.894			hypothetical protein
150055.82.con.0001	81	110	fig|150055.82.peg.81			PLF_1301_00012077	PGF_00411230	putative transport accessory protein	82359	82691	+	bi (<->)	150055.83.con.0001	525	110	fig|150055.83.peg.525			putative bacterocin transport accessory protein, Bta	0.673	0.991	bi (<->)	150055.81.con.0001	890	110	fig|150055.81.peg.890			putative bacterocin transport accessory protein, Bta	0.682	0.991	bi (<->)	150055.80.con.0001	896	110	fig|150055.80.peg.896			putative bacterocin transport accessory protein, Bta	0.691	0.991	bi (<->)	150055.79.con.0001	895	110	fig|150055.79.peg.895			putative bacterocin transport accessory protein, Bta
150055.82.con.0001	82	451	fig|150055.82.peg.82			PLF_1301_00003379	PGF_08199696	Glutathione reductase (EC 1.8.1.7)	82705	84060	+	bi (<->)	150055.83.con.0001	524	451	fig|150055.83.peg.524			Glutathione reductase (EC 1.8.1.7)	0.858	0.998	uni (->)	150055.81.con.0001	999	579	fig|150055.81.peg.999			Lipoate carrier protein / Dihydrolipoamide dehydrogenase of pyruvate dehydrogenase complex (EC 1.8.1.4)	0.295	0.756	uni (->)	150055.80.con.0001	1012	579	fig|150055.80.peg.1012			Lipoate carrier protein / Dihydrolipoamide dehydrogenase of pyruvate dehydrogenase complex (EC 1.8.1.4)	0.291	0.756	uni (->)	150055.79.con.0001	1011	579	fig|150055.79.peg.1011			Lipoate carrier protein / Dihydrolipoamide dehydrogenase of pyruvate dehydrogenase complex (EC 1.8.1.4)
150055.82.con.0001	83	436	fig|150055.82.peg.83			PLF_1301_00006256	PGF_07117522	tRNA/rRNA cytosine-C5-methyltransferase	84361	85671	+	bi (<->)	150055.83.con.0001	523	436	fig|150055.83.peg.523			tRNA/rRNA cytosine-C5-methyltransferase	0.968	0.998	bi (<->)	150055.81.con.0001	891	436	fig|150055.81.peg.891			tRNA/rRNA cytosine-C5-methyltransferase	0.975	0.998	bi (<->)	150055.80.con.0001	897	436	fig|150055.80.peg.897			tRNA/rRNA cytosine-C5-methyltransferase	0.977	0.998	bi (<->)	150055.79.con.0001	896	436	fig|150055.79.peg.896			tRNA/rRNA cytosine-C5-methyltransferase
150055.82.con.0001	84	288	fig|150055.82.peg.84			PLF_1301_00013845	PGF_07668761	Phosphate ABC transporter, substrate-binding protein PstS (TC 3.A.1.7.1)	85815	86681	+	bi (<->)	150055.83.con.0001	522	288	fig|150055.83.peg.522			Phosphate ABC transporter, substrate-binding protein PstS (TC 3.A.1.7.1)	0.965	0.997	bi (<->)	150055.81.con.0001	892	288	fig|150055.81.peg.892			Phosphate ABC transporter, substrate-binding protein PstS (TC 3.A.1.7.1)	1	0.997	bi (<->)	150055.80.con.0001	898	288	fig|150055.80.peg.898			Phosphate ABC transporter, substrate-binding protein PstS (TC 3.A.1.7.1)	1	0.997	bi (<->)	150055.79.con.0001	897	288	fig|150055.79.peg.897			Phosphate ABC transporter, substrate-binding protein PstS (TC 3.A.1.7.1)
150055.82.con.0001	85	305	fig|150055.82.peg.85			PLF_1301_00000294	PGF_02405545	Phosphate ABC transporter, permease protein PstC (TC 3.A.1.7.1)	86691	87608	+	bi (<->)	150055.83.con.0001	521	305	fig|150055.83.peg.521			Phosphate ABC transporter, permease protein PstC (TC 3.A.1.7.1)	1	0.997	bi (<->)	150055.81.con.0001	893	305	fig|150055.81.peg.893			Phosphate ABC transporter, permease protein PstC (TC 3.A.1.7.1)	1	0.997	bi (<->)	150055.80.con.0001	899	305	fig|150055.80.peg.899			Phosphate ABC transporter, permease protein PstC (TC 3.A.1.7.1)	1	0.997	bi (<->)	150055.79.con.0001	898	305	fig|150055.79.peg.898			Phosphate ABC transporter, permease protein PstC (TC 3.A.1.7.1)
150055.82.con.0001	86	295	fig|150055.82.peg.86			PLF_1301_00000365	PGF_01072302	Phosphate ABC transporter, permease protein PstA (TC 3.A.1.7.1)	87598	88485	+	bi (<->)	150055.83.con.0001	520	295	fig|150055.83.peg.520			Phosphate ABC transporter, permease protein PstA (TC 3.A.1.7.1)	1	0.997	bi (<->)	150055.81.con.0001	894	295	fig|150055.81.peg.894			Phosphate ABC transporter, permease protein PstA (TC 3.A.1.7.1)	1	0.997	bi (<->)	150055.80.con.0001	900	295	fig|150055.80.peg.900			Phosphate ABC transporter, permease protein PstA (TC 3.A.1.7.1)	1	0.997	bi (<->)	150055.79.con.0001	899	295	fig|150055.79.peg.899			Phosphate ABC transporter, permease protein PstA (TC 3.A.1.7.1)
150055.82.con.0001	87	267	fig|150055.82.peg.87			PLF_1301_00000306	PGF_06213055	Phosphate ABC transporter, ATP-binding protein PstB (TC 3.A.1.7.1)	88496	89299	+	bi (<->)	150055.83.con.0001	519	267	fig|150055.83.peg.519			Phosphate ABC transporter, ATP-binding protein PstB (TC 3.A.1.7.1)	0.996	0.996	bi (<->)	150055.81.con.0001	895	267	fig|150055.81.peg.895			Phosphate ABC transporter, ATP-binding protein PstB (TC 3.A.1.7.1)	0.996	0.996	bi (<->)	150055.80.con.0001	901	267	fig|150055.80.peg.901			Phosphate ABC transporter, ATP-binding protein PstB (TC 3.A.1.7.1)	0.996	0.996	bi (<->)	150055.79.con.0001	900	267	fig|150055.79.peg.900			Phosphate ABC transporter, ATP-binding protein PstB (TC 3.A.1.7.1)
150055.82.con.0001	88	252	fig|150055.82.peg.88			PLF_1301_00000376	PGF_06213055	Phosphate ABC transporter, ATP-binding protein PstB (TC 3.A.1.7.1)	89311	90069	+	bi (<->)	150055.83.con.0001	518	252	fig|150055.83.peg.518			Phosphate ABC transporter, ATP-binding protein PstB (TC 3.A.1.7.1)	0.996	0.996	bi (<->)	150055.81.con.0001	896	252	fig|150055.81.peg.896			Phosphate ABC transporter, ATP-binding protein PstB (TC 3.A.1.7.1)	1	0.996	bi (<->)	150055.80.con.0001	902	252	fig|150055.80.peg.902			Phosphate ABC transporter, ATP-binding protein PstB (TC 3.A.1.7.1)	1	0.996	bi (<->)	150055.79.con.0001	901	252	fig|150055.79.peg.901			Phosphate ABC transporter, ATP-binding protein PstB (TC 3.A.1.7.1)
150055.82.con.0001	89	217	fig|150055.82.peg.89			PLF_1301_00002215	PGF_00984073	Phosphate transport system regulatory protein PhoU	90100	90753	+	bi (<->)	150055.83.con.0001	517	217	fig|150055.83.peg.517			Phosphate transport system regulatory protein PhoU	0.991	0.995	bi (<->)	150055.81.con.0001	897	217	fig|150055.81.peg.897			Phosphate transport system regulatory protein PhoU	0.995	0.995	bi (<->)	150055.80.con.0001	903	217	fig|150055.80.peg.903			Phosphate transport system regulatory protein PhoU	0.995	0.995	bi (<->)	150055.79.con.0001	902	217	fig|150055.79.peg.902			Phosphate transport system regulatory protein PhoU
150055.82.con.0001	90	847	fig|150055.82.peg.90			PLF_1301_00000765	PGF_00018082	Lysyl aminopeptidase (EC 3.4.11.15)	90983	93526	+	bi (<->)	150055.83.con.0001	516	847	fig|150055.83.peg.516			Lysyl aminopeptidase (EC 3.4.11.15)	0.989	0.999	bi (<->)	150055.81.con.0001	898	847	fig|150055.81.peg.898			Lysyl aminopeptidase (EC 3.4.11.15)	0.995	0.999	bi (<->)	150055.80.con.0001	904	847	fig|150055.80.peg.904			Lysyl aminopeptidase (EC 3.4.11.15)	0.994	0.999	bi (<->)	150055.79.con.0001	903	847	fig|150055.79.peg.903			Lysyl aminopeptidase (EC 3.4.11.15)
150055.82.con.0001	91	224	fig|150055.82.peg.91			PLF_1301_00000389	PGF_01060182	Two component system response regulator CiaR	93695	94369	+	bi (<->)	150055.83.con.0001	515	224	fig|150055.83.peg.515			Two component system response regulator CiaR	0.996	0.996	bi (<->)	150055.81.con.0001	899	224	fig|150055.81.peg.899			Two component system response regulator CiaR	0.996	0.996	bi (<->)	150055.80.con.0001	905	224	fig|150055.80.peg.905			Two component system response regulator CiaR	0.996	0.996	bi (<->)	150055.79.con.0001	904	224	fig|150055.79.peg.904			Two component system response regulator CiaR
150055.82.con.0001	92	412	fig|150055.82.peg.92			PLF_1301_00000912	PGF_10569178	Two component system sensor histidine kinase CiaH (EC 2.7.3.-)	94449	95687	+	bi (<->)	150055.83.con.0001	514	412	fig|150055.83.peg.514			Two component system sensor histidine kinase CiaH (EC 2.7.3.-)	0.998	0.998	bi (<->)	150055.81.con.0001	900	442	fig|150055.81.peg.900			Two component system sensor histidine kinase CiaH (EC 2.7.3.-)	0.959	0.93	bi (<->)	150055.80.con.0001	906	442	fig|150055.80.peg.906			Two component system sensor histidine kinase CiaH (EC 2.7.3.-)	0.959	0.93	bi (<->)	150055.79.con.0001	905	442	fig|150055.79.peg.905			Two component system sensor histidine kinase CiaH (EC 2.7.3.-)
150055.82.con.0001	93	78	fig|150055.82.peg.93			PLF_1301_00000445	PGF_02454577	SSU ribosomal protein S20p	95773	96009	-	bi (<->)	150055.83.con.0001	513	78	fig|150055.83.peg.513			SSU ribosomal protein S20p	1	0.987	bi (<->)	150055.81.con.0001	901	78	fig|150055.81.peg.901			SSU ribosomal protein S20p	1	0.987	bi (<->)	150055.80.con.0001	907	78	fig|150055.80.peg.907			SSU ribosomal protein S20p	1	0.987	bi (<->)	150055.79.con.0001	906	78	fig|150055.79.peg.906			SSU ribosomal protein S20p
150055.82.con.0001	94	306	fig|150055.82.peg.94			PLF_1301_00006228	PGF_04449783	Pantothenate kinase (EC 2.7.1.33)	96100	97020	-	bi (<->)	150055.83.con.0001	512	306	fig|150055.83.peg.512			Pantothenate kinase (EC 2.7.1.33)	1	0.997	bi (<->)	150055.81.con.0001	902	306	fig|150055.81.peg.902			Pantothenate kinase (EC 2.7.1.33)	0.987	0.997	bi (<->)	150055.80.con.0001	908	306	fig|150055.80.peg.908			Pantothenate kinase (EC 2.7.1.33)	0.99	0.997	bi (<->)	150055.79.con.0001	907	306	fig|150055.79.peg.907			Pantothenate kinase (EC 2.7.1.33)
150055.82.con.0001	95	193	fig|150055.82.peg.95			PLF_1301_00000522	PGF_06407625	16S rRNA (guanine(1207)-N(2))-methyltransferase (EC 2.1.1.172)	97161	97742	+	bi (<->)	150055.83.con.0001	511	194	fig|150055.83.peg.511			16S rRNA (guanine(1207)-N(2))-methyltransferase (EC 2.1.1.172)	0.995	0.985	bi (<->)	150055.81.con.0001	903	193	fig|150055.81.peg.903			16S rRNA (guanine(1207)-N(2))-methyltransferase (EC 2.1.1.172)	0.969	0.995	bi (<->)	150055.80.con.0001	909	193	fig|150055.80.peg.909			16S rRNA (guanine(1207)-N(2))-methyltransferase (EC 2.1.1.172)	0.969	0.995	bi (<->)	150055.79.con.0001	908	193	fig|150055.79.peg.908			16S rRNA (guanine(1207)-N(2))-methyltransferase (EC 2.1.1.172)
150055.82.con.0001	96	221	fig|150055.82.peg.96			PLF_1301_00000645	PGF_05026985	Deoxyribose-phosphate aldolase (EC 4.1.2.4)	98247	98912	+	bi (<->)	150055.83.con.0001	510	221	fig|150055.83.peg.510			Deoxyribose-phosphate aldolase (EC 4.1.2.4)	0.986	0.995	bi (<->)	150055.81.con.0001	904	221	fig|150055.81.peg.904			Deoxyribose-phosphate aldolase (EC 4.1.2.4)	1	0.995	bi (<->)	150055.80.con.0001	910	221	fig|150055.80.peg.910			Deoxyribose-phosphate aldolase (EC 4.1.2.4)	1	0.995	bi (<->)	150055.79.con.0001	909	221	fig|150055.79.peg.909			Deoxyribose-phosphate aldolase (EC 4.1.2.4)
150055.82.con.0001	97	354	fig|150055.82.peg.97			PLF_1301_00042448	PGF_00295226	Purine nucleoside ABC transporter, substrate-binding protein	99106	100170	+	bi (<->)	150055.83.con.0001	509	354	fig|150055.83.peg.509			Purine nucleoside ABC transporter, substrate-binding protein	0.977	0.997	bi (<->)	150055.81.con.0001	905	356	fig|150055.81.peg.905			Purine nucleoside ABC transporter, substrate-binding protein	0.975	0.997	bi (<->)	150055.80.con.0001	911	356	fig|150055.80.peg.911			Purine nucleoside ABC transporter, substrate-binding protein	0.975	0.997	bi (<->)	150055.79.con.0001	910	356	fig|150055.79.peg.910			Purine nucleoside ABC transporter, substrate-binding protein
150055.82.con.0001	98	514	fig|150055.82.peg.98			PLF_1301_00085428	PGF_01675349	Purine nucleoside ABC transporter, ATP-binding protein	100318	101862	+	bi (<->)	150055.83.con.0001	508	514	fig|150055.83.peg.508			Purine nucleoside ABC transporter, ATP-binding protein	1	0.998	bi (<->)	150055.81.con.0001	906	514	fig|150055.81.peg.906			Purine nucleoside ABC transporter, ATP-binding protein	1	0.998	bi (<->)	150055.80.con.0001	912	514	fig|150055.80.peg.912			Purine nucleoside ABC transporter, ATP-binding protein	1	0.998	bi (<->)	150055.79.con.0001	911	514	fig|150055.79.peg.911			Purine nucleoside ABC transporter, ATP-binding protein
150055.82.con.0001	99	352	fig|150055.82.peg.99			PLF_1301_00026878	PGF_02896192	Purine nucleoside ABC transporter, permease protein 1	101849	102907	+	bi (<->)	150055.83.con.0001	507	352	fig|150055.83.peg.507			Purine nucleoside ABC transporter, permease protein 1	1	0.997	bi (<->)	150055.81.con.0001	907	352	fig|150055.81.peg.907			Purine nucleoside ABC transporter, permease protein 1	1	0.997	bi (<->)	150055.80.con.0001	913	352	fig|150055.80.peg.913			Purine nucleoside ABC transporter, permease protein 1	1	0.997	bi (<->)	150055.79.con.0001	912	352	fig|150055.79.peg.912			Purine nucleoside ABC transporter, permease protein 1
150055.82.con.0001	100	318	fig|150055.82.peg.100			PLF_1301_00015859	PGF_01670678	Purine nucleoside ABC transporter, permease protein 2	102909	103865	+	bi (<->)	150055.83.con.0001	506	318	fig|150055.83.peg.506			Purine nucleoside ABC transporter, permease protein 2	1	0.997	bi (<->)	150055.81.con.0001	908	318	fig|150055.81.peg.908			Purine nucleoside ABC transporter, permease protein 2	1	0.997	bi (<->)	150055.80.con.0001	914	318	fig|150055.80.peg.914			Purine nucleoside ABC transporter, permease protein 2	1	0.997	bi (<->)	150055.79.con.0001	913	318	fig|150055.79.peg.913			Purine nucleoside ABC transporter, permease protein 2
150055.82.con.0001	101	455	fig|150055.82.peg.101			PLF_1301_00003189	PGF_00024610	NADH peroxidase (EC 1.11.1.1)	103977	105344	+	bi (<->)	150055.83.con.0001	505	455	fig|150055.83.peg.505			NADH peroxidase (EC 1.11.1.1)	0.989	0.998	bi (<->)	150055.81.con.0001	909	455	fig|150055.81.peg.909			NADH peroxidase (EC 1.11.1.1)	0.965	0.998	bi (<->)	150055.80.con.0001	915	455	fig|150055.80.peg.915			NADH peroxidase (EC 1.11.1.1)	0.98	0.998	bi (<->)	150055.79.con.0001	914	455	fig|150055.79.peg.914			NADH peroxidase (EC 1.11.1.1)
150055.82.con.0001	102	329	fig|150055.82.peg.102			PLF_1301_00000247	PGF_03941737	L-lactate dehydrogenase (EC 1.1.1.27)	105397	106386	-	bi (<->)	150055.83.con.0001	504	329	fig|150055.83.peg.504			L-lactate dehydrogenase (EC 1.1.1.27)	1	0.997	bi (<->)	150055.81.con.0001	910	329	fig|150055.81.peg.910			L-lactate dehydrogenase (EC 1.1.1.27)	0.994	0.997	bi (<->)	150055.80.con.0001	916	329	fig|150055.80.peg.916			L-lactate dehydrogenase (EC 1.1.1.27)	0.994	0.997	bi (<->)	150055.79.con.0001	915	329	fig|150055.79.peg.915			L-lactate dehydrogenase (EC 1.1.1.27)
150055.82.con.0001	103	817	fig|150055.82.peg.103			PLF_1301_00000162	PGF_03272313	DNA gyrase subunit A (EC 5.99.1.3)	106737	109190	+	bi (<->)	150055.83.con.0001	502	817	fig|150055.83.peg.502			DNA gyrase subunit A (EC 5.99.1.3)	0.998	0.999	bi (<->)	150055.81.con.0001	911	817	fig|150055.81.peg.911			DNA gyrase subunit A (EC 5.99.1.3)	0.996	0.999	bi (<->)	150055.80.con.0001	917	817	fig|150055.80.peg.917			DNA gyrase subunit A (EC 5.99.1.3)	0.996	0.999	bi (<->)	150055.79.con.0001	916	817	fig|150055.79.peg.916			DNA gyrase subunit A (EC 5.99.1.3)
150055.82.con.0001	104	246	fig|150055.82.peg.104			PLF_1301_00002905	PGF_08842081	Sortase A, LPXTG specific	109195	109935	+	bi (<->)	150055.83.con.0001	501	246	fig|150055.83.peg.501			Sortase A, LPXTG specific	0.996	0.996	bi (<->)	150055.81.con.0001	912	246	fig|150055.81.peg.912			Sortase A, LPXTG specific	0.996	0.996	bi (<->)	150055.80.con.0001	918	246	fig|150055.80.peg.918			Sortase A, LPXTG specific	0.98	0.996	bi (<->)	150055.79.con.0001	917	246	fig|150055.79.peg.917			Sortase A, LPXTG specific
150055.82.con.0001	105	137	fig|150055.82.peg.105			PLF_1301_00075636	PGF_00013273	Uncharacterized protein YaeR with similarity to glyoxylase family	110002	110415	+	bi (<->)	150055.83.con.0001	500	137	fig|150055.83.peg.500			Uncharacterized protein YaeR with similarity to glyoxylase family	1	0.993	bi (<->)	150055.81.con.0001	913	137	fig|150055.81.peg.913			Uncharacterized protein YaeR with similarity to glyoxylase family	1	0.993	bi (<->)	150055.80.con.0001	919	137	fig|150055.80.peg.919			Uncharacterized protein YaeR with similarity to glyoxylase family	1	0.993	bi (<->)	150055.79.con.0001	918	137	fig|150055.79.peg.918			Uncharacterized protein YaeR with similarity to glyoxylase family
150055.82.con.0001	106	321	fig|150055.82.peg.106			PLF_1301_00001099	PGF_02049803	Extracellular protein	110501	111466	+	bi (<->)	150055.83.con.0001	499	321	fig|150055.83.peg.499			Extracellular protein	0.994	0.997	bi (<->)	150055.81.con.0001	914	321	fig|150055.81.peg.914			Extracellular protein	0.991	0.997	bi (<->)	150055.80.con.0001	920	321	fig|150055.80.peg.920			Extracellular protein	0.978	0.997	bi (<->)	150055.79.con.0001	919	321	fig|150055.79.peg.919			Extracellular protein
150055.82.con.0001	107	299	fig|150055.82.peg.107			PLF_1301_00098472	PGF_08114956	hypothetical protein	111588	112487	+	bi (<->)	150055.83.con.0001	498	299	fig|150055.83.peg.498			hypothetical protein	0.98	0.997	bi (<->)	150055.81.con.0001	915	299	fig|150055.81.peg.915			hypothetical protein	0.98	0.997	bi (<->)	150055.80.con.0001	921	299	fig|150055.80.peg.921			hypothetical protein	0.803	0.997	bi (<->)	150055.79.con.0001	920	299	fig|150055.79.peg.920			hypothetical protein
150055.82.con.0001	108	419	fig|150055.82.peg.108			PLF_1301_00005352	PGF_00021973	Mn2+ and Fe2+ transporters of the NRAMP family	112683	113942	+	bi (<->)	150055.83.con.0001	497	419	fig|150055.83.peg.497			Mn2+ and Fe2+ transporters of the NRAMP family	0.988	0.998	bi (<->)	150055.81.con.0001	916	419	fig|150055.81.peg.916			Mn2+ and Fe2+ transporters of the NRAMP family	0.993	0.998	bi (<->)	150055.80.con.0001	922	419	fig|150055.80.peg.922			Mn2+ and Fe2+ transporters of the NRAMP family	0.983	0.998	bi (<->)	150055.79.con.0001	921	419	fig|150055.79.peg.921			Mn2+ and Fe2+ transporters of the NRAMP family
150055.82.con.0001	109	571	fig|150055.82.peg.109			PLF_1301_00000131	PGF_00033479	Phosphoglucomutase (EC 5.4.2.2)	114143	115858	-	bi (<->)	150055.83.con.0001	496	571	fig|150055.83.peg.496			Phosphoglucomutase (EC 5.4.2.2)	0.995	0.998	bi (<->)	150055.81.con.0001	917	571	fig|150055.81.peg.917			Phosphoglucomutase (EC 5.4.2.2)	0.996	0.998	bi (<->)	150055.80.con.0001	923	571	fig|150055.80.peg.923			Phosphoglucomutase (EC 5.4.2.2)	0.991	0.998	bi (<->)	150055.79.con.0001	922	571	fig|150055.79.peg.922			Phosphoglucomutase (EC 5.4.2.2)
150055.82.con.0001	110	190	fig|150055.82.peg.110			PLF_1301_00141993	PGF_00054388	Substrate-specific component PanT of predicted pantothenate ECF transporter	116076	116648	-	bi (<->)	150055.83.con.0001	495	190	fig|150055.83.peg.495			Substrate-specific component PanT of predicted pantothenate ECF transporter	0.974	0.995	bi (<->)	150055.81.con.0001	918	190	fig|150055.81.peg.918			Substrate-specific component PanT of predicted pantothenate ECF transporter	0.979	0.995	bi (<->)	150055.80.con.0001	924	190	fig|150055.80.peg.924			Substrate-specific component PanT of predicted pantothenate ECF transporter	0.989	0.995	bi (<->)	150055.79.con.0001	923	190	fig|150055.79.peg.923			Substrate-specific component PanT of predicted pantothenate ECF transporter
150055.82.con.0001	111	179	fig|150055.82.peg.111			PLF_1301_00002370	PGF_03439822	Phosphopantothenoylcysteine decarboxylase (EC 4.1.1.36)	116737	117276	-	bi (<->)	150055.83.con.0001	494	179	fig|150055.83.peg.494			Phosphopantothenoylcysteine decarboxylase (EC 4.1.1.36)	0.95	0.994	bi (<->)	150055.81.con.0001	919	179	fig|150055.81.peg.919			Phosphopantothenoylcysteine decarboxylase (EC 4.1.1.36)	0.944	0.994	bi (<->)	150055.80.con.0001	925	179	fig|150055.80.peg.925			Phosphopantothenoylcysteine decarboxylase (EC 4.1.1.36)	0.972	0.994	bi (<->)	150055.79.con.0001	924	179	fig|150055.79.peg.924			Phosphopantothenoylcysteine decarboxylase (EC 4.1.1.36)
150055.82.con.0001	112	228	fig|150055.82.peg.112			PLF_1301_00007352	PGF_00033900	Phosphopantothenoylcysteine synthetase (EC 6.3.2.5)	117269	117955	-	bi (<->)	150055.83.con.0001	493	228	fig|150055.83.peg.493			Phosphopantothenoylcysteine synthetase (EC 6.3.2.5)	0.974	0.991	bi (<->)	150055.81.con.0001	920	228	fig|150055.81.peg.920			Phosphopantothenoylcysteine synthetase (EC 6.3.2.5)	0.952	0.991	bi (<->)	150055.80.con.0001	926	228	fig|150055.80.peg.926			Phosphopantothenoylcysteine synthetase (EC 6.3.2.5)	0.952	0.991	bi (<->)	150055.79.con.0001	925	228	fig|150055.79.peg.925			Phosphopantothenoylcysteine synthetase (EC 6.3.2.5)
150055.82.con.0001	113	556	fig|150055.82.peg.113			PLF_1301_00000142	PGF_00006245	Formate--tetrahydrofolate ligase (EC 6.3.4.3)	118323	119993	+	bi (<->)	150055.83.con.0001	492	556	fig|150055.83.peg.492			Formate--tetrahydrofolate ligase (EC 6.3.4.3)	0.998	0.998	bi (<->)	150055.81.con.0001	921	556	fig|150055.81.peg.921			Formate--tetrahydrofolate ligase (EC 6.3.4.3)	1	0.998	bi (<->)	150055.80.con.0001	927	556	fig|150055.80.peg.927			Formate--tetrahydrofolate ligase (EC 6.3.4.3)	0.996	0.998	bi (<->)	150055.79.con.0001	926	556	fig|150055.79.peg.926			Formate--tetrahydrofolate ligase (EC 6.3.4.3)
150055.82.con.0001	114	529	fig|150055.82.peg.114			PLF_1301_00002808	PGF_10482116	Cardiolipin synthase, bacterial type ClsA	120108	121697	+	bi (<->)	150055.83.con.0001	491	529	fig|150055.83.peg.491			Cardiolipin synthase, bacterial type ClsA	0.992	0.998	bi (<->)	150055.81.con.0001	922	529	fig|150055.81.peg.922			Cardiolipin synthase, bacterial type ClsA	0.989	0.998	bi (<->)	150055.80.con.0001	928	529	fig|150055.80.peg.928			Cardiolipin synthase, bacterial type ClsA	0.991	0.998	bi (<->)	150055.79.con.0001	927	529	fig|150055.79.peg.927			Cardiolipin synthase, bacterial type ClsA
150055.82.con.0001	115	358	fig|150055.82.peg.115			PLF_1301_00000519	PGF_00067188	Aspartate-semialdehyde dehydrogenase (EC 1.2.1.11)	122041	123117	+	bi (<->)	150055.83.con.0001	490	358	fig|150055.83.peg.490			Aspartate-semialdehyde dehydrogenase (EC 1.2.1.11)	0.986	0.997	bi (<->)	150055.81.con.0001	923	358	fig|150055.81.peg.923			Aspartate-semialdehyde dehydrogenase (EC 1.2.1.11)	0.989	0.997	bi (<->)	150055.80.con.0001	929	358	fig|150055.80.peg.929			Aspartate-semialdehyde dehydrogenase (EC 1.2.1.11)	0.992	0.997	bi (<->)	150055.79.con.0001	928	358	fig|150055.79.peg.928			Aspartate-semialdehyde dehydrogenase (EC 1.2.1.11)
150055.82.con.0001	116	311	fig|150055.82.peg.116			PLF_1301_00000695	PGF_00549380	4-hydroxy-tetrahydrodipicolinate synthase (EC 4.3.3.7)	123205	124140	+	bi (<->)	150055.83.con.0001	489	311	fig|150055.83.peg.489			4-hydroxy-tetrahydrodipicolinate synthase (EC 4.3.3.7)	0.994	0.997	bi (<->)	150055.81.con.0001	924	311	fig|150055.81.peg.924			4-hydroxy-tetrahydrodipicolinate synthase (EC 4.3.3.7)	0.997	0.997	bi (<->)	150055.80.con.0001	930	311	fig|150055.80.peg.930			4-hydroxy-tetrahydrodipicolinate synthase (EC 4.3.3.7)	0.99	0.997	bi (<->)	150055.79.con.0001	929	311	fig|150055.79.peg.929			4-hydroxy-tetrahydrodipicolinate synthase (EC 4.3.3.7)
150055.82.con.0001	117	421	fig|150055.82.peg.117			PLF_1301_00004153	PGF_00770027	Transcriptional regulator of pyridoxine metabolism / Pyridoxamine phosphate aminotransferase (EC 2.6.1.54)	124195	125460	-	bi (<->)	150055.83.con.0001	488	421	fig|150055.83.peg.488			Transcriptional regulator of pyridoxine metabolism / Pyridoxamine phosphate aminotransferase (EC 2.6.1.54)	0.969	0.998	bi (<->)	150055.81.con.0001	925	421	fig|150055.81.peg.925			Transcriptional regulator of pyridoxine metabolism / Pyridoxamine phosphate aminotransferase (EC 2.6.1.54)	0.993	0.998	bi (<->)	150055.80.con.0001	931	421	fig|150055.80.peg.931			Transcriptional regulator of pyridoxine metabolism / Pyridoxamine phosphate aminotransferase (EC 2.6.1.54)	0.983	0.998	bi (<->)	150055.79.con.0001	930	421	fig|150055.79.peg.930			Transcriptional regulator of pyridoxine metabolism / Pyridoxamine phosphate aminotransferase (EC 2.6.1.54)
150055.82.con.0001	118	286	fig|150055.82.peg.118			PLF_1301_00024051	PGF_03846068	Pyridoxal kinase (EC 2.7.1.35)	125599	126459	+	bi (<->)	150055.83.con.0001	487	286	fig|150055.83.peg.487			Pyridoxal kinase (EC 2.7.1.35)	0.857	0.997	bi (<->)	150055.81.con.0001	926	286	fig|150055.81.peg.926			Pyridoxal kinase (EC 2.7.1.35)	0.972	0.997	bi (<->)	150055.80.con.0001	932	286	fig|150055.80.peg.932			Pyridoxal kinase (EC 2.7.1.35)	0.972	0.997	bi (<->)	150055.79.con.0001	931	286	fig|150055.79.peg.931			Pyridoxal kinase (EC 2.7.1.35)
150055.82.con.0001	119	185	fig|150055.82.peg.119			PLF_1301_00143666	PGF_00054395	Substrate-specific component PdxU of predicted pyridoxine ECF transporter	126456	127013	+	bi (<->)	150055.83.con.0001	486	185	fig|150055.83.peg.486			Substrate-specific component PdxU of predicted pyridoxine ECF transporter	0.995	0.995	bi (<->)	150055.81.con.0001	927	185	fig|150055.81.peg.927			Substrate-specific component PdxU of predicted pyridoxine ECF transporter	0.995	0.995	bi (<->)	150055.80.con.0001	933	185	fig|150055.80.peg.933			Substrate-specific component PdxU of predicted pyridoxine ECF transporter	0.989	0.995	bi (<->)	150055.79.con.0001	932	185	fig|150055.79.peg.932			Substrate-specific component PdxU of predicted pyridoxine ECF transporter
150055.82.con.0001	120	512	fig|150055.82.peg.120			PLF_1301_00000516	PGF_03244749	Bis-ABC ATPase SPy1206	127172	128710	+	bi (<->)	150055.83.con.0001	485	512	fig|150055.83.peg.485			Bis-ABC ATPase SPy1206	0.996	0.998	bi (<->)	150055.81.con.0001	928	512	fig|150055.81.peg.928			Bis-ABC ATPase SPy1206	0.994	0.998	bi (<->)	150055.80.con.0001	934	512	fig|150055.80.peg.934			Bis-ABC ATPase SPy1206	0.996	0.998	bi (<->)	150055.79.con.0001	933	512	fig|150055.79.peg.933			Bis-ABC ATPase SPy1206
150055.82.con.0001	121	231	fig|150055.82.peg.121			PLF_1301_00120498	PGF_12736407	FIG01119143: hypothetical protein	128804	129499	+	uni (->)	150055.83.con.0001	1290	290	fig|150055.83.peg.1290			Efflux ABC transporter, ATP-binding protein	0.384	0.714	bi (<->)	150055.81.con.0001	929	231	fig|150055.81.peg.929			FIG01119143: hypothetical protein	0.974	0.996	bi (<->)	150055.80.con.0001	935	231	fig|150055.80.peg.935			hypothetical protein	0.983	0.996	bi (<->)	150055.79.con.0001	934	231	fig|150055.79.peg.934			hypothetical protein
150055.82.con.0001	122	239	fig|150055.82.peg.122			PLF_1301_00030495	PGF_03502133	Arginine/ornithine antiporter ArcD	129496	130215	+											bi (<->)	150055.81.con.0001	930	239	fig|150055.81.peg.930			hypothetical protein	0.908	0.996	bi (<->)	150055.80.con.0001	936	239	fig|150055.80.peg.936			Arginine/ornithine antiporter ArcD	0.962	0.996	bi (<->)	150055.79.con.0001	935	239	fig|150055.79.peg.935			Arginine/ornithine antiporter ArcD
150055.82.con.0001	123	222	fig|150055.82.peg.123			PLF_1301_00033465	PGF_08225224	Arginine/ornithine antiporter ArcD	130208	130876	+											bi (<->)	150055.81.con.0001	931	222	fig|150055.81.peg.931			Arginine/ornithine antiporter ArcD	0.937	0.995	bi (<->)	150055.80.con.0001	937	222	fig|150055.80.peg.937			hypothetical protein	0.892	0.995	bi (<->)	150055.79.con.0001	936	222	fig|150055.79.peg.936			hypothetical protein
150055.82.con.0001	124	228	fig|150055.82.peg.124			PLF_1301_00029681	PGF_09666309	Two-component transcriptional response regulator, LuxR family	130928	131614	+	uni (->)	150055.83.con.0001	898	236	fig|150055.83.peg.898			Two-component response regulator SA14-24	0.357	0.97	bi (<->)	150055.81.con.0001	932	228	fig|150055.81.peg.932			Two-component transcriptional response regulator, LuxR family	0.965	0.996	bi (<->)	150055.80.con.0001	938	228	fig|150055.80.peg.938			Two-component transcriptional response regulator, LuxR family	0.978	0.996	bi (<->)	150055.79.con.0001	937	228	fig|150055.79.peg.937			Two-component transcriptional response regulator, LuxR family
150055.82.con.0001	125	445	fig|150055.82.peg.125			PLF_1301_00033466	PGF_03503648	Sensor-receptor histidine kinase NisK	131607	132944	+	uni (->)	150055.83.con.0001	1232	385	fig|150055.83.peg.1232			Two-component system sensor histidine kinase	0.275	0.566	bi (<->)	150055.81.con.0001	933	445	fig|150055.81.peg.933			Sensor-receptor histidine kinase NisK	0.939	0.998	bi (<->)	150055.80.con.0001	939	445	fig|150055.80.peg.939			Sensor-receptor histidine kinase NisK	0.98	0.998	bi (<->)	150055.79.con.0001	938	445	fig|150055.79.peg.938			Sensor-receptor histidine kinase NisK
150055.82.con.0001	126	135	fig|150055.82.peg.126			PLF_1301_00033467	PGF_03503649	hypothetical protein	133621	134028	-	bi (<->)	150055.83.con.0001	483	135	fig|150055.83.peg.483			hypothetical protein	0.756	0.993	bi (<->)	150055.81.con.0001	935	135	fig|150055.81.peg.935			hypothetical protein	0.978	0.993	bi (<->)	150055.80.con.0001	941	135	fig|150055.80.peg.941			hypothetical protein	0.985	0.993	bi (<->)	150055.79.con.0001	940	135	fig|150055.79.peg.940			hypothetical protein
150055.82.con.0001	127	284	fig|150055.82.peg.127			PLF_1301_00000339	PGF_00426877	LSU ribosomal maturation GTPase RbgA (B. subtilis YlqF)	134218	135072	+	bi (<->)	150055.83.con.0001	453	284	fig|150055.83.peg.453			LSU ribosomal maturation GTPase RbgA (B. subtilis YlqF)	0.993	0.996	bi (<->)	150055.81.con.0001	936	284	fig|150055.81.peg.936			LSU ribosomal maturation GTPase RbgA (B. subtilis YlqF)	0.989	0.996	bi (<->)	150055.80.con.0001	942	284	fig|150055.80.peg.942			LSU ribosomal maturation GTPase RbgA (B. subtilis YlqF)	0.989	0.996	bi (<->)	150055.79.con.0001	941	284	fig|150055.79.peg.941			LSU ribosomal maturation GTPase RbgA (B. subtilis YlqF)
150055.82.con.0001	128	259	fig|150055.82.peg.128			PLF_1301_00000409	PGF_00048556	Ribonuclease HII (EC 3.1.26.4)	135059	135838	+	bi (<->)	150055.83.con.0001	452	259	fig|150055.83.peg.452			Ribonuclease HII (EC 3.1.26.4)	0.985	0.996	bi (<->)	150055.81.con.0001	937	259	fig|150055.81.peg.937			Ribonuclease HII (EC 3.1.26.4)	0.977	0.996	bi (<->)	150055.80.con.0001	943	259	fig|150055.80.peg.943			Ribonuclease HII (EC 3.1.26.4)	0.992	0.996	bi (<->)	150055.79.con.0001	942	259	fig|150055.79.peg.942			Ribonuclease HII (EC 3.1.26.4)
150055.82.con.0001	129	183	fig|150055.82.peg.129			PLF_1301_00002718	PGF_05562436	Maltose O-acetyltransferase (EC 2.3.1.79)	135839	136390	+	bi (<->)	150055.83.con.0001	451	183	fig|150055.83.peg.451			Maltose O-acetyltransferase (EC 2.3.1.79)	0.978	0.995	bi (<->)	150055.81.con.0001	938	183	fig|150055.81.peg.938			Maltose O-acetyltransferase (EC 2.3.1.79)	0.973	0.995	bi (<->)	150055.80.con.0001	944	183	fig|150055.80.peg.944			Maltose O-acetyltransferase (EC 2.3.1.79)	0.978	0.995	bi (<->)	150055.79.con.0001	943	183	fig|150055.79.peg.943			Maltose O-acetyltransferase (EC 2.3.1.79)
150055.82.con.0001	130	280	fig|150055.82.peg.130			PLF_1301_00003815	PGF_09432500	Rossmann fold nucleotide-binding protein Smf possibly involved in DNA uptake	136462	137304	+	bi (<->)	150055.83.con.0001	450	280	fig|150055.83.peg.450			Rossmann fold nucleotide-binding protein Smf possibly involved in DNA uptake	0.986	0.996	bi (<->)	150055.81.con.0001	939	280	fig|150055.81.peg.939			Rossmann fold nucleotide-binding protein Smf possibly involved in DNA uptake	0.989	0.996	bi (<->)	150055.80.con.0001	945	280	fig|150055.80.peg.945			Rossmann fold nucleotide-binding protein Smf possibly involved in DNA uptake	0.986	0.996	bi (<->)	150055.79.con.0001	944	280	fig|150055.79.peg.944			Rossmann fold nucleotide-binding protein Smf possibly involved in DNA uptake
150055.82.con.0001	131	712	fig|150055.82.peg.131			PLF_1301_00000222	PGF_10300474	DNA topoisomerase I (EC 5.99.1.2)	137399	139537	+	bi (<->)	150055.83.con.0001	449	712	fig|150055.83.peg.449			DNA topoisomerase I (EC 5.99.1.2)	0.996	0.999	bi (<->)	150055.81.con.0001	940	712	fig|150055.81.peg.940			DNA topoisomerase I (EC 5.99.1.2)	0.994	0.999	bi (<->)	150055.80.con.0001	946	712	fig|150055.80.peg.946			DNA topoisomerase I (EC 5.99.1.2)	0.994	0.999	bi (<->)	150055.79.con.0001	945	712	fig|150055.79.peg.945			DNA topoisomerase I (EC 5.99.1.2)
150055.82.con.0001	132	221	fig|150055.82.peg.132			PLF_1301_00005432	PGF_00050074	SatD	139682	140347	+	bi (<->)	150055.83.con.0001	448	221	fig|150055.83.peg.448			SatD	0.982	0.995	bi (<->)	150055.81.con.0001	941	221	fig|150055.81.peg.941			SatD	0.982	0.995	bi (<->)	150055.80.con.0001	947	221	fig|150055.80.peg.947			SatD	0.977	0.995	bi (<->)	150055.79.con.0001	946	221	fig|150055.79.peg.946			SatD
150055.82.con.0001	133	240	fig|150055.82.peg.133			PLF_1301_00005155	PGF_03513748	hypothetical protein	140347	141069	+	bi (<->)	150055.83.con.0001	447	240	fig|150055.83.peg.447			hypothetical protein	0.921	0.996	bi (<->)	150055.81.con.0001	942	240	fig|150055.81.peg.942			hypothetical protein	0.925	0.996	bi (<->)	150055.80.con.0001	948	240	fig|150055.80.peg.948			hypothetical protein	0.979	0.996	bi (<->)	150055.79.con.0001	947	240	fig|150055.79.peg.947			hypothetical protein
150055.82.con.0001	134	445	fig|150055.82.peg.134			PLF_1301_00000184	PGF_02895613	Methylenetetrahydrofolate--tRNA-(uracil-5-)-methyltransferase TrmFO (EC 2.1.1.74)	141268	142605	+	bi (<->)	150055.83.con.0001	445	445	fig|150055.83.peg.445			Methylenetetrahydrofolate--tRNA-(uracil-5-)-methyltransferase TrmFO (EC 2.1.1.74)	0.996	0.998	bi (<->)	150055.81.con.0001	943	445	fig|150055.81.peg.943			Methylenetetrahydrofolate--tRNA-(uracil-5-)-methyltransferase TrmFO (EC 2.1.1.74)	0.998	0.998	bi (<->)	150055.80.con.0001	949	445	fig|150055.80.peg.949			Methylenetetrahydrofolate--tRNA-(uracil-5-)-methyltransferase TrmFO (EC 2.1.1.74)	0.993	0.998	bi (<->)	150055.79.con.0001	948	445	fig|150055.79.peg.948			Methylenetetrahydrofolate--tRNA-(uracil-5-)-methyltransferase TrmFO (EC 2.1.1.74)
150055.82.con.0001	135	273	fig|150055.82.peg.135			PLF_1301_00012113	PGF_03497524	hypothetical protein	142633	143454	+	bi (<->)	150055.83.con.0001	444	273	fig|150055.83.peg.444			FIG01114320: hypothetical protein	0.971	0.996	bi (<->)	150055.81.con.0001	944	273	fig|150055.81.peg.944			hypothetical protein	0.967	0.996	bi (<->)	150055.80.con.0001	950	273	fig|150055.80.peg.950			hypothetical protein	0.967	0.996	bi (<->)	150055.79.con.0001	949	273	fig|150055.79.peg.949			hypothetical protein
150055.82.con.0001	136	39	fig|150055.82.peg.136					hypothetical protein	143590	143709	+	bi (<->)	150055.83.con.0001	443	39	fig|150055.83.peg.443			hypothetical protein	0.974	0.974	bi (<->)	150055.81.con.0001	945	39	fig|150055.81.peg.945			hypothetical protein	0.923	0.974	bi (<->)	150055.80.con.0001	951	39	fig|150055.80.peg.951			hypothetical protein	0.949	0.974	bi (<->)	150055.79.con.0001	950	39	fig|150055.79.peg.950			hypothetical protein
150055.82.con.0001	137	250	fig|150055.82.peg.137			PLF_1301_00129917	PGF_10425579	ABC transporter, ATP-binding protein	143905	144657	+	bi (<->)	150055.83.con.0001	442	250	fig|150055.83.peg.442			ABC transporter, ATP-binding protein	0.98	0.996	bi (<->)	150055.81.con.0001	946	250	fig|150055.81.peg.946			ABC transporter, ATP-binding protein	0.996	0.996	bi (<->)	150055.80.con.0001	952	250	fig|150055.80.peg.952			ABC transporter, ATP-binding protein	0.996	0.996	bi (<->)	150055.79.con.0001	951	250	fig|150055.79.peg.951			ABC transporter, ATP-binding protein
150055.82.con.0001	138	658	fig|150055.82.peg.138			PLF_1301_00005511	PGF_01674977	ABC transporter-like sensor and permease protein	144659	146635	+	bi (<->)	150055.83.con.0001	441	661	fig|150055.83.peg.441			ABC transporter-like sensor and permease protein	0.753	0.998	bi (<->)	150055.81.con.0001	947	661	fig|150055.81.peg.947			ABC transporter-like sensor and permease protein	0.756	0.998	bi (<->)	150055.80.con.0001	953	661	fig|150055.80.peg.953			ABC transporter-like sensor and permease protein	0.76	0.998	bi (<->)	150055.79.con.0001	952	661	fig|150055.79.peg.952			ABC transporter-like sensor and permease protein
150055.82.con.0001	139	232	fig|150055.82.peg.139			PLF_1301_00143160	PGF_12881534	ABC transporter-like sensor linked response regulator YvcP	146701	147399	+	bi (<->)	150055.83.con.0001	440	220	fig|150055.83.peg.440			ABC transporter-like sensor linked response regulator YvcP	0.968	0.995	bi (<->)	150055.81.con.0001	948	232	fig|150055.81.peg.948			ABC transporter-like sensor linked response regulator YvcP	0.966	0.996	bi (<->)	150055.80.con.0001	954	220	fig|150055.80.peg.954			ABC transporter-like sensor linked response regulator YvcP	0.986	0.995	bi (<->)	150055.79.con.0001	953	220	fig|150055.79.peg.953			ABC transporter-like sensor linked response regulator YvcP
150055.82.con.0001	140	315	fig|150055.82.peg.140			PLF_1301_00020043	PGF_12792401	Two-component system sensor histidine kinase	147396	148343	+	bi (<->)	150055.83.con.0001	439	315	fig|150055.83.peg.439			Two-component system sensor histidine kinase	0.857	0.997	bi (<->)	150055.81.con.0001	949	315	fig|150055.81.peg.949			Two-component system sensor histidine kinase	0.867	0.997	bi (<->)	150055.80.con.0001	955	315	fig|150055.80.peg.955			Two-component system sensor histidine kinase	0.854	0.997	bi (<->)	150055.79.con.0001	954	315	fig|150055.79.peg.954			Two-component system sensor histidine kinase
150055.82.con.0001	141	226	fig|150055.82.peg.141			PLF_1301_00002971	PGF_02969895	Pleiotropic regulator of exopolysaccharide synthesis, competence and biofilm formation Ftr, XRE family	148427	149107	+	bi (<->)	150055.83.con.0001	438	226	fig|150055.83.peg.438			Pleiotropic regulator of exopolysaccharide synthesis, competence and biofilm formation Ftr, XRE family	0.912	0.996	bi (<->)	150055.81.con.0001	950	226	fig|150055.81.peg.950			Pleiotropic regulator of exopolysaccharide synthesis, competence and biofilm formation Ftr, XRE family	0.907	0.996	bi (<->)	150055.80.con.0001	956	226	fig|150055.80.peg.956			Pleiotropic regulator of exopolysaccharide synthesis, competence and biofilm formation Ftr, XRE family	0.907	0.991	bi (<->)	150055.79.con.0001	955	226	fig|150055.79.peg.955			Pleiotropic regulator of exopolysaccharide synthesis, competence and biofilm formation Ftr, XRE family
150055.82.con.0001	142	356	fig|150055.82.peg.142			PLF_1301_00013226	PGF_00014933	Integrase/recombinase xerD	149228	150298	-	bi (<->)	150055.83.con.0001	437	356	fig|150055.83.peg.437			Integrase/recombinase xerD	0.989	0.997	bi (<->)	150055.81.con.0001	951	356	fig|150055.81.peg.951			Integrase/recombinase xerD	0.992	0.997	bi (<->)	150055.80.con.0001	957	356	fig|150055.80.peg.957			Integrase/recombinase xerD	0.989	0.997	bi (<->)	150055.79.con.0001	956	356	fig|150055.79.peg.956			Integrase/recombinase xerD
150055.82.con.0001	143	460	fig|150055.82.peg.143			PLF_1301_00021024	PGF_03285992	Duplicated ATPase component BL0693 of energizing module of predicted ECF transporter	150840	152222	-	bi (<->)	150055.83.con.0001	435	315	fig|150055.83.peg.435			Duplicated ATPase component BL0693 of energizing module of predicted ECF transporter	0.966	0.933	bi (<->)	150055.81.con.0001	952	460	fig|150055.81.peg.952			Duplicated ATPase component BL0693 of energizing module of predicted ECF transporter	0.954	0.998	bi (<->)	150055.80.con.0001	958	461	fig|150055.80.peg.958			Duplicated ATPase component BL0693 of energizing module of predicted ECF transporter	0.948	0.996	bi (<->)	150055.79.con.0001	957	461	fig|150055.79.peg.957			Duplicated ATPase component BL0693 of energizing module of predicted ECF transporter
150055.82.con.0001	144	246	fig|150055.82.peg.144			PLF_1301_00043473	PGF_06853101	Transmembrane component BL0694 of energizing module of predicted ECF transporter	152227	152967	-	bi (<->)	150055.83.con.0001	434	229	fig|150055.83.peg.434			Transmembrane component BL0694 of energizing module of predicted ECF transporter	0.978	0.996	bi (<->)	150055.81.con.0001	953	229	fig|150055.81.peg.953			Transmembrane component BL0694 of energizing module of predicted ECF transporter	0.991	0.996	bi (<->)	150055.80.con.0001	959	229	fig|150055.80.peg.959			Transmembrane component BL0694 of energizing module of predicted ECF transporter	0.961	0.996	bi (<->)	150055.79.con.0001	958	229	fig|150055.79.peg.958			Transmembrane component BL0694 of energizing module of predicted ECF transporter
150055.82.con.0001	145	195	fig|150055.82.peg.145			PLF_1301_00021984	PGF_03497775	Substrate-specific component BL0695 of predicted ECF transporter	152982	153569	-	bi (<->)	150055.83.con.0001	433	195	fig|150055.83.peg.433			hypothetical protein	0.964	0.995	bi (<->)	150055.81.con.0001	954	195	fig|150055.81.peg.954			Substrate-specific component BL0695 of predicted ECF transporter	0.995	0.99	bi (<->)	150055.80.con.0001	960	195	fig|150055.80.peg.960			Substrate-specific component BL0695 of predicted ECF transporter	0.969	0.995	bi (<->)	150055.79.con.0001	959	195	fig|150055.79.peg.959			Substrate-specific component BL0695 of predicted ECF transporter
150055.82.con.0001	146	577	fig|150055.82.peg.146			PLF_1301_00021541	PGF_02938426	Efflux ABC transporter, permease/ATP-binding protein TDE0818	153579	155312	-	bi (<->)	150055.83.con.0001	432	577	fig|150055.83.peg.432			Efflux ABC transporter, permease/ATP-binding protein TDE0818	0.932	0.998	bi (<->)	150055.81.con.0001	955	577	fig|150055.81.peg.955			Efflux ABC transporter, permease/ATP-binding protein TDE0818	0.849	0.997	bi (<->)	150055.80.con.0001	961	577	fig|150055.80.peg.961			Efflux ABC transporter, permease/ATP-binding protein TDE0818	0.936	0.998	bi (<->)	150055.79.con.0001	960	577	fig|150055.79.peg.960			Efflux ABC transporter, permease/ATP-binding protein TDE0818
150055.82.con.0001	147	579	fig|150055.82.peg.147			PLF_1301_00120619	PGF_00003737	Efflux ABC transporter, permease/ATP-binding protein TDE0819	155309	157048	-	bi (<->)	150055.83.con.0001	431	579	fig|150055.83.peg.431			Efflux ABC transporter, permease/ATP-binding protein TDE0819	0.946	0.998	bi (<->)	150055.81.con.0001	956	579	fig|150055.81.peg.956			Efflux ABC transporter, permease/ATP-binding protein TDE0819	0.85	0.998	bi (<->)	150055.80.con.0001	962	579	fig|150055.80.peg.962			Efflux ABC transporter, permease/ATP-binding protein TDE0819	0.946	0.998	bi (<->)	150055.79.con.0001	961	579	fig|150055.79.peg.961			Efflux ABC transporter, permease/ATP-binding protein TDE0819
150055.82.con.0001	148	341	fig|150055.82.peg.148			PLF_1301_00023423	PGF_03498421	Transcriptional regulator, AraC family	157217	158242	+	bi (<->)	150055.83.con.0001	430	341	fig|150055.83.peg.430			Transcriptional regulator, AraC family	0.95	0.997	bi (<->)	150055.81.con.0001	957	340	fig|150055.81.peg.957			Transcriptional regulator, AraC family	0.921	0.997	bi (<->)	150055.80.con.0001	963	341	fig|150055.80.peg.963			Transcriptional regulator, AraC family	0.953	0.997	bi (<->)	150055.79.con.0001	962	341	fig|150055.79.peg.962			Transcriptional regulator, AraC family
150055.82.con.0001	149	103	fig|150055.82.peg.149			PLF_1301_00083148	PGF_04021216	Putative EsaC protein analog (Listeria type 3)	158280	158591	-	bi (<->)	150055.83.con.0001	429	103	fig|150055.83.peg.429			Putative EsaC protein analog (Listeria type 3)	0.941	0.971											bi (<->)	150055.80.con.0001	964	103	fig|150055.80.peg.964			Putative EsaC protein analog (Listeria type 3)	0.911	0.971	bi (<->)	150055.79.con.0001	963	103	fig|150055.79.peg.963			Putative EsaC protein analog (Listeria type 3)
150055.82.con.0001	150	271	fig|150055.82.peg.150			PLF_1301_00120246	PGF_06988552	hypothetical protein	158584	159399	-	uni (->)	150055.83.con.0001	428	274	fig|150055.83.peg.428			hypothetical protein	0.299	0.989											uni (->)	150055.80.con.0001	965	271	fig|150055.80.peg.965			hypothetical protein	0.372	0.797	uni (->)	150055.79.con.0001	964	271	fig|150055.79.peg.964			hypothetical protein
150055.82.con.0001	151	293	fig|150055.82.peg.151			PLF_1301_00005704	PGF_05556091	hypothetical protein	159585	160466	-
150055.82.con.0001	152	271	fig|150055.82.peg.152			PLF_1301_00063949	PGF_06988552	hypothetical protein	160474	161289	-	bi (<->)	150055.83.con.0001	428	274	fig|150055.83.peg.428			hypothetical protein	0.356	0.723											bi (<->)	150055.80.con.0001	965	271	fig|150055.80.peg.965			hypothetical protein	0.959	0.993	bi (<->)	150055.79.con.0001	964	271	fig|150055.79.peg.964			hypothetical protein
150055.82.con.0001	153	289	fig|150055.82.peg.153			PLF_1301_00005704	PGF_05556091	hypothetical protein	161417	162286	-
150055.82.con.0001	154	150	fig|150055.82.peg.154			PLF_1301_00023433	PGF_03498427	hypothetical protein	162452	162904	-											uni (->)	150055.81.con.0001	65	153	fig|150055.81.peg.65			hypothetical protein	0.297	0.765	uni (->)	150055.80.con.0001	65	153	fig|150055.80.peg.65			hypothetical protein	0.288	0.765	uni (->)	150055.79.con.0001	65	153	fig|150055.79.peg.65			hypothetical protein
150055.82.con.0001	155	152	fig|150055.82.peg.155			PLF_1301_00030485	PGF_03502127	hypothetical protein	162904	163362	-
150055.82.con.0001	156	235	fig|150055.82.peg.156			PLF_1301_00018052	PGF_00209864	hypothetical protein	163373	164080	-
150055.82.con.0001	157	510	fig|150055.82.peg.157			PLF_1301_00134996	PGF_08225224	hypothetical protein	164077	165609	-	uni (->)	150055.83.con.0001	427	508	fig|150055.83.peg.427			hypothetical protein	0.848	0.537	uni (->)	150055.81.con.0001	62	575	fig|150055.81.peg.62			hypothetical protein	0.934	0.445	uni (->)	150055.80.con.0001	62	544	fig|150055.80.peg.62			hypothetical protein	0.942	0.471	uni (->)	150055.79.con.0001	62	544	fig|150055.79.peg.62			hypothetical protein
150055.82.con.0001	158	521	fig|150055.82.peg.158			PLF_1301_00000300	PGF_00052238	Signal recognition particle protein Ffh	165723	167288	-	bi (<->)	150055.83.con.0001	426	521	fig|150055.83.peg.426			Signal recognition particle protein Ffh	0.996	0.998	bi (<->)	150055.81.con.0001	958	522	fig|150055.81.peg.958			Signal recognition particle protein Ffh	0.99	0.969	bi (<->)	150055.80.con.0001	967	521	fig|150055.80.peg.967			Signal recognition particle protein Ffh	0.99	0.998	bi (<->)	150055.79.con.0001	966	521	fig|150055.79.peg.966			Signal recognition particle protein Ffh
150055.82.con.0001	159	113	fig|150055.82.peg.159			PLF_1301_00000434	PGF_06632167	Signal recognition particle associated protein	167335	167676	-	bi (<->)	150055.83.con.0001	425	113	fig|150055.83.peg.425			Signal recognition particle associated protein	1	0.991	bi (<->)	150055.81.con.0001	959	110	fig|150055.81.peg.959			Signal recognition particle associated protein	1	0.991	bi (<->)	150055.80.con.0001	968	113	fig|150055.80.peg.968			Signal recognition particle associated protein	1	0.991	bi (<->)	150055.79.con.0001	967	113	fig|150055.79.peg.967			Signal recognition particle associated protein
150055.82.con.0001	160	232	fig|150055.82.peg.160			PLF_1301_00003116	PGF_06916656	Transcriptional regulator, GntR family	167804	168502	-	bi (<->)	150055.83.con.0001	424	232	fig|150055.83.peg.424			Transcriptional regulator, GntR family	0.978	0.996	bi (<->)	150055.81.con.0001	960	232	fig|150055.81.peg.960			Transcriptional regulator, GntR family	0.957	0.996	bi (<->)	150055.80.con.0001	969	232	fig|150055.80.peg.969			Transcriptional regulator, GntR family	0.97	0.996	bi (<->)	150055.79.con.0001	968	232	fig|150055.79.peg.968			Transcriptional regulator, GntR family
150055.82.con.0001	161	187	fig|150055.82.peg.161			PLF_1301_00022431	PGF_04563108	Type I restriction-modification system, specificity subunit S	168682	169245	+
150055.82.con.0001	162	311	fig|150055.82.peg.162			PLF_1301_00031982	PGF_07214360	Integrase	169301	170236	+	uni (->)	150055.83.con.0001	437	356	fig|150055.83.peg.437			Integrase/recombinase xerD	0.265	0.478	uni (->)	150055.81.con.0001	1389	387	fig|150055.81.peg.1389			Integrase/recombinase, phage associated	0.324	0.739	uni (->)	150055.80.con.0002	1223	388	fig|150055.80.peg.1223			Phage integrase	0.317	0.737	uni (->)	150055.79.con.0001	1340	388	fig|150055.79.peg.1340			Phage integrase
150055.82.con.0001	163	981	fig|150055.82.peg.163			PLF_1301_00008307	PGF_00414310	Type I restriction-modification system, restriction subunit R (EC 3.1.21.3)	170279	173224	-																					bi (<->)	150055.80.con.0001	276	1016	fig|150055.80.peg.276			Type I restriction-modification system, restriction subunit R (EC 3.1.21.3)	0.307	0.835	bi (<->)	150055.79.con.0001	276	1016	fig|150055.79.peg.276			Type I restriction-modification system, restriction subunit R (EC 3.1.21.3)
150055.82.con.0001	164	418	fig|150055.82.peg.164			PLF_1301_00141799	PGF_04563108	Type I restriction-modification system, specificity subunit S	173231	174487	-																					bi (<->)	150055.80.con.0001	274	633	fig|150055.80.peg.274			Type I restriction-modification system, specificity subunit S	0.203	0.513	bi (<->)	150055.79.con.0001	274	629	fig|150055.79.peg.274			Type I restriction-modification system, specificity subunit S
150055.82.con.0001	165	45	fig|150055.82.peg.165			PLF_1301_00022431	PGF_04563108	Type I restriction-modification system, specificity subunit S	174477	174614	-
150055.82.con.0001	166	531	fig|150055.82.peg.166			PLF_1301_00102333	PGF_03084064	Type I restriction-modification system, DNA-methyltransferase subunit M (EC 2.1.1.72)	174616	176211	-																					bi (<->)	150055.80.con.0001	272	519	fig|150055.80.peg.272			Type I restriction-modification system, DNA-methyltransferase subunit M (EC 2.1.1.72)	0.372	0.952	bi (<->)	150055.79.con.0001	272	519	fig|150055.79.peg.272			Type I restriction-modification system, DNA-methyltransferase subunit M (EC 2.1.1.72)
150055.82.con.0001	167	171	fig|150055.82.peg.167			PLF_1301_00147005	PGF_12563082	hypothetical protein	176371	176886	-
150055.82.con.0001	168	120	fig|150055.82.peg.168			PLF_1301_00002275	PGF_03067916	hypothetical protein	176916	177278	-	bi (<->)	150055.83.con.0001	420	119	fig|150055.83.peg.420			hypothetical protein	0.924	0.992	bi (<->)	150055.81.con.0001	967	119	fig|150055.81.peg.967			hypothetical protein	0.924	0.992	bi (<->)	150055.80.con.0001	974	119	fig|150055.80.peg.974			hypothetical protein	0.916	0.992	bi (<->)	150055.79.con.0001	973	119	fig|150055.79.peg.973			hypothetical protein
150055.82.con.0001	169	471	fig|150055.82.peg.169			PLF_1301_00011492	PGF_01350455	Putative UV-damage repair protein UvrX	177281	178696	-	bi (<->)	150055.83.con.0001	419	471	fig|150055.83.peg.419			Putative UV-damage repair protein UvrX	0.985	0.998	bi (<->)	150055.81.con.0001	968	471	fig|150055.81.peg.968			Putative UV-damage repair protein UvrX	0.987	0.998	bi (<->)	150055.80.con.0001	975	471	fig|150055.80.peg.975			Putative UV-damage repair protein UvrX	0.975	0.998	bi (<->)	150055.79.con.0001	974	471	fig|150055.79.peg.974			Putative UV-damage repair protein UvrX
150055.82.con.0001	170	67	fig|150055.82.peg.170			PLF_1301_00024824	PGF_03499157	hypothetical protein	178697	178900	-	bi (<->)	150055.83.con.0001	418	67	fig|150055.83.peg.418			hypothetical protein	0.925	0.985	bi (<->)	150055.81.con.0001	969	67	fig|150055.81.peg.969			hypothetical protein	0.91	0.985	bi (<->)	150055.80.con.0001	976	67	fig|150055.80.peg.976			hypothetical protein	0.91	0.985	bi (<->)	150055.79.con.0001	975	67	fig|150055.79.peg.975			hypothetical protein
150055.82.con.0001	171	228	fig|150055.82.peg.171			PLF_1301_00160472	PGF_12836620	hypothetical protein	178902	179588	-	bi (<->)	150055.83.con.0001	417	228	fig|150055.83.peg.417			hypothetical protein	0.978	0.996	bi (<->)	150055.81.con.0001	970	228	fig|150055.81.peg.970			hypothetical protein	0.956	0.996	bi (<->)	150055.80.con.0001	977	228	fig|150055.80.peg.977			hypothetical protein	0.961	0.996	bi (<->)	150055.79.con.0001	976	228	fig|150055.79.peg.976			hypothetical protein
150055.82.con.0001	172	205	fig|150055.82.peg.172			PLF_1301_00008786	PGF_08225224	hypothetical protein	179724	180341	-																					bi (<->)	150055.80.con.0001	978	205	fig|150055.80.peg.978			hypothetical protein	0.531	0.995	bi (<->)	150055.79.con.0001	977	205	fig|150055.79.peg.977			hypothetical protein
150055.82.con.0001	173	551	fig|150055.82.peg.173			PLF_1301_00143185	PGF_08225224	hypothetical protein	180352	182007	-																					bi (<->)	150055.80.con.0001	979	543	fig|150055.80.peg.979			hypothetical protein	0.899	0.998	bi (<->)	150055.79.con.0001	978	543	fig|150055.79.peg.978			hypothetical protein
150055.82.con.0001	174	110	fig|150055.82.peg.174			PLF_1301_00152435	PGF_11345422	hypothetical protein	182030	182362	-																					bi (<->)	150055.80.con.0001	980	110	fig|150055.80.peg.980			hypothetical protein	0.945	0.991	bi (<->)	150055.79.con.0001	979	110	fig|150055.79.peg.979			hypothetical protein
150055.82.con.0001	175	90	fig|150055.82.peg.175			PLF_1301_00022805	PGF_03498140	hypothetical protein	182364	182636	-																					bi (<->)	150055.80.con.0001	981	90	fig|150055.80.peg.981			hypothetical protein	0.911	0.989	bi (<->)	150055.79.con.0001	980	90	fig|150055.79.peg.980			hypothetical protein
150055.82.con.0001	176	125	fig|150055.82.peg.176			PLF_1301_00120893	PGF_00033417	Phosphoenolpyruvate-dihydroxyacetone phosphotransferase (EC 2.7.1.121), subunit DhaM; DHA-specific IIA component	182735	183112	-	bi (<->)	150055.83.con.0001	416	125	fig|150055.83.peg.416			Phosphoenolpyruvate-dihydroxyacetone phosphotransferase (EC 2.7.1.121), subunit DhaM; DHA-specific IIA component	1	0.992	bi (<->)	150055.81.con.0001	971	125	fig|150055.81.peg.971			Phosphoenolpyruvate-dihydroxyacetone phosphotransferase (EC 2.7.1.121), subunit DhaM; DHA-specific IIA component	1	0.992	bi (<->)	150055.80.con.0001	982	125	fig|150055.80.peg.982			Phosphoenolpyruvate-dihydroxyacetone phosphotransferase (EC 2.7.1.121), subunit DhaM; DHA-specific IIA component	1	0.992	bi (<->)	150055.79.con.0001	981	125	fig|150055.79.peg.981			Phosphoenolpyruvate-dihydroxyacetone phosphotransferase (EC 2.7.1.121), subunit DhaM; DHA-specific IIA component
150055.82.con.0001	177	196	fig|150055.82.peg.177			PLF_1301_00024027	PGF_00719345	Phosphoenolpyruvate-dihydroxyacetone phosphotransferase (EC 2.7.1.121), ADP-binding subunit DhaL	183105	183695	-	bi (<->)	150055.83.con.0001	415	196	fig|150055.83.peg.415			Phosphoenolpyruvate-dihydroxyacetone phosphotransferase (EC 2.7.1.121), ADP-binding subunit DhaL	0.99	0.995	bi (<->)	150055.81.con.0001	972	196	fig|150055.81.peg.972			Phosphoenolpyruvate-dihydroxyacetone phosphotransferase (EC 2.7.1.121), ADP-binding subunit DhaL	0.974	0.995	bi (<->)	150055.80.con.0001	983	196	fig|150055.80.peg.983			Phosphoenolpyruvate-dihydroxyacetone phosphotransferase (EC 2.7.1.121), ADP-binding subunit DhaL	0.944	0.995	bi (<->)	150055.79.con.0001	982	196	fig|150055.79.peg.982			Phosphoenolpyruvate-dihydroxyacetone phosphotransferase (EC 2.7.1.121), ADP-binding subunit DhaL
150055.82.con.0001	178	441	fig|150055.82.peg.178			PLF_1301_00023141	PGF_05837706	Na+-driven multidrug efflux pump	183852	185177	-	bi (<->)	150055.83.con.0001	414	441	fig|150055.83.peg.414			Na+-driven multidrug efflux pump	0.98	0.998	bi (<->)	150055.81.con.0001	973	441	fig|150055.81.peg.973			Na+-driven multidrug efflux pump	0.984	0.998	bi (<->)	150055.80.con.0001	984	441	fig|150055.80.peg.984			Na+-driven multidrug efflux pump	0.98	0.998	bi (<->)	150055.79.con.0001	983	441	fig|150055.79.peg.983			Na+-driven multidrug efflux pump
150055.82.con.0001	179	220	fig|150055.82.peg.179			PLF_1301_00121199	PGF_00239785	CAAX amino terminal protease family protein	185327	185989	-	bi (<->)	150055.83.con.0001	413	220	fig|150055.83.peg.413			CAAX amino terminal protease family protein	0.968	0.995	bi (<->)	150055.81.con.0001	974	220	fig|150055.81.peg.974			CAAX amino terminal protease family protein	0.914	0.995	bi (<->)	150055.80.con.0001	985	220	fig|150055.80.peg.985			hypothetical protein	0.973	0.995	bi (<->)	150055.79.con.0001	984	220	fig|150055.79.peg.984			hypothetical protein
150055.82.con.0001	180	1448	fig|150055.82.peg.180			PLF_1301_00012951	PGF_08225224	hypothetical protein	186220	190566	-	bi (<->)	150055.83.con.0001	412	1449	fig|150055.83.peg.412			hypothetical protein	0.988	0.999	bi (<->)	150055.81.con.0001	975	1449	fig|150055.81.peg.975			hypothetical protein	0.988	0.999	bi (<->)	150055.80.con.0001	986	1452	fig|150055.80.peg.986			hypothetical protein	0.988	0.993	bi (<->)	150055.79.con.0001	985	1452	fig|150055.79.peg.985			hypothetical protein
150055.82.con.0001	181	298	fig|150055.82.peg.181			PLF_1301_00036471	PGF_00114732	hypothetical protein	190620	191516	-	bi (<->)	150055.83.con.0001	411	298	fig|150055.83.peg.411			hypothetical protein	0.99	0.997	bi (<->)	150055.81.con.0001	976	298	fig|150055.81.peg.976			hypothetical protein	0.993	0.997	bi (<->)	150055.80.con.0001	987	298	fig|150055.80.peg.987			hypothetical protein	0.997	0.997	bi (<->)	150055.79.con.0001	986	298	fig|150055.79.peg.986			hypothetical protein
150055.82.con.0001	182	223	fig|150055.82.peg.182			PLF_1301_00024132	PGF_08225224	hypothetical protein	191726	192397	-	bi (<->)	150055.83.con.0001	410	223	fig|150055.83.peg.410			hypothetical protein	0.946	0.996	bi (<->)	150055.81.con.0001	977	223	fig|150055.81.peg.977			hypothetical protein	0.915	0.996	bi (<->)	150055.80.con.0001	988	223	fig|150055.80.peg.988			hypothetical protein	0.915	0.996	bi (<->)	150055.79.con.0001	987	223	fig|150055.79.peg.987			hypothetical protein
150055.82.con.0001	183	273	fig|150055.82.peg.183			PLF_1301_00029841	PGF_00120384	hypothetical protein	192417	193238	-	bi (<->)	150055.83.con.0001	409	273	fig|150055.83.peg.409			hypothetical protein	0.938	0.996	bi (<->)	150055.81.con.0001	978	273	fig|150055.81.peg.978			hypothetical protein	0.93	0.996	bi (<->)	150055.80.con.0001	989	268	fig|150055.80.peg.989			hypothetical protein	0.888	0.993	bi (<->)	150055.79.con.0001	988	268	fig|150055.79.peg.988			hypothetical protein
150055.82.con.0001	184	246	fig|150055.82.peg.184			PLF_1301_00023442	PGF_03498431	Predicted alpha/beta superfamily hydrolase	193320	194060	-	bi (<->)	150055.83.con.0001	408	246	fig|150055.83.peg.408			Predicted alpha/beta superfamily hydrolase	0.972	0.996	bi (<->)	150055.81.con.0001	979	246	fig|150055.81.peg.979			Predicted alpha/beta superfamily hydrolase	0.931	0.996	bi (<->)	150055.80.con.0001	990	246	fig|150055.80.peg.990			Predicted alpha/beta superfamily hydrolase	0.988	0.996	bi (<->)	150055.79.con.0001	989	246	fig|150055.79.peg.989			Predicted alpha/beta superfamily hydrolase
150055.82.con.0001	185	255	fig|150055.82.peg.185			PLF_1301_00026316	PGF_03499890	Immunity protein PlnP, membrane-bound protease CAAX family	194088	194855	-	bi (<->)	150055.83.con.0001	407	255	fig|150055.83.peg.407			Immunity protein PlnP, membrane-bound protease CAAX family	0.925	0.996	bi (<->)	150055.81.con.0001	980	258	fig|150055.81.peg.980			hypothetical protein	0.941	0.922	bi (<->)	150055.80.con.0001	991	255	fig|150055.80.peg.991			Immunity protein PlnP, membrane-bound protease CAAX family	0.941	0.996	bi (<->)	150055.79.con.0001	990	255	fig|150055.79.peg.990			Immunity protein PlnP, membrane-bound protease CAAX family
150055.82.con.0001	186	245	fig|150055.82.peg.186			PLF_1301_00025319	PGF_00300113	hypothetical protein	195003	195740	-	bi (<->)	150055.83.con.0001	406	245	fig|150055.83.peg.406			hypothetical protein	0.992	0.996	bi (<->)	150055.81.con.0001	981	245	fig|150055.81.peg.981			hypothetical protein	0.992	0.996	bi (<->)	150055.80.con.0001	992	245	fig|150055.80.peg.992			hypothetical protein	0.988	0.996	bi (<->)	150055.79.con.0001	991	245	fig|150055.79.peg.991			hypothetical protein
150055.82.con.0001	187	153	fig|150055.82.peg.187			PLF_1301_00028678	PGF_00349191	Response regulator of the LytR/AlgR family	195737	196198	-	bi (<->)	150055.83.con.0001	405	153	fig|150055.83.peg.405			Response regulator of the LytR/AlgR family	0.974	0.993	bi (<->)	150055.81.con.0001	982	153	fig|150055.81.peg.982			Response regulator of the LytR/AlgR family	0.974	0.993	bi (<->)	150055.80.con.0001	993	153	fig|150055.80.peg.993			Response regulator of the LytR/AlgR family	0.974	0.993	bi (<->)	150055.79.con.0001	992	153	fig|150055.79.peg.992			Response regulator of the LytR/AlgR family
150055.82.con.0001	188	161	fig|150055.82.peg.188			PLF_1301_00118882	PGF_07808527	ADP-ribose pyrophosphatase (EC 3.6.1.13)	196326	196811	-	bi (<->)	150055.83.con.0001	404	161	fig|150055.83.peg.404			ADP-ribose pyrophosphatase (EC 3.6.1.13)	0.963	0.994	bi (<->)	150055.81.con.0001	983	161	fig|150055.81.peg.983			ADP-ribose pyrophosphatase (EC 3.6.1.13)	0.938	0.994	bi (<->)	150055.80.con.0001	994	151	fig|150055.80.peg.994			ADP-ribose pyrophosphatase (EC 3.6.1.13)	0.96	0.993	bi (<->)	150055.79.con.0001	993	151	fig|150055.79.peg.993			ADP-ribose pyrophosphatase (EC 3.6.1.13)
150055.82.con.0001	189	383	fig|150055.82.peg.189			PLF_1301_00131928	PGF_08225224	hypothetical protein	197469	198620	-
150055.82.con.0001	190	520	fig|150055.82.peg.190			PLF_1301_00000157	PGF_00006935	GMP synthase [glutamine-hydrolyzing], amidotransferase subunit (EC 6.3.5.2) / GMP synthase [glutamine-hydrolyzing], ATP pyrophosphatase subunit (EC 6.3.5.2)	198891	200453	-	bi (<->)	150055.83.con.0001	396	520	fig|150055.83.peg.396			GMP synthase [glutamine-hydrolyzing], amidotransferase subunit (EC 6.3.5.2) / GMP synthase [glutamine-hydrolyzing], ATP pyrophosphatase subunit (EC 6.3.5.2)	0.998	0.998	bi (<->)	150055.81.con.0001	984	520	fig|150055.81.peg.984			GMP synthase [glutamine-hydrolyzing], amidotransferase subunit (EC 6.3.5.2) / GMP synthase [glutamine-hydrolyzing], ATP pyrophosphatase subunit (EC 6.3.5.2)	1	0.998	bi (<->)	150055.80.con.0001	995	520	fig|150055.80.peg.995			GMP synthase [glutamine-hydrolyzing], amidotransferase subunit (EC 6.3.5.2) / GMP synthase [glutamine-hydrolyzing], ATP pyrophosphatase subunit (EC 6.3.5.2)	1	0.998	bi (<->)	150055.79.con.0001	994	520	fig|150055.79.peg.994			GMP synthase [glutamine-hydrolyzing], amidotransferase subunit (EC 6.3.5.2) / GMP synthase [glutamine-hydrolyzing], ATP pyrophosphatase subunit (EC 6.3.5.2)
150055.82.con.0001	191	155	fig|150055.82.peg.191			PLF_1301_00022652	PGF_03498045	Acetyltransferase, GNAT family	200671	201138	-	bi (<->)	150055.83.con.0001	395	155	fig|150055.83.peg.395			Acetyltransferase, GNAT family	0.987	0.994	bi (<->)	150055.81.con.0001	985	155	fig|150055.81.peg.985			Acetyltransferase, GNAT family	0.994	0.994	bi (<->)	150055.80.con.0001	996	155	fig|150055.80.peg.996			Acetyltransferase, GNAT family	0.981	0.994	bi (<->)	150055.79.con.0001	995	155	fig|150055.79.peg.995			Acetyltransferase, GNAT family
150055.82.con.0001	192	216	fig|150055.82.peg.192			PLF_1301_00002749	PGF_10556767	HD domain protein	201154	201804	-	bi (<->)	150055.83.con.0001	394	216	fig|150055.83.peg.394			HD domain protein	0.977	0.995	bi (<->)	150055.81.con.0001	986	216	fig|150055.81.peg.986			HD domain protein	0.977	0.995	bi (<->)	150055.80.con.0001	997	216	fig|150055.80.peg.997			HD domain protein	0.972	0.995	bi (<->)	150055.79.con.0001	996	216	fig|150055.79.peg.996			HD domain protein
150055.82.con.0001	193	99	fig|150055.82.peg.193			PLF_1301_00134520	PGF_10618621	Rhodanese-like domain protein	201880	202179	-	bi (<->)	150055.83.con.0001	393	99	fig|150055.83.peg.393			Rhodanese-like domain protein	0.97	0.99	bi (<->)	150055.81.con.0001	987	68	fig|150055.81.peg.987			Rhodanese-like domain protein	1	0.985	bi (<->)	150055.80.con.0001	998	68	fig|150055.80.peg.998			Rhodanese-like domain protein	1	0.985	bi (<->)	150055.79.con.0001	997	68	fig|150055.79.peg.997			Rhodanese-like domain protein
150055.82.con.0001	194	551	fig|150055.82.peg.194			PLF_1301_00006709	PGF_10523811	CoA-disulfide reductase (EC 1.8.1.14)	202172	203827	-	bi (<->)	150055.83.con.0001	392	551	fig|150055.83.peg.392			CoA-disulfide reductase (EC 1.8.1.14)	0.989	0.998	bi (<->)	150055.81.con.0001	988	551	fig|150055.81.peg.988			CoA-disulfide reductase (EC 1.8.1.14)	0.993	0.998	bi (<->)	150055.80.con.0001	999	551	fig|150055.80.peg.999			CoA-disulfide reductase (EC 1.8.1.14)	0.991	0.998	bi (<->)	150055.79.con.0001	998	551	fig|150055.79.peg.998			CoA-disulfide reductase (EC 1.8.1.14)
150055.82.con.0001	195	87	fig|150055.82.peg.195			PLF_1301_00025590	PGF_03499491	Rhodanese-like domain protein	203824	204087	-	bi (<->)	150055.83.con.0001	391	87	fig|150055.83.peg.391			Rhodanese-like domain protein	0.92	0.989	bi (<->)	150055.81.con.0001	989	87	fig|150055.81.peg.989			Rhodanese-like domain protein	0.908	0.989	bi (<->)	150055.80.con.0001	1000	87	fig|150055.80.peg.1000			Rhodanese-like domain protein	0.92	0.989	bi (<->)	150055.79.con.0001	999	87	fig|150055.79.peg.999			Rhodanese-like domain protein
150055.82.con.0001	196	86	fig|150055.82.peg.196			PLF_1301_00008433	PGF_03000349	Metal-sensitive transcriptional repressor	204292	204552	+	bi (<->)	150055.83.con.0001	390	86	fig|150055.83.peg.390			Metal-sensitive transcriptional repressor	0.977	0.988	bi (<->)	150055.81.con.0001	990	86	fig|150055.81.peg.990			Metal-sensitive transcriptional repressor	0.977	0.988	bi (<->)	150055.80.con.0001	1001	86	fig|150055.80.peg.1001			Metal-sensitive transcriptional repressor	0.977	0.988	bi (<->)	150055.79.con.0001	1000	86	fig|150055.79.peg.1000			Metal-sensitive transcriptional repressor
150055.82.con.0001	197	260	fig|150055.82.peg.197			PLF_1301_00022263	PGF_01212363	Macro domain protein YmdB, possibly ADP-ribose binding	204684	205466	+	bi (<->)	150055.83.con.0001	389	260	fig|150055.83.peg.389			Macro domain protein YmdB, possibly ADP-ribose binding	1	0.996	bi (<->)	150055.81.con.0001	991	260	fig|150055.81.peg.991			Macro domain protein YmdB, possibly ADP-ribose binding	0.992	0.996	bi (<->)	150055.80.con.0001	1002	260	fig|150055.80.peg.1002			Macro domain protein YmdB, possibly ADP-ribose binding	0.992	0.996	bi (<->)	150055.79.con.0001	1001	260	fig|150055.79.peg.1001			Macro domain protein YmdB, possibly ADP-ribose binding
150055.82.con.0001	198	323	fig|150055.82.peg.198			PLF_1301_00135136	PGF_03139272	Dienelactone hydrolase and related enzymes	205540	206511	-	bi (<->)	150055.83.con.0001	388	323	fig|150055.83.peg.388			Dienelactone hydrolase and related enzymes	0.969	0.997	bi (<->)	150055.81.con.0001	992	323	fig|150055.81.peg.992			Dienelactone hydrolase and related enzymes	0.963	0.997	bi (<->)	150055.80.con.0001	1003	323	fig|150055.80.peg.1003			Dienelactone hydrolase and related enzymes	0.975	0.997	bi (<->)	150055.79.con.0001	1002	323	fig|150055.79.peg.1002			Dienelactone hydrolase and related enzymes
150055.82.con.0001	199	454	fig|150055.82.peg.199			PLF_1301_00018030	PGF_03496390	hypothetical protein	206718	208082	-	bi (<->)	150055.83.con.0001	387	454	fig|150055.83.peg.387			hypothetical protein	0.993	0.998	bi (<->)	150055.81.con.0001	993	454	fig|150055.81.peg.993			hypothetical protein	0.996	0.998	bi (<->)	150055.80.con.0001	1004	454	fig|150055.80.peg.1004			hypothetical protein	0.996	0.998	bi (<->)	150055.79.con.0001	1003	454	fig|150055.79.peg.1003			hypothetical protein
150055.82.con.0001	200	166	fig|150055.82.peg.200			PLF_1301_00036328	PGF_08225224	Pyridoxamine 5'-phosphate oxidase (EC 1.4.3.5)	208213	208713	-																					bi (<->)	150055.80.con.0001	1005	166	fig|150055.80.peg.1005			hypothetical protein	0.994	0.994	bi (<->)	150055.79.con.0001	1004	166	fig|150055.79.peg.1004			hypothetical protein
150055.82.con.0001	201	102	fig|150055.82.peg.201			PLF_1301_00008935	PGF_08225224	hypothetical protein	208883	209191	+	bi (<->)	150055.83.con.0001	386	102	fig|150055.83.peg.386			hypothetical protein	0.902	0.99	bi (<->)	150055.81.con.0001	994	84	fig|150055.81.peg.994			hypothetical protein	0.94	0.988	bi (<->)	150055.80.con.0001	1006	102	fig|150055.80.peg.1006			hypothetical protein	0.951	0.99	bi (<->)	150055.79.con.0001	1005	102	fig|150055.79.peg.1005			hypothetical protein
150055.82.con.0001	202	256	fig|150055.82.peg.202			PLF_1301_00106266	PGF_00362967	hypothetical protein	209250	210020	+											bi (<->)	150055.81.con.0001	995	256	fig|150055.81.peg.995			hypothetical protein	0.984	0.996	bi (<->)	150055.80.con.0001	1007	223	fig|150055.80.peg.1007			hypothetical protein	0.996	0.996	bi (<->)	150055.79.con.0001	1006	223	fig|150055.79.peg.1006			hypothetical protein
150055.82.con.0001	203	329	fig|150055.82.peg.203			PLF_1301_00002163	PGF_03677192	Lipoate-protein ligase A	210073	211062	-	bi (<->)	150055.83.con.0001	384	329	fig|150055.83.peg.384			Lipoate-protein ligase A	0.881	0.997	bi (<->)	150055.81.con.0001	996	329	fig|150055.81.peg.996			Lipoate-protein ligase A	0.878	0.997	bi (<->)	150055.80.con.0001	1008	329	fig|150055.80.peg.1008			Lipoate-protein ligase A	0.878	0.997	bi (<->)	150055.79.con.0001	1007	329	fig|150055.79.peg.1007			Lipoate-protein ligase A
150055.82.con.0001	204	468	fig|150055.82.peg.204			PLF_1301_00023165	PGF_09985786	Transcriptional regulator, GntR family domain / Aspartate aminotransferase (EC 2.6.1.1)	211133	212539	-	bi (<->)	150055.83.con.0001	383	468	fig|150055.83.peg.383			Transcriptional regulator, GntR family domain / Aspartate aminotransferase (EC 2.6.1.1)	0.936	0.996	bi (<->)	150055.81.con.0001	997	468	fig|150055.81.peg.997			Transcriptional regulator, GntR family domain / Aspartate aminotransferase (EC 2.6.1.1)	0.94	0.996	bi (<->)	150055.80.con.0001	1009	468	fig|150055.80.peg.1009			Transcriptional regulator, GntR family domain / Aspartate aminotransferase (EC 2.6.1.1)	0.938	0.996	bi (<->)	150055.79.con.0001	1008	468	fig|150055.79.peg.1008			Transcriptional regulator, GntR family domain / Aspartate aminotransferase (EC 2.6.1.1)
150055.82.con.0001	205	297	fig|150055.82.peg.205			PLF_1301_00017947	PGF_07201805	Permease of the drug/metabolite transporter (DMT) superfamily	212630	213523	+	bi (<->)	150055.83.con.0001	382	297	fig|150055.83.peg.382			Permease of the drug/metabolite transporter (DMT) superfamily	0.98	0.997	bi (<->)	150055.81.con.0001	998	297	fig|150055.81.peg.998			Permease of the drug/metabolite transporter (DMT) superfamily	0.983	0.997	bi (<->)	150055.80.con.0001	1010	297	fig|150055.80.peg.1010			Permease of the drug/metabolite transporter (DMT) superfamily	0.976	0.997	bi (<->)	150055.79.con.0001	1009	297	fig|150055.79.peg.1009			Permease of the drug/metabolite transporter (DMT) superfamily
150055.82.con.0001	206	110	fig|150055.82.peg.206			PLF_1301_00149506	PGF_11321138	hypothetical protein	213709	214041	-	bi (<->)	150055.83.con.0001	381	110	fig|150055.83.peg.381			hypothetical protein	0.955	0.991	uni (->)	150055.81.con.0001	819	108	fig|150055.81.peg.819			hypothetical protein	0.458	0.981	bi (<->)	150055.80.con.0001	1011	110	fig|150055.80.peg.1011			hypothetical protein	0.918	0.991	bi (<->)	150055.79.con.0001	1010	110	fig|150055.79.peg.1010			hypothetical protein
150055.82.con.0001	207	579	fig|150055.82.peg.207			PLF_1301_00002150	PGF_12884219	Lipoate carrier protein / Dihydrolipoamide dehydrogenase of pyruvate dehydrogenase complex (EC 1.8.1.4)	214147	215886	-	bi (<->)	150055.83.con.0001	380	579	fig|150055.83.peg.380			Lipoate carrier protein / Dihydrolipoamide dehydrogenase of pyruvate dehydrogenase complex (EC 1.8.1.4)	0.948	0.998	bi (<->)	150055.81.con.0001	999	579	fig|150055.81.peg.999			Lipoate carrier protein / Dihydrolipoamide dehydrogenase of pyruvate dehydrogenase complex (EC 1.8.1.4)	0.964	0.998	bi (<->)	150055.80.con.0001	1012	579	fig|150055.80.peg.1012			Lipoate carrier protein / Dihydrolipoamide dehydrogenase of pyruvate dehydrogenase complex (EC 1.8.1.4)	0.96	0.998	bi (<->)	150055.79.con.0001	1011	579	fig|150055.79.peg.1011			Lipoate carrier protein / Dihydrolipoamide dehydrogenase of pyruvate dehydrogenase complex (EC 1.8.1.4)
150055.82.con.0001	208	451	fig|150055.82.peg.208			PLF_1301_00002149	PGF_01915472	Dihydrolipoamide acetyltransferase component of pyruvate dehydrogenase complex (EC 2.3.1.12)	215913	217268	-	bi (<->)	150055.83.con.0001	379	448	fig|150055.83.peg.379			Dihydrolipoamide acetyltransferase component of pyruvate dehydrogenase complex (EC 2.3.1.12)	0.934	0.998	bi (<->)	150055.81.con.0001	1000	447	fig|150055.81.peg.1000			Dihydrolipoamide acetyltransferase component of pyruvate dehydrogenase complex (EC 2.3.1.12)	0.945	0.998	bi (<->)	150055.80.con.0001	1013	447	fig|150055.80.peg.1013			Dihydrolipoamide acetyltransferase component of pyruvate dehydrogenase complex (EC 2.3.1.12)	0.947	0.998	bi (<->)	150055.79.con.0001	1012	447	fig|150055.79.peg.1012			Dihydrolipoamide acetyltransferase component of pyruvate dehydrogenase complex (EC 2.3.1.12)
150055.82.con.0001	209	334	fig|150055.82.peg.209			PLF_1301_00002155	PGF_03145455	Pyruvate dehydrogenase E1 component beta subunit (EC 1.2.4.1)	217284	218288	-	bi (<->)	150055.83.con.0001	378	334	fig|150055.83.peg.378			Pyruvate dehydrogenase E1 component beta subunit (EC 1.2.4.1)	0.985	0.997	bi (<->)	150055.81.con.0001	1001	334	fig|150055.81.peg.1001			Pyruvate dehydrogenase E1 component beta subunit (EC 1.2.4.1)	0.988	0.997	bi (<->)	150055.80.con.0001	1014	334	fig|150055.80.peg.1014			Pyruvate dehydrogenase E1 component beta subunit (EC 1.2.4.1)	0.988	0.997	bi (<->)	150055.79.con.0001	1013	334	fig|150055.79.peg.1013			Pyruvate dehydrogenase E1 component beta subunit (EC 1.2.4.1)
150055.82.con.0001	210	321	fig|150055.82.peg.210			PLF_1301_00002872	PGF_00502238	Pyruvate dehydrogenase E1 component alpha subunit (EC 1.2.4.1)	218324	219289	-	bi (<->)	150055.83.con.0001	377	321	fig|150055.83.peg.377			Pyruvate dehydrogenase E1 component alpha subunit (EC 1.2.4.1)	0.984	0.997	bi (<->)	150055.81.con.0001	1002	321	fig|150055.81.peg.1002			Pyruvate dehydrogenase E1 component alpha subunit (EC 1.2.4.1)	0.972	0.997	bi (<->)	150055.80.con.0001	1015	321	fig|150055.80.peg.1015			Pyruvate dehydrogenase E1 component alpha subunit (EC 1.2.4.1)	0.972	0.997	bi (<->)	150055.79.con.0001	1014	321	fig|150055.79.peg.1014			Pyruvate dehydrogenase E1 component alpha subunit (EC 1.2.4.1)
150055.82.con.0001	211	199	fig|150055.82.peg.211			PLF_1301_00019174	PGF_00116330	hypothetical protein	219661	220260	+	bi (<->)	150055.83.con.0001	376	204	fig|150055.83.peg.376			hypothetical protein	0.945	0.971	bi (<->)	150055.81.con.0001	1003	199	fig|150055.81.peg.1003			hypothetical protein	0.95	0.995	bi (<->)	150055.80.con.0001	1016	204	fig|150055.80.peg.1016			hypothetical protein	0.945	0.971	bi (<->)	150055.79.con.0001	1015	204	fig|150055.79.peg.1015			hypothetical protein
150055.82.con.0001	212	485	fig|150055.82.peg.212			PLF_1301_00000812	PGF_01351685	Glucan 1,4-alpha-maltohexaosidase (EC 3.2.1.98)	220375	221832	+	bi (<->)	150055.83.con.0001	375	485	fig|150055.83.peg.375			Glucan 1,4-alpha-maltohexaosidase (EC 3.2.1.98)	0.969	0.998	bi (<->)	150055.81.con.0001	1004	485	fig|150055.81.peg.1004			Glucan 1,4-alpha-maltohexaosidase (EC 3.2.1.98)	0.957	0.998	bi (<->)	150055.80.con.0001	1017	485	fig|150055.80.peg.1017			Glucan 1,4-alpha-maltohexaosidase (EC 3.2.1.98)	0.959	0.998	bi (<->)	150055.79.con.0001	1016	485	fig|150055.79.peg.1016			Glucan 1,4-alpha-maltohexaosidase (EC 3.2.1.98)
150055.82.con.0001	213	578	fig|150055.82.peg.213			PLF_1301_00034805	PGF_08128839	Heterodimeric efflux ABC transporter, permease/ATP-binding subunit 2	221909	223645	-	bi (<->)	150055.83.con.0001	374	578	fig|150055.83.peg.374			Heterodimeric efflux ABC transporter, permease/ATP-binding subunit 2	0.997	0.998	bi (<->)	150055.81.con.0001	1005	578	fig|150055.81.peg.1005			Heterodimeric efflux ABC transporter, permease/ATP-binding subunit 2	0.993	0.998	bi (<->)	150055.80.con.0001	1018	578	fig|150055.80.peg.1018			Heterodimeric efflux ABC transporter, permease/ATP-binding subunit 2	0.995	0.998	bi (<->)	150055.79.con.0001	1017	578	fig|150055.79.peg.1017			Heterodimeric efflux ABC transporter, permease/ATP-binding subunit 2
150055.82.con.0001	214	574	fig|150055.82.peg.214			PLF_1301_00067623	PGF_10540665	Heterodimeric efflux ABC transporter, permease/ATP-binding subunit 1	223649	225373	-	bi (<->)	150055.83.con.0001	373	574	fig|150055.83.peg.373			Heterodimeric efflux ABC transporter, permease/ATP-binding subunit 1	0.991	0.998	bi (<->)	150055.81.con.0001	1006	574	fig|150055.81.peg.1006			Heterodimeric efflux ABC transporter, permease/ATP-binding subunit 1	0.984	0.998	bi (<->)	150055.80.con.0001	1019	574	fig|150055.80.peg.1019			Heterodimeric efflux ABC transporter, permease/ATP-binding subunit 1	0.984	0.998	bi (<->)	150055.79.con.0001	1018	574	fig|150055.79.peg.1018			Heterodimeric efflux ABC transporter, permease/ATP-binding subunit 1
150055.82.con.0001	215	200	fig|150055.82.peg.215			PLF_1301_00002398	PGF_00034531	Pneumococcal vaccine antigen A homolog	225419	226021	-	bi (<->)	150055.83.con.0001	372	200	fig|150055.83.peg.372			Pneumococcal vaccine antigen A homolog	0.995	0.995	bi (<->)	150055.81.con.0001	1007	200	fig|150055.81.peg.1007			Pneumococcal vaccine antigen A homolog	0.985	0.995	bi (<->)	150055.80.con.0001	1020	200	fig|150055.80.peg.1020			Pneumococcal vaccine antigen A homolog	0.985	0.995	bi (<->)	150055.79.con.0001	1019	200	fig|150055.79.peg.1019			Pneumococcal vaccine antigen A homolog
150055.82.con.0001	216	325	fig|150055.82.peg.216			PLF_1301_00034815	PGF_00038927	Pseudouridylate synthases, 23S RNA-specific	226021	226998	-	bi (<->)	150055.83.con.0001	371	325	fig|150055.83.peg.371			Pseudouridylate synthases, 23S RNA-specific	0.991	0.997	bi (<->)	150055.81.con.0001	1008	325	fig|150055.81.peg.1008			Pseudouridylate synthases, 23S RNA-specific	0.994	0.997	bi (<->)	150055.80.con.0001	1021	325	fig|150055.80.peg.1021			Pseudouridylate synthases, 23S RNA-specific	0.991	0.997	bi (<->)	150055.79.con.0001	1020	325	fig|150055.79.peg.1020			Pseudouridylate synthases, 23S RNA-specific
150055.82.con.0001	217	416	fig|150055.82.peg.217			PLF_1301_00000233	PGF_05622318	Serine hydroxymethyltransferase (EC 2.1.2.1)	227040	228290	-	bi (<->)	150055.83.con.0001	370	416	fig|150055.83.peg.370			Serine hydroxymethyltransferase (EC 2.1.2.1)	0.99	0.998	bi (<->)	150055.81.con.0001	1009	416	fig|150055.81.peg.1009			Serine hydroxymethyltransferase (EC 2.1.2.1)	0.988	0.998	bi (<->)	150055.80.con.0001	1022	416	fig|150055.80.peg.1022			Serine hydroxymethyltransferase (EC 2.1.2.1)	0.986	0.998	bi (<->)	150055.79.con.0001	1021	416	fig|150055.79.peg.1021			Serine hydroxymethyltransferase (EC 2.1.2.1)
150055.82.con.0001	218	199	fig|150055.82.peg.218			PLF_1301_00000888	PGF_01898991	Threonylcarbamoyl-AMP synthase (EC 2.7.7.87)	228373	228972	-	bi (<->)	150055.83.con.0001	369	199	fig|150055.83.peg.369			Threonylcarbamoyl-AMP synthase (EC 2.7.7.87)	0.965	0.995	bi (<->)	150055.81.con.0001	1010	199	fig|150055.81.peg.1010			Threonylcarbamoyl-AMP synthase (EC 2.7.7.87)	0.965	0.995	bi (<->)	150055.80.con.0001	1023	199	fig|150055.80.peg.1023			Threonylcarbamoyl-AMP synthase (EC 2.7.7.87)	0.955	0.995	bi (<->)	150055.79.con.0001	1022	199	fig|150055.79.peg.1022			Threonylcarbamoyl-AMP synthase (EC 2.7.7.87)
150055.82.con.0001	219	276	fig|150055.82.peg.219			PLF_1301_00004858	PGF_05580933	Peptide chain release factor N(5)-glutamine methyltransferase (EC 2.1.1.297)	228965	229795	-	bi (<->)	150055.83.con.0001	368	276	fig|150055.83.peg.368			Peptide chain release factor N(5)-glutamine methyltransferase (EC 2.1.1.297)	0.989	0.996	bi (<->)	150055.81.con.0001	1011	276	fig|150055.81.peg.1011			Peptide chain release factor N(5)-glutamine methyltransferase (EC 2.1.1.297)	0.982	0.996	bi (<->)	150055.80.con.0001	1024	276	fig|150055.80.peg.1024			Peptide chain release factor N(5)-glutamine methyltransferase (EC 2.1.1.297)	0.982	0.996	bi (<->)	150055.79.con.0001	1023	276	fig|150055.79.peg.1023			Peptide chain release factor N(5)-glutamine methyltransferase (EC 2.1.1.297)
150055.82.con.0001	220	359	fig|150055.82.peg.220			PLF_1301_00000204	PGF_00030640	Peptide chain release factor 1	229795	230874	-	bi (<->)	150055.83.con.0001	367	359	fig|150055.83.peg.367			Peptide chain release factor 1	0.997	0.997	bi (<->)	150055.81.con.0001	1012	359	fig|150055.81.peg.1012			Peptide chain release factor 1	1	0.997	bi (<->)	150055.80.con.0001	1025	359	fig|150055.80.peg.1025			Peptide chain release factor 1	0.997	0.997	bi (<->)	150055.79.con.0001	1024	359	fig|150055.79.peg.1024			Peptide chain release factor 1
150055.82.con.0001	221	196	fig|150055.82.peg.221			PLF_1301_00000336	PGF_10401812	Thymidine kinase (EC 2.7.1.21)	230911	231501	-	bi (<->)	150055.83.con.0001	366	193	fig|150055.83.peg.366			Thymidine kinase (EC 2.7.1.21)	0.995	0.995	bi (<->)	150055.81.con.0001	1013	196	fig|150055.81.peg.1013			Thymidine kinase (EC 2.7.1.21)	0.995	0.995	bi (<->)	150055.80.con.0001	1026	196	fig|150055.80.peg.1026			Thymidine kinase (EC 2.7.1.21)	1	0.995	bi (<->)	150055.79.con.0001	1025	196	fig|150055.79.peg.1025			Thymidine kinase (EC 2.7.1.21)
150055.82.con.0001	222	69	fig|150055.82.peg.222			PLF_1301_00159889	PGF_03534136	Phage protein	231954	232163	+	bi (<->)	150055.83.con.0001	364	69	fig|150055.83.peg.364			Phage protein	0.971	0.986	bi (<->)	150055.81.con.0001	1014	69	fig|150055.81.peg.1014			Phage protein	1	0.986	bi (<->)	150055.80.con.0001	1027	69	fig|150055.80.peg.1027			Phage protein	1	0.986	bi (<->)	150055.79.con.0001	1026	69	fig|150055.79.peg.1026			Phage protein
150055.82.con.0001	223	61	fig|150055.82.peg.223			PLF_1301_00002159	PGF_10471987	2-hydroxymuconate tautomerase-like protein	232295	232480	+	bi (<->)	150055.83.con.0001	363	61	fig|150055.83.peg.363			2-hydroxymuconate tautomerase-like protein	1	0.984	bi (<->)	150055.81.con.0001	1015	61	fig|150055.81.peg.1015			2-hydroxymuconate tautomerase-like protein	1	0.984	bi (<->)	150055.80.con.0001	1028	61	fig|150055.80.peg.1028			2-hydroxymuconate tautomerase-like protein	1	0.984	bi (<->)	150055.79.con.0001	1027	61	fig|150055.79.peg.1027			2-hydroxymuconate tautomerase-like protein
150055.82.con.0001	224	311	fig|150055.82.peg.224			PLF_1301_00142415	PGF_06690407	FAD:protein FMN transferase (EC 2.7.1.180)	232597	233532	+	bi (<->)	150055.83.con.0001	362	311	fig|150055.83.peg.362			FAD:protein FMN transferase (EC 2.7.1.180)	0.984	0.997	bi (<->)	150055.81.con.0001	1016	311	fig|150055.81.peg.1016			FAD:protein FMN transferase (EC 2.7.1.180) @ FAD:protein FMN transferase (EC 2.7.1.180), EF_1226/7-associated	0.968	0.997	bi (<->)	150055.80.con.0001	1029	311	fig|150055.80.peg.1029			FAD:protein FMN transferase (EC 2.7.1.180) @ FAD:protein FMN transferase (EC 2.7.1.180), EF_1226/7-associated	0.971	0.997	bi (<->)	150055.79.con.0001	1028	311	fig|150055.79.peg.1028			FAD:protein FMN transferase (EC 2.7.1.180) @ FAD:protein FMN transferase (EC 2.7.1.180), EF_1226/7-associated
150055.82.con.0001	225	422	fig|150055.82.peg.225			PLF_1301_00000667	PGF_00791353	Xanthine permease	233586	234854	-	bi (<->)	150055.83.con.0001	361	422	fig|150055.83.peg.361			Xanthine permease	0.995	0.998	bi (<->)	150055.81.con.0001	1017	422	fig|150055.81.peg.1017			Xanthine permease	0.998	0.998	bi (<->)	150055.80.con.0001	1030	422	fig|150055.80.peg.1030			Xanthine permease	0.998	0.998	bi (<->)	150055.79.con.0001	1029	422	fig|150055.79.peg.1029			Xanthine permease
150055.82.con.0001	226	193	fig|150055.82.peg.226			PLF_1301_00000528	PGF_00066942	Xanthine phosphoribosyltransferase (EC 2.4.2.22)	234856	235437	-	bi (<->)	150055.83.con.0001	360	193	fig|150055.83.peg.360			Xanthine phosphoribosyltransferase (EC 2.4.2.22)	0.984	0.995	bi (<->)	150055.81.con.0001	1018	193	fig|150055.81.peg.1018			Xanthine phosphoribosyltransferase (EC 2.4.2.22)	0.99	0.995	bi (<->)	150055.80.con.0001	1031	193	fig|150055.80.peg.1031			Xanthine phosphoribosyltransferase (EC 2.4.2.22)	0.995	0.995	bi (<->)	150055.79.con.0001	1030	193	fig|150055.79.peg.1030			Xanthine phosphoribosyltransferase (EC 2.4.2.22)
150055.82.con.0001	227	327	fig|150055.82.peg.227			PLF_1301_00000543	PGF_00006931	GMP reductase (EC 1.7.1.7)	235821	236804	-	bi (<->)	150055.83.con.0001	359	327	fig|150055.83.peg.359			GMP reductase (EC 1.7.1.7)	0.997	0.997	bi (<->)	150055.81.con.0001	1019	327	fig|150055.81.peg.1019			GMP reductase (EC 1.7.1.7)	0.994	0.997	bi (<->)	150055.80.con.0001	1032	327	fig|150055.80.peg.1032			GMP reductase (EC 1.7.1.7)	0.997	0.997	bi (<->)	150055.79.con.0001	1031	327	fig|150055.79.peg.1031			GMP reductase (EC 1.7.1.7)
150055.82.con.0001	228	507	fig|150055.82.peg.228			PLF_1301_00005355	PGF_10456650	ABC transporter, permease protein	237187	238710	+	bi (<->)	150055.83.con.0001	358	507	fig|150055.83.peg.358			ABC transporter, permease protein	0.984	0.998	bi (<->)	150055.81.con.0001	1020	507	fig|150055.81.peg.1020			ABC transporter, permease protein	0.986	0.998	bi (<->)	150055.80.con.0001	1033	479	fig|150055.80.peg.1033			ABC transporter, permease protein	0.905	0.998	bi (<->)	150055.79.con.0001	1032	479	fig|150055.79.peg.1032			ABC transporter, permease protein
150055.82.con.0001	229	218	fig|150055.82.peg.229			PLF_1301_00026097	PGF_10347576	ABC-type antimicrobial peptide transport system, ATPase component	238724	239380	+	bi (<->)	150055.83.con.0001	357	218	fig|150055.83.peg.357			ABC-type antimicrobial peptide transport system, ATPase component	0.963	0.995	bi (<->)	150055.81.con.0001	1021	218	fig|150055.81.peg.1021			ABC-type antimicrobial peptide transport system, ATPase component	0.963	0.995	bi (<->)	150055.80.con.0001	1034	218	fig|150055.80.peg.1034			ABC-type antimicrobial peptide transport system, ATPase component	0.986	0.995	bi (<->)	150055.79.con.0001	1033	218	fig|150055.79.peg.1033			ABC-type antimicrobial peptide transport system, ATPase component
150055.82.con.0001	230	472	fig|150055.82.peg.230			PLF_1301_00135387	PGF_08148954	6-phospho-beta-glucosidase (EC 3.2.1.86)	239427	240845	-	bi (<->)	150055.83.con.0001	356	472	fig|150055.83.peg.356			6-phospho-beta-glucosidase (EC 3.2.1.86)	0.994	0.998	bi (<->)	150055.81.con.0001	1022	472	fig|150055.81.peg.1022			6-phospho-beta-glucosidase (EC 3.2.1.86)	0.998	0.998	bi (<->)	150055.80.con.0001	1035	472	fig|150055.80.peg.1035			6-phospho-beta-glucosidase (EC 3.2.1.86)	0.996	0.998	bi (<->)	150055.79.con.0001	1034	472	fig|150055.79.peg.1034			6-phospho-beta-glucosidase (EC 3.2.1.86)
150055.82.con.0001	231	280	fig|150055.82.peg.231			PLF_1301_00004919	PGF_03318195	Cof-like hydrolase	241013	241855	-	bi (<->)	150055.83.con.0001	355	280	fig|150055.83.peg.355			Cof-like hydrolase	0.989	0.993	bi (<->)	150055.81.con.0001	1023	280	fig|150055.81.peg.1023			Cof-like hydrolase	0.993	0.996	bi (<->)	150055.80.con.0001	1036	280	fig|150055.80.peg.1036			Cof-like hydrolase	0.961	0.993	bi (<->)	150055.79.con.0001	1035	280	fig|150055.79.peg.1035			Cof-like hydrolase
150055.82.con.0001	232	131	fig|150055.82.peg.232			PLF_1301_00004257	PGF_00025249	Na+-driven multidrug efflux pump	242019	242414	+	bi (<->)	150055.83.con.0001	354	131	fig|150055.83.peg.354			Na+-driven multidrug efflux pump	0.962	0.992	bi (<->)	150055.81.con.0001	1024	131	fig|150055.81.peg.1024			Na+-driven multidrug efflux pump	0.931	0.992	bi (<->)	150055.80.con.0001	1037	131	fig|150055.80.peg.1037			Na+-driven multidrug efflux pump	0.962	0.992	bi (<->)	150055.79.con.0001	1036	131	fig|150055.79.peg.1036			Na+-driven multidrug efflux pump
150055.82.con.0001	233	251	fig|150055.82.peg.233			PLF_1301_00055606	PGF_00051717	NADP-dependent 3-hydroxy acid dehydrogenase YdfG (EC 1.1.1.381) @ 3-hydroxypropionate dehydrogenase (EC 1.1.1.298)	242446	243201	-	bi (<->)	150055.83.con.0001	353	251	fig|150055.83.peg.353			NADP-dependent 3-hydroxy acid dehydrogenase YdfG (EC 1.1.1.381) @ 3-hydroxypropionate dehydrogenase (EC 1.1.1.298)	0.976	0.996	bi (<->)	150055.81.con.0001	1025	251	fig|150055.81.peg.1025			NADP-dependent 3-hydroxy acid dehydrogenase YdfG (EC 1.1.1.381) @ 3-hydroxypropionate dehydrogenase (EC 1.1.1.298)	0.972	0.996	bi (<->)	150055.80.con.0001	1038	251	fig|150055.80.peg.1038			NADP-dependent 3-hydroxy acid dehydrogenase YdfG (EC 1.1.1.381) @ 3-hydroxypropionate dehydrogenase (EC 1.1.1.298)	0.98	0.996	bi (<->)	150055.79.con.0001	1037	251	fig|150055.79.peg.1037			NADP-dependent 3-hydroxy acid dehydrogenase YdfG (EC 1.1.1.381) @ 3-hydroxypropionate dehydrogenase (EC 1.1.1.298)
150055.82.con.0001	234	332	fig|150055.82.peg.234			PLF_1301_00002205	PGF_00033197	Phosphate acetyltransferase (EC 2.3.1.8)	243272	244270	-	bi (<->)	150055.83.con.0001	350	332	fig|150055.83.peg.350			Phosphate acetyltransferase (EC 2.3.1.8)	0.997	0.997	bi (<->)	150055.81.con.0001	1028	332	fig|150055.81.peg.1028			Phosphate acetyltransferase (EC 2.3.1.8)	0.994	0.997	bi (<->)	150055.80.con.0001	1039	332	fig|150055.80.peg.1039			Phosphate acetyltransferase (EC 2.3.1.8)	0.997	0.997	bi (<->)	150055.79.con.0001	1038	332	fig|150055.79.peg.1038			Phosphate acetyltransferase (EC 2.3.1.8)
150055.82.con.0001	235	296	fig|150055.82.peg.235			PLF_1301_00000570	PGF_10396914	Similar to ribosomal large subunit pseudouridine synthase D, Bacillus subtilis YjbO type	244288	245178	-	bi (<->)	150055.83.con.0001	349	296	fig|150055.83.peg.349			Similar to ribosomal large subunit pseudouridine synthase D, Bacillus subtilis YjbO type	1	0.997	bi (<->)	150055.81.con.0001	1029	296	fig|150055.81.peg.1029			Similar to ribosomal large subunit pseudouridine synthase D, Bacillus subtilis YjbO type	0.993	0.997	bi (<->)	150055.80.con.0001	1040	296	fig|150055.80.peg.1040			Similar to ribosomal large subunit pseudouridine synthase D, Bacillus subtilis YjbO type	0.997	0.997	bi (<->)	150055.79.con.0001	1039	296	fig|150055.79.peg.1039			Similar to ribosomal large subunit pseudouridine synthase D, Bacillus subtilis YjbO type
150055.82.con.0001	236	278	fig|150055.82.peg.236			PLF_1301_00000408	PGF_08421732	NAD kinase (EC 2.7.1.23)	245175	246011	-	bi (<->)	150055.83.con.0001	348	278	fig|150055.83.peg.348			NAD kinase (EC 2.7.1.23)	1	0.996	bi (<->)	150055.81.con.0001	1030	278	fig|150055.81.peg.1030			NAD kinase (EC 2.7.1.23)	1	0.996	bi (<->)	150055.80.con.0001	1041	278	fig|150055.80.peg.1041			NAD kinase (EC 2.7.1.23)	1	0.996	bi (<->)	150055.79.con.0001	1040	278	fig|150055.79.peg.1040			NAD kinase (EC 2.7.1.23)
150055.82.con.0001	237	221	fig|150055.82.peg.237			PLF_1301_00000208	PGF_00007007	GTP pyrophosphokinase (EC 2.7.6.5)	245986	246651	-	bi (<->)	150055.83.con.0001	347	221	fig|150055.83.peg.347			GTP pyrophosphokinase (EC 2.7.6.5)	1	0.995	bi (<->)	150055.81.con.0001	1031	221	fig|150055.81.peg.1031			GTP pyrophosphokinase (EC 2.7.6.5)	1	0.995	bi (<->)	150055.80.con.0001	1042	221	fig|150055.80.peg.1042			GTP pyrophosphokinase (EC 2.7.6.5)	1	0.995	bi (<->)	150055.79.con.0001	1041	221	fig|150055.79.peg.1041			GTP pyrophosphokinase (EC 2.7.6.5)
150055.82.con.0001	238	189	fig|150055.82.peg.238			PLF_1301_00002916	PGF_02020240	Adenylate cyclase (EC 4.6.1.1)	246789	247358	+	bi (<->)	150055.83.con.0001	346	189	fig|150055.83.peg.346			Adenylate cyclase (EC 4.6.1.1)	1	0.995	bi (<->)	150055.81.con.0001	1093	189	fig|150055.81.peg.1093			Adenylate cyclase (EC 4.6.1.1)	1	0.995	bi (<->)	150055.80.con.0001	1043	189	fig|150055.80.peg.1043			Adenylate cyclase (EC 4.6.1.1)	1	0.995	bi (<->)	150055.79.con.0001	1042	189	fig|150055.79.peg.1042			Adenylate cyclase (EC 4.6.1.1)
150055.82.con.0001	239	323	fig|150055.82.peg.239			PLF_1301_00000383	PGF_00048782	Ribose-phosphate pyrophosphokinase (EC 2.7.6.1)	247445	248416	+	bi (<->)	150055.83.con.0001	345	323	fig|150055.83.peg.345			Ribose-phosphate pyrophosphokinase (EC 2.7.6.1)	0.991	0.997	bi (<->)	150055.81.con.0001	1094	323	fig|150055.81.peg.1094			Ribose-phosphate pyrophosphokinase (EC 2.7.6.1)	0.997	0.997	bi (<->)	150055.80.con.0001	1044	323	fig|150055.80.peg.1044			Ribose-phosphate pyrophosphokinase (EC 2.7.6.1)	1	0.997	bi (<->)	150055.79.con.0001	1043	323	fig|150055.79.peg.1043			Ribose-phosphate pyrophosphokinase (EC 2.7.6.1)
150055.82.con.0001	240	371	fig|150055.82.peg.240			PLF_1301_00013073	PGF_10025016	Cysteine desulfurase (EC 2.8.1.7)	248425	249540	+	bi (<->)	150055.83.con.0001	344	371	fig|150055.83.peg.344			Cysteine desulfurase (EC 2.8.1.7)	0.992	0.997	bi (<->)	150055.81.con.0001	1095	371	fig|150055.81.peg.1095			Cysteine desulfurase (EC 2.8.1.7)	0.997	0.997	bi (<->)	150055.80.con.0001	1045	371	fig|150055.80.peg.1045			Cysteine desulfurase (EC 2.8.1.7)	0.992	0.997	bi (<->)	150055.79.con.0001	1044	371	fig|150055.79.peg.1044			Cysteine desulfurase (EC 2.8.1.7)
150055.82.con.0001	241	115	fig|150055.82.peg.241			PLF_1301_00000998	PGF_00001745	FIG01114333: hypothetical protein	249542	249889	+	bi (<->)	150055.83.con.0001	343	115	fig|150055.83.peg.343			FIG01114333: hypothetical protein	1	0.991	bi (<->)	150055.81.con.0001	1096	115	fig|150055.81.peg.1096			FIG01114333: hypothetical protein	1	0.991	bi (<->)	150055.80.con.0001	1046	115	fig|150055.80.peg.1046			FIG01114333: hypothetical protein	1	0.991	bi (<->)	150055.79.con.0001	1045	115	fig|150055.79.peg.1045			FIG01114333: hypothetical protein
150055.82.con.0001	242	213	fig|150055.82.peg.242			PLF_1301_00000386	PGF_00047155	Redox-sensing transcriptional repressor Rex	250023	250664	+	bi (<->)	150055.83.con.0001	342	213	fig|150055.83.peg.342			Redox-sensing transcriptional repressor Rex	1	0.995	bi (<->)	150055.81.con.0001	1097	213	fig|150055.81.peg.1097			Redox-sensing transcriptional repressor Rex	1	0.995	bi (<->)	150055.80.con.0001	1047	213	fig|150055.80.peg.1047			Redox-sensing transcriptional repressor Rex	1	0.995	bi (<->)	150055.79.con.0001	1046	213	fig|150055.79.peg.1046			Redox-sensing transcriptional repressor Rex
150055.82.con.0001	243	226	fig|150055.82.peg.243			PLF_1301_00009610	PGF_10454652	UPF0758 family protein	250761	251441	-	bi (<->)	150055.83.con.0001	341	226	fig|150055.83.peg.341			UPF0758 family protein	0.991	0.996	bi (<->)	150055.81.con.0001	1098	226	fig|150055.81.peg.1098			UPF0758 family protein	0.996	0.996	bi (<->)	150055.80.con.0001	1048	226	fig|150055.80.peg.1048			UPF0758 family protein	0.991	0.996	bi (<->)	150055.79.con.0001	1047	226	fig|150055.79.peg.1047			UPF0758 family protein
150055.82.con.0001	244	371	fig|150055.82.peg.244			PLF_1301_00003232	PGF_02952162	UPF0118 membrane protein SPy1117	251497	252612	-	bi (<->)	150055.83.con.0001	340	371	fig|150055.83.peg.340			UPF0118 membrane protein SPy1117	0.995	0.997	bi (<->)	150055.81.con.0001	1099	371	fig|150055.81.peg.1099			UPF0118 membrane protein SPy1117	0.997	0.997	bi (<->)	150055.80.con.0001	1049	371	fig|150055.80.peg.1049			UPF0118 membrane protein SPy1117	0.995	0.997	bi (<->)	150055.79.con.0001	1048	371	fig|150055.79.peg.1048			UPF0118 membrane protein SPy1117
150055.82.con.0001	245	204	fig|150055.82.peg.245			PLF_1301_00004337	PGF_03741671	Phosphoglycerate mutase family protein	252705	253319	-	bi (<->)	150055.83.con.0001	339	204	fig|150055.83.peg.339			Phosphoglycerate mutase family protein	0.975	0.995	bi (<->)	150055.81.con.0001	1100	204	fig|150055.81.peg.1100			Phosphoglycerate mutase family protein	0.975	0.995	bi (<->)	150055.80.con.0001	1050	204	fig|150055.80.peg.1050			Phosphoglycerate mutase family protein	0.975	0.995	bi (<->)	150055.79.con.0001	1049	204	fig|150055.79.peg.1049			Phosphoglycerate mutase family protein
150055.82.con.0001	246	487	fig|150055.82.peg.246			PLF_1301_00158819	PGF_08148954	6-phospho-beta-glucosidase (EC 3.2.1.86)	253386	254849	-	bi (<->)	150055.83.con.0001	338	487	fig|150055.83.peg.338			6-phospho-beta-glucosidase (EC 3.2.1.86)	0.994	0.998	bi (<->)	150055.81.con.0001	1101	487	fig|150055.81.peg.1101			6-phospho-beta-glucosidase (EC 3.2.1.86)	0.992	0.998	bi (<->)	150055.80.con.0001	1051	487	fig|150055.80.peg.1051			6-phospho-beta-glucosidase (EC 3.2.1.86)	0.992	0.998	bi (<->)	150055.79.con.0001	1050	487	fig|150055.79.peg.1050			6-phospho-beta-glucosidase (EC 3.2.1.86)
150055.82.con.0001	247	45	fig|150055.82.peg.247			PLF_1301_00153507	PGF_11502822	hypothetical protein	254943	255080	+
150055.82.con.0001	248	442	fig|150055.82.peg.248			PLF_1301_00000277	PGF_00693753	Sodium/glycine symporter GlyP	255224	256552	+	bi (<->)	150055.83.con.0001	337	442	fig|150055.83.peg.337			Sodium/glycine symporter GlyP	0.991	0.998	bi (<->)	150055.81.con.0001	1102	442	fig|150055.81.peg.1102			Sodium/glycine symporter GlyP	0.995	0.998	bi (<->)	150055.80.con.0001	1052	442	fig|150055.80.peg.1052			Sodium/glycine symporter GlyP	0.991	0.998	bi (<->)	150055.79.con.0001	1051	442	fig|150055.79.peg.1051			Sodium/glycine symporter GlyP
150055.82.con.0001	249	401	fig|150055.82.peg.249			PLF_1301_00003620	PGF_04493258	Cobalt-zinc-cadmium resistance protein	256728	257933	+	bi (<->)	150055.83.con.0001	336	401	fig|150055.83.peg.336			Cobalt-zinc-cadmium resistance protein	0.98	0.998	bi (<->)	150055.81.con.0001	1103	401	fig|150055.81.peg.1103			Cobalt-zinc-cadmium resistance protein	0.988	0.998	bi (<->)	150055.80.con.0001	1053	400	fig|150055.80.peg.1053			Cobalt-zinc-cadmium resistance protein	0.98	0.993	bi (<->)	150055.79.con.0001	1052	400	fig|150055.79.peg.1052			Cobalt-zinc-cadmium resistance protein
150055.82.con.0001	250	280	fig|150055.82.peg.250			PLF_1301_00001433	PGF_05873585	ABC transporter, substrate-binding protein (cluster 3, basic aa/glutamine/opines)	258100	258942	-	bi (<->)	150055.83.con.0001	335	280	fig|150055.83.peg.335			ABC transporter, substrate-binding protein (cluster 3, basic aa/glutamine/opines)	0.986	0.996	bi (<->)	150055.81.con.0001	1104	280	fig|150055.81.peg.1104			ABC transporter, substrate-binding protein (cluster 3, basic aa/glutamine/opines)	0.986	0.996	bi (<->)	150055.80.con.0001	1054	280	fig|150055.80.peg.1054			ABC transporter, substrate-binding protein (cluster 3, basic aa/glutamine/opines)	0.979	0.996	bi (<->)	150055.79.con.0001	1053	280	fig|150055.79.peg.1053			ABC transporter, substrate-binding protein (cluster 3, basic aa/glutamine/opines)
150055.82.con.0001	251	209	fig|150055.82.peg.251			PLF_1301_00014489	PGF_10106935	ABC transporter, ATP-binding protein (cluster 3, basic aa/glutamine/opines)	258967	259596	-	bi (<->)	150055.83.con.0001	334	209	fig|150055.83.peg.334			ABC transporter, ATP-binding protein (cluster 3, basic aa/glutamine/opines)	1	0.995	bi (<->)	150055.81.con.0001	1105	209	fig|150055.81.peg.1105			ABC transporter, ATP-binding protein (cluster 3, basic aa/glutamine/opines)	1	0.995	bi (<->)	150055.80.con.0001	1055	209	fig|150055.80.peg.1055			ABC transporter, ATP-binding protein (cluster 3, basic aa/glutamine/opines)	1	0.995	bi (<->)	150055.79.con.0001	1054	209	fig|150055.79.peg.1054			ABC transporter, ATP-binding protein (cluster 3, basic aa/glutamine/opines)
150055.82.con.0001	252	213	fig|150055.82.peg.252			PLF_1301_00001215	PGF_07804709	ABC transporter, permease protein (cluster 3, basic aa/glutamine/opines)	259608	260249	-	bi (<->)	150055.83.con.0001	333	213	fig|150055.83.peg.333			ABC transporter, permease protein (cluster 3, basic aa/glutamine/opines)	1	0.995	bi (<->)	150055.81.con.0001	1106	213	fig|150055.81.peg.1106			ABC transporter, permease protein (cluster 3, basic aa/glutamine/opines)	0.995	0.995	bi (<->)	150055.80.con.0001	1056	213	fig|150055.80.peg.1056			ABC transporter, permease protein (cluster 3, basic aa/glutamine/opines)	1	0.995	bi (<->)	150055.79.con.0001	1055	213	fig|150055.79.peg.1055			ABC transporter, permease protein (cluster 3, basic aa/glutamine/opines)
150055.82.con.0001	253	111	fig|150055.82.peg.253			PLF_1301_00000272	PGF_00037937	Protein PhnA	260438	260773	-	bi (<->)	150055.83.con.0001	332	111	fig|150055.83.peg.332			Protein PhnA	1	0.991	bi (<->)	150055.81.con.0001	1107	111	fig|150055.81.peg.1107			Protein PhnA	1	0.991	bi (<->)	150055.80.con.0001	1057	111	fig|150055.80.peg.1057			Protein PhnA	0.991	0.991	bi (<->)	150055.79.con.0001	1056	111	fig|150055.79.peg.1056			Protein PhnA
150055.82.con.0001	254	604	fig|150055.82.peg.254			PLF_1301_00000158	PGF_01960322	Glutamine--fructose-6-phosphate aminotransferase [isomerizing] (EC 2.6.1.16)	260872	262686	-	bi (<->)	150055.83.con.0001	331	604	fig|150055.83.peg.331			Glutamine--fructose-6-phosphate aminotransferase [isomerizing] (EC 2.6.1.16)	1	0.998	bi (<->)	150055.81.con.0001	1108	604	fig|150055.81.peg.1108			Glutamine--fructose-6-phosphate aminotransferase [isomerizing] (EC 2.6.1.16)	0.998	0.998	bi (<->)	150055.80.con.0001	1058	604	fig|150055.80.peg.1058			Glutamine--fructose-6-phosphate aminotransferase [isomerizing] (EC 2.6.1.16)	0.998	0.998	bi (<->)	150055.79.con.0001	1057	604	fig|150055.79.peg.1057			Glutamine--fructose-6-phosphate aminotransferase [isomerizing] (EC 2.6.1.16)
150055.82.con.0001	255	185	fig|150055.82.peg.255			PLF_1301_00002920	PGF_05785543	Signal peptidase I (EC 3.4.21.89)	262896	263453	-	bi (<->)	150055.83.con.0001	330	185	fig|150055.83.peg.330			Signal peptidase I (EC 3.4.21.89)	0.995	0.995	bi (<->)	150055.81.con.0001	1109	185	fig|150055.81.peg.1109			Signal peptidase I (EC 3.4.21.89)	1	0.995	bi (<->)	150055.80.con.0001	1059	185	fig|150055.80.peg.1059			Signal peptidase I (EC 3.4.21.89)	1	0.995	bi (<->)	150055.79.con.0001	1058	185	fig|150055.79.peg.1058			Signal peptidase I (EC 3.4.21.89)
150055.82.con.0001	256	500	fig|150055.82.peg.256			PLF_1301_00000314	PGF_07760799	Pyruvate kinase (EC 2.7.1.40)	263761	265263	-	bi (<->)	150055.83.con.0001	329	500	fig|150055.83.peg.329			Pyruvate kinase (EC 2.7.1.40)	1	0.998	bi (<->)	150055.81.con.0001	1110	500	fig|150055.81.peg.1110			Pyruvate kinase (EC 2.7.1.40)	1	0.998	bi (<->)	150055.80.con.0001	1060	500	fig|150055.80.peg.1060			Pyruvate kinase (EC 2.7.1.40)	1	0.998	bi (<->)	150055.79.con.0001	1059	500	fig|150055.79.peg.1059			Pyruvate kinase (EC 2.7.1.40)
150055.82.con.0001	257	338	fig|150055.82.peg.257			PLF_1301_00101829	PGF_07421229	6-phosphofructokinase (EC 2.7.1.11)	265345	266361	-	bi (<->)	150055.83.con.0001	328	338	fig|150055.83.peg.328			6-phosphofructokinase (EC 2.7.1.11)	0.997	0.997	bi (<->)	150055.81.con.0001	1111	338	fig|150055.81.peg.1111			6-phosphofructokinase (EC 2.7.1.11)	0.997	0.997	bi (<->)	150055.80.con.0001	1061	338	fig|150055.80.peg.1061			6-phosphofructokinase (EC 2.7.1.11)	0.997	0.997	bi (<->)	150055.79.con.0001	1060	338	fig|150055.79.peg.1060			6-phosphofructokinase (EC 2.7.1.11)
150055.82.con.0001	258	1035	fig|150055.82.peg.258			PLF_1301_00007529	PGF_10406880	DNA polymerase III alpha subunit (EC 2.7.7.7)	266452	269559	-	bi (<->)	150055.83.con.0001	327	1035	fig|150055.83.peg.327			DNA polymerase III alpha subunit (EC 2.7.7.7)	0.984	0.999	bi (<->)	150055.81.con.0001	1112	1035	fig|150055.81.peg.1112			DNA polymerase III alpha subunit (EC 2.7.7.7)	0.983	0.999	bi (<->)	150055.80.con.0001	1062	1035	fig|150055.80.peg.1062			DNA polymerase III alpha subunit (EC 2.7.7.7)	0.985	0.999	bi (<->)	150055.79.con.0001	1061	1035	fig|150055.79.peg.1061			DNA polymerase III alpha subunit (EC 2.7.7.7)
150055.82.con.0001	259	122	fig|150055.82.peg.259			PLF_1301_00002250	PGF_06916656	Transcriptional regulator, GntR family	269755	270123	+	bi (<->)	150055.83.con.0001	326	122	fig|150055.83.peg.326			Transcriptional regulator, GntR family	0.992	0.992	bi (<->)	150055.81.con.0001	1113	122	fig|150055.81.peg.1113			Transcriptional regulator, GntR family	1	0.992	bi (<->)	150055.80.con.0001	1063	122	fig|150055.80.peg.1063			Transcriptional regulator, GntR family	1	0.992	bi (<->)	150055.79.con.0001	1062	122	fig|150055.79.peg.1062			Transcriptional regulator, GntR family
150055.82.con.0001	260	232	fig|150055.82.peg.260			PLF_1301_00000455	PGF_00884706	Efflux ABC transporter, ATP-binding protein	270125	270823	+	bi (<->)	150055.83.con.0001	325	232	fig|150055.83.peg.325			Efflux ABC transporter, ATP-binding protein	0.996	0.996	bi (<->)	150055.81.con.0001	1114	232	fig|150055.81.peg.1114			Efflux ABC transporter, ATP-binding protein	0.996	0.996	bi (<->)	150055.80.con.0001	1064	232	fig|150055.80.peg.1064			Efflux ABC transporter, ATP-binding protein	0.996	0.996	bi (<->)	150055.79.con.0001	1063	232	fig|150055.79.peg.1063			Efflux ABC transporter, ATP-binding protein
150055.82.con.0001	261	255	fig|150055.82.peg.261			PLF_1301_00083864	PGF_03515524	hypothetical protein	270833	271600	+	bi (<->)	150055.83.con.0001	324	255	fig|150055.83.peg.324			hypothetical protein	0.929	0.996	bi (<->)	150055.81.con.0001	1115	255	fig|150055.81.peg.1115			hypothetical protein	0.929	0.996	bi (<->)	150055.80.con.0001	1065	255	fig|150055.80.peg.1065			hypothetical protein	0.929	0.996	bi (<->)	150055.79.con.0001	1064	255	fig|150055.79.peg.1064			hypothetical protein
150055.82.con.0001	262	204	fig|150055.82.peg.262			PLF_1301_00005405	PGF_00013845	Immunoreactive protein Se23.5 (Fragment)	272429	273043	+	bi (<->)	150055.83.con.0001	322	204	fig|150055.83.peg.322			Immunoreactive protein Se23.5 (Fragment)	0.98	0.995	bi (<->)	150055.81.con.0001	1116	204	fig|150055.81.peg.1116			Immunoreactive protein Se23.5 (Fragment)	0.966	0.995	bi (<->)	150055.80.con.0001	1066	204	fig|150055.80.peg.1066			Immunoreactive protein Se23.5 (Fragment)	0.98	0.995	bi (<->)	150055.79.con.0001	1065	204	fig|150055.79.peg.1065			Immunoreactive protein Se23.5 (Fragment)
150055.82.con.0001	263	126	fig|150055.82.peg.263			PLF_1301_00006443	PGF_01151115	Antiholin-like protein LrgA	273174	273554	+	bi (<->)	150055.83.con.0001	321	126	fig|150055.83.peg.321			Antiholin-like protein LrgA	1	0.992	bi (<->)	150055.81.con.0001	1117	126	fig|150055.81.peg.1117			Antiholin-like protein LrgA	1	0.992	bi (<->)	150055.80.con.0001	1067	126	fig|150055.80.peg.1067			Antiholin-like protein LrgA	1	0.992	bi (<->)	150055.79.con.0001	1066	126	fig|150055.79.peg.1066			Antiholin-like protein LrgA
150055.82.con.0001	264	231	fig|150055.82.peg.264			PLF_1301_00137620	PGF_00017655	LrgA-associated membrane protein LrgB	273547	274242	+	bi (<->)	150055.83.con.0001	320	231	fig|150055.83.peg.320			LrgA-associated membrane protein LrgB	1	0.996	bi (<->)	150055.81.con.0001	1118	231	fig|150055.81.peg.1118			LrgA-associated membrane protein LrgB	1	0.996	bi (<->)	150055.80.con.0001	1068	231	fig|150055.80.peg.1068			LrgA-associated membrane protein LrgB	0.996	0.996	bi (<->)	150055.79.con.0001	1067	231	fig|150055.79.peg.1067			LrgA-associated membrane protein LrgB
150055.82.con.0001	265	398	fig|150055.82.peg.265			PLF_1301_00000286	PGF_09939762	SSU ribosomal protein S1p	274572	275768	-	bi (<->)	150055.83.con.0001	319	398	fig|150055.83.peg.319			SSU ribosomal protein S1p	1	0.997	bi (<->)	150055.81.con.0001	1119	398	fig|150055.81.peg.1119			SSU ribosomal protein S1p	1	0.997	bi (<->)	150055.80.con.0001	1069	398	fig|150055.80.peg.1069			SSU ribosomal protein S1p	1	0.997	bi (<->)	150055.79.con.0001	1068	398	fig|150055.79.peg.1068			SSU ribosomal protein S1p
150055.82.con.0001	266	76	fig|150055.82.peg.266			PLF_1301_00000872	PGF_03505417	hypothetical protein	276152	276382	-	bi (<->)	150055.83.con.0001	318	76	fig|150055.83.peg.318			hypothetical protein	0.987	0.987	bi (<->)	150055.81.con.0001	1120	76	fig|150055.81.peg.1120			hypothetical protein	0.987	0.987	bi (<->)	150055.80.con.0001	1070	76	fig|150055.80.peg.1070			hypothetical protein	0.987	0.987	bi (<->)	150055.79.con.0001	1069	76	fig|150055.79.peg.1069			hypothetical protein
150055.82.con.0001	267	340	fig|150055.82.peg.267			PLF_1301_00000437	PGF_08376928	Branched-chain amino acid aminotransferase (EC 2.6.1.42)	276449	277471	-	bi (<->)	150055.83.con.0001	317	340	fig|150055.83.peg.317			Branched-chain amino acid aminotransferase (EC 2.6.1.42)	1	0.997	bi (<->)	150055.81.con.0001	1121	340	fig|150055.81.peg.1121			Branched-chain amino acid aminotransferase (EC 2.6.1.42)	0.997	0.997	bi (<->)	150055.80.con.0001	1071	340	fig|150055.80.peg.1071			Branched-chain amino acid aminotransferase (EC 2.6.1.42)	1	0.997	bi (<->)	150055.79.con.0001	1070	340	fig|150055.79.peg.1070			Branched-chain amino acid aminotransferase (EC 2.6.1.42)
150055.82.con.0001	268	819	fig|150055.82.peg.268			PLF_1301_00000253	PGF_00057270	DNA topoisomerase IV subunit A (EC 5.99.1.3)	277598	280057	-	bi (<->)	150055.83.con.0001	316	819	fig|150055.83.peg.316			DNA topoisomerase IV subunit A (EC 5.99.1.3)	0.995	0.999	bi (<->)	150055.81.con.0001	1122	819	fig|150055.81.peg.1122			DNA topoisomerase IV subunit A (EC 5.99.1.3)	0.999	0.999	bi (<->)	150055.80.con.0001	1072	819	fig|150055.80.peg.1072			DNA topoisomerase IV subunit A (EC 5.99.1.3)	1	0.999	bi (<->)	150055.79.con.0001	1071	819	fig|150055.79.peg.1071			DNA topoisomerase IV subunit A (EC 5.99.1.3)
150055.82.con.0001	269	192	fig|150055.82.peg.269					hypothetical protein	280081	280659	-
150055.82.con.0001	270	649	fig|150055.82.peg.270			PLF_1301_00000150	PGF_06005188	DNA topoisomerase IV subunit B (EC 5.99.1.3)	280714	282663	-	bi (<->)	150055.83.con.0001	315	649	fig|150055.83.peg.315			DNA topoisomerase IV subunit B (EC 5.99.1.3)	0.998	0.998	bi (<->)	150055.81.con.0001	1123	649	fig|150055.81.peg.1123			DNA topoisomerase IV subunit B (EC 5.99.1.3)	0.998	0.998	bi (<->)	150055.80.con.0001	1073	649	fig|150055.80.peg.1073			DNA topoisomerase IV subunit B (EC 5.99.1.3)	1	0.998	bi (<->)	150055.79.con.0001	1072	649	fig|150055.79.peg.1072			DNA topoisomerase IV subunit B (EC 5.99.1.3)
150055.82.con.0001	271	214	fig|150055.82.peg.271			PLF_1301_00000662	PGF_01323228	Acyl-phosphate:glycerol-3-phosphate O-acyltransferase PlsY (EC 2.3.1.n3)	282886	283530	+	bi (<->)	150055.83.con.0001	314	214	fig|150055.83.peg.314			Acyl-phosphate:glycerol-3-phosphate O-acyltransferase PlsY (EC 2.3.1.n3)	0.981	0.995	bi (<->)	150055.81.con.0001	1124	214	fig|150055.81.peg.1124			Acyl-phosphate:glycerol-3-phosphate O-acyltransferase PlsY (EC 2.3.1.n3)	0.986	0.995	bi (<->)	150055.80.con.0001	1074	214	fig|150055.80.peg.1074			Acyl-phosphate:glycerol-3-phosphate O-acyltransferase PlsY (EC 2.3.1.n3)	0.986	0.995	bi (<->)	150055.79.con.0001	1073	214	fig|150055.79.peg.1073			Acyl-phosphate:glycerol-3-phosphate O-acyltransferase PlsY (EC 2.3.1.n3)
150055.82.con.0001	272	422	fig|150055.82.peg.272			PLF_1301_00000568	PGF_00423378	Dihydroorotase (EC 3.5.2.3)	283550	284818	-	bi (<->)	150055.83.con.0001	313	422	fig|150055.83.peg.313			Dihydroorotase (EC 3.5.2.3)	0.988	0.998	bi (<->)	150055.81.con.0001	1125	422	fig|150055.81.peg.1125			Dihydroorotase (EC 3.5.2.3)	0.988	0.998	bi (<->)	150055.80.con.0001	1075	422	fig|150055.80.peg.1075			Dihydroorotase (EC 3.5.2.3)	0.993	0.998	bi (<->)	150055.79.con.0001	1074	422	fig|150055.79.peg.1074			Dihydroorotase (EC 3.5.2.3)
150055.82.con.0001	273	217	fig|150055.82.peg.273			PLF_1301_00000318	PGF_00066139	Uracil-DNA glycosylase, family 1 (EC 3.2.2.27)	284831	285484	-	bi (<->)	150055.83.con.0001	311	217	fig|150055.83.peg.311			Uracil-DNA glycosylase, family 1 (EC 3.2.2.27)	0.995	0.995	bi (<->)	150055.81.con.0001	1127	217	fig|150055.81.peg.1127			Uracil-DNA glycosylase, family 1 (EC 3.2.2.27)	0.991	0.995	bi (<->)	150055.80.con.0001	1076	217	fig|150055.80.peg.1076			Uracil-DNA glycosylase, family 1 (EC 3.2.2.27)	0.995	0.995	bi (<->)	150055.79.con.0001	1075	217	fig|150055.79.peg.1075			Uracil-DNA glycosylase, family 1 (EC 3.2.2.27)
150055.82.con.0001	274	166	fig|150055.82.peg.274			PLF_1301_00004719	PGF_02036145	Phospholipid-binding protein YxkA	285503	286003	-	bi (<->)	150055.83.con.0001	310	166	fig|150055.83.peg.310			Phospholipid-binding protein YxkA	0.988	0.994	bi (<->)	150055.81.con.0001	1128	166	fig|150055.81.peg.1128			Phospholipid-binding protein YxkA	0.97	0.994	bi (<->)	150055.80.con.0001	1077	166	fig|150055.80.peg.1077			Phospholipid-binding protein YxkA	0.97	0.994	bi (<->)	150055.79.con.0001	1076	166	fig|150055.79.peg.1076			Phospholipid-binding protein YxkA
150055.82.con.0001	275	209	fig|150055.82.peg.275			PLF_1301_00000174	PGF_10381714	Orotate phosphoribosyltransferase (EC 2.4.2.10)	286077	286706	-	bi (<->)	150055.83.con.0001	309	209	fig|150055.83.peg.309			Orotate phosphoribosyltransferase (EC 2.4.2.10)	0.995	0.995	bi (<->)	150055.81.con.0001	1129	209	fig|150055.81.peg.1129			Orotate phosphoribosyltransferase (EC 2.4.2.10)	0.99	0.995	bi (<->)	150055.80.con.0001	1078	209	fig|150055.80.peg.1078			Orotate phosphoribosyltransferase (EC 2.4.2.10)	0.99	0.995	bi (<->)	150055.79.con.0001	1077	209	fig|150055.79.peg.1077			Orotate phosphoribosyltransferase (EC 2.4.2.10)
150055.82.con.0001	276	230	fig|150055.82.peg.276			PLF_1301_00000293	PGF_00777371	Orotidine 5'-phosphate decarboxylase (EC 4.1.1.23)	286761	287453	-	bi (<->)	150055.83.con.0001	308	230	fig|150055.83.peg.308			Orotidine 5'-phosphate decarboxylase (EC 4.1.1.23)	1	0.991	bi (<->)	150055.81.con.0001	1130	230	fig|150055.81.peg.1130			Orotidine 5'-phosphate decarboxylase (EC 4.1.1.23)	0.996	0.991	bi (<->)	150055.80.con.0001	1079	230	fig|150055.80.peg.1079			Orotidine 5'-phosphate decarboxylase (EC 4.1.1.23)	1	0.991	bi (<->)	150055.79.con.0001	1078	230	fig|150055.79.peg.1078			Orotidine 5'-phosphate decarboxylase (EC 4.1.1.23)
150055.82.con.0001	277	314	fig|150055.82.peg.277			PLF_1301_00000674	PGF_03029062	Dihydroorotate dehydrogenase (NAD(+)), catalytic subunit (EC 1.3.1.14)	287671	288615	-	bi (<->)	150055.83.con.0001	307	314	fig|150055.83.peg.307			Dihydroorotate dehydrogenase (NAD(+)), catalytic subunit (EC 1.3.1.14)	0.987	0.997	bi (<->)	150055.81.con.0001	1131	314	fig|150055.81.peg.1131			Dihydroorotate dehydrogenase (NAD(+)), catalytic subunit (EC 1.3.1.14)	0.987	0.997	bi (<->)	150055.80.con.0001	1080	314	fig|150055.80.peg.1080			Dihydroorotate dehydrogenase (NAD(+)), catalytic subunit (EC 1.3.1.14)	0.984	0.997	bi (<->)	150055.79.con.0001	1079	314	fig|150055.79.peg.1079			Dihydroorotate dehydrogenase (NAD(+)), catalytic subunit (EC 1.3.1.14)
150055.82.con.0001	278	268	fig|150055.82.peg.278			PLF_1301_00000992	PGF_01513923	Dihydroorotate dehydrogenase (NAD(+)), electron transfer subunit (EC 1.3.1.14)	288628	289434	-	bi (<->)	150055.83.con.0001	306	268	fig|150055.83.peg.306			Dihydroorotate dehydrogenase (NAD(+)), electron transfer subunit (EC 1.3.1.14)	0.989	0.996	bi (<->)	150055.81.con.0001	1132	268	fig|150055.81.peg.1132			Dihydroorotate dehydrogenase (NAD(+)), electron transfer subunit (EC 1.3.1.14)	0.989	0.996	bi (<->)	150055.80.con.0001	1081	268	fig|150055.80.peg.1081			Dihydroorotate dehydrogenase (NAD(+)), electron transfer subunit (EC 1.3.1.14)	0.985	0.996	bi (<->)	150055.79.con.0001	1080	268	fig|150055.79.peg.1080			Dihydroorotate dehydrogenase (NAD(+)), electron transfer subunit (EC 1.3.1.14)
150055.82.con.0001	279	519	fig|150055.82.peg.279			PLF_1301_00139190	PGF_03889471	hypothetical protein	289855	291414	-	bi (<->)	150055.83.con.0001	305	520	fig|150055.83.peg.305			hypothetical protein	0.95	0.998	bi (<->)	150055.81.con.0001	1133	519	fig|150055.81.peg.1133			hypothetical protein	0.942	0.998	bi (<->)	150055.80.con.0001	1082	513	fig|150055.80.peg.1082			hypothetical protein	0.913	0.998	bi (<->)	150055.79.con.0001	1081	513	fig|150055.79.peg.1081			hypothetical protein
150055.82.con.0001	280	284	fig|150055.82.peg.280			PLF_1301_00001719	PGF_00571237	dTDP-4-dehydrorhamnose reductase (EC 1.1.1.133)	291597	292451	-	bi (<->)	150055.83.con.0001	304	284	fig|150055.83.peg.304			dTDP-4-dehydrorhamnose reductase (EC 1.1.1.133)	0.989	0.996	bi (<->)	150055.81.con.0001	1136	284	fig|150055.81.peg.1136			dTDP-4-dehydrorhamnose reductase (EC 1.1.1.133)	0.986	0.996	bi (<->)	150055.80.con.0001	1085	284	fig|150055.80.peg.1085			dTDP-4-dehydrorhamnose reductase (EC 1.1.1.133)	0.986	0.996	bi (<->)	150055.79.con.0001	1084	284	fig|150055.79.peg.1084			dTDP-4-dehydrorhamnose reductase (EC 1.1.1.133)
150055.82.con.0001	281	327	fig|150055.82.peg.281			PLF_1301_00150327	PGF_11085432	hypothetical protein	292577	293560	-											bi (<->)	150055.81.con.0001	1370	173	fig|150055.81.peg.1370			hypothetical protein	0.316	0.757
150055.82.con.0001	282	99	fig|150055.82.peg.282					hypothetical protein	293632	293931	-
150055.82.con.0001	283	352	fig|150055.82.peg.283					hypothetical protein	294556	295614	-
150055.82.con.0001	284	280	fig|150055.82.peg.284			PLF_1301_00140996	PGF_10532873	Oxidoreductase, short-chain dehydrogenase/reductase family	295662	296504	-	bi (<->)	150055.83.con.0001	301	278	fig|150055.83.peg.301			hypothetical protein	0.468	0.989	uni (->)	150055.81.con.0002	1546	240	fig|150055.81.peg.1546			Oxidoreductase, short-chain dehydrogenase/reductase family	0.307	0.975	uni (->)	150055.80.con.0003	1510	240	fig|150055.80.peg.1510			Oxidoreductase, short-chain dehydrogenase/reductase family	0.303	0.975	uni (->)	150055.79.con.0002	1510	240	fig|150055.79.peg.1510			Oxidoreductase, short-chain dehydrogenase/reductase family
150055.82.con.0001	285	335	fig|150055.82.peg.285			PLF_1301_00138328	PGF_08845379	glycosyl transferase, family 2	296542	297549	-	bi (<->)	150055.83.con.0001	300	329	fig|150055.83.peg.300			glycosyltransferase family 2	0.351	0.824	uni (->)	150055.81.con.0001	698	322	fig|150055.81.peg.698			hypothetical protein	0.338	0.578	uni (->)	150055.80.con.0001	704	322	fig|150055.80.peg.704			hypothetical protein	0.319	0.615	uni (->)	150055.79.con.0001	703	322	fig|150055.79.peg.703			hypothetical protein
150055.82.con.0001	286	382	fig|150055.82.peg.286			PLF_1301_00058226	PGF_02820500	Polysaccharide pyruvyl transferase	297530	298678	-	bi (<->)	150055.83.con.0001	299	380	fig|150055.83.peg.299			hypothetical protein	0.26	0.992
150055.82.con.0001	287	163	fig|150055.82.peg.287			PLF_1301_00006781	PGF_00401330	Beta-1,4-galactosyltransferase CpsIVG	298678	299169	-	bi (<->)	150055.83.con.0001	290	163	fig|150055.83.peg.290			Glycosyl transferase CpsG	0.938	0.982
150055.82.con.0001	288	483	fig|150055.82.peg.288			PLF_1301_00127870	PGF_02933248	Membrane protein involved in the export of O-antigen, teichoic acid lipoteichoic acids	299188	300639	-	bi (<->)	150055.83.con.0001	276	485	fig|150055.83.peg.276			Membrane protein involved in the export of O-antigen, teichoic acid lipoteichoic acids	0.341	0.981											bi (<->)	150055.80.con.0001	1090	480	fig|150055.80.peg.1090			Membrane protein involved in the export of O-antigen, teichoic acid lipoteichoic acids	0.33	0.85	bi (<->)	150055.79.con.0001	1089	480	fig|150055.79.peg.1089			Membrane protein involved in the export of O-antigen, teichoic acid lipoteichoic acids
150055.82.con.0001	289	455	fig|150055.82.peg.289			PLF_1301_00155516	PGF_11342134	hypothetical protein	300681	302048	-
150055.82.con.0001	290	310	fig|150055.82.peg.290					Capsular polysaccharide synthesis protein	302179	303111	-
150055.82.con.0001	291	319	fig|150055.82.peg.291					hypothetical protein	303116	304075	-
150055.82.con.0001	292	398	fig|150055.82.peg.292					hypothetical protein	304072	305268	-
150055.82.con.0001	293	297	fig|150055.82.peg.293					Glycosyl transferase, family 2	305265	306158	-	uni (->)	150055.83.con.0001	715	325	fig|150055.83.peg.715			Glycosyl transferase	0.315	0.382	uni (->)	150055.81.con.0001	699	325	fig|150055.81.peg.699			Glycosyl transferase	0.315	0.382	bi (<->)	150055.80.con.0001	1094	286	fig|150055.80.peg.1094			hypothetical protein	0.258	0.864	bi (<->)	150055.79.con.0001	1093	286	fig|150055.79.peg.1093			hypothetical protein
150055.82.con.0001	294	355	fig|150055.82.peg.294					capsular polysaccharide biosynthesis protein	306167	307234	-	bi (<->)	150055.83.con.0001	292	369	fig|150055.83.peg.292			hypothetical protein	0.277	0.667	uni (->)	150055.81.con.0001	497	444	fig|150055.81.peg.497			1,2-diacylglycerol 3-glucosyltransferase (EC 2.4.1.337)	0.252	0.311	uni (->)	150055.80.con.0001	500	444	fig|150055.80.peg.500			1,2-diacylglycerol 3-glucosyltransferase (EC 2.4.1.337)	0.252	0.311	uni (->)	150055.79.con.0001	499	444	fig|150055.79.peg.499			1,2-diacylglycerol 3-glucosyltransferase (EC 2.4.1.337)
150055.82.con.0001	295	149	fig|150055.82.peg.295			PLF_1301_00002264	PGF_00034844	Polysaccharide biosynthesis protein CpsF	307361	307810	-	bi (<->)	150055.83.con.0001	289	149	fig|150055.83.peg.289			Polysaccharide biosynthesis protein CpsF	0.953	0.993
150055.82.con.0001	296	414	fig|150055.82.peg.296			PLF_1301_00017530	PGF_08794816	Undecaprenyl-phosphate galactosephosphotransferase (EC 2.7.8.6)	307849	309093	-	bi (<->)	150055.83.con.0001	288	458	fig|150055.83.peg.288			Undecaprenyl-phosphate galactosephosphotransferase (EC 2.7.8.6)	0.79	0.904	bi (<->)	150055.81.con.0001	1145	458	fig|150055.81.peg.1145			Undecaprenyl-phosphate galactosephosphotransferase (EC 2.7.8.6)	0.805	0.904	bi (<->)	150055.80.con.0001	1097	458	fig|150055.80.peg.1097			Undecaprenyl-phosphate galactosephosphotransferase (EC 2.7.8.6)	0.798	0.904	bi (<->)	150055.79.con.0001	1096	458	fig|150055.79.peg.1096			Undecaprenyl-phosphate galactosephosphotransferase (EC 2.7.8.6)
150055.82.con.0001	297	248	fig|150055.82.peg.297			PLF_1301_00003041	PGF_10450882	Tyrosine-protein kinase EpsD (EC 2.7.10.2)	309289	310035	-	bi (<->)	150055.83.con.0001	287	249	fig|150055.83.peg.287			Tyrosine-protein kinase EpsD (EC 2.7.10.2)	0.839	0.992	bi (<->)	150055.81.con.0001	1146	250	fig|150055.81.peg.1146			Tyrosine-protein kinase EpsD (EC 2.7.10.2)	0.838	0.984	bi (<->)	150055.80.con.0001	1098	252	fig|150055.80.peg.1098			Tyrosine-protein kinase EpsD (EC 2.7.10.2)	0.864	0.841	bi (<->)	150055.79.con.0001	1097	252	fig|150055.79.peg.1097			Tyrosine-protein kinase EpsD (EC 2.7.10.2)
150055.82.con.0001	298	228	fig|150055.82.peg.298			PLF_1301_00001708	PGF_02950756	Tyrosine-protein kinase transmembrane modulator EpsC	310050	310736	-	bi (<->)	150055.83.con.0001	286	229	fig|150055.83.peg.286			Tyrosine-protein kinase transmembrane modulator EpsC	0.886	0.996	bi (<->)	150055.81.con.0001	1147	229	fig|150055.81.peg.1147			Tyrosine-protein kinase transmembrane modulator EpsC	0.869	0.996	bi (<->)	150055.80.con.0001	1099	230	fig|150055.80.peg.1099			Tyrosine-protein kinase transmembrane modulator EpsC	0.874	0.996	bi (<->)	150055.79.con.0001	1098	230	fig|150055.79.peg.1098			Tyrosine-protein kinase transmembrane modulator EpsC
150055.82.con.0001	299	243	fig|150055.82.peg.299			PLF_1301_00134752	PGF_00063908	Tyrosine-protein phosphatase CpsB (EC 3.1.3.48)	310745	311476	-	bi (<->)	150055.83.con.0001	285	243	fig|150055.83.peg.285			Tyrosine-protein phosphatase CpsB (EC 3.1.3.48)	0.959	0.996	bi (<->)	150055.81.con.0001	1148	243	fig|150055.81.peg.1148			Tyrosine-protein phosphatase CpsB (EC 3.1.3.48)	0.868	0.996	bi (<->)	150055.80.con.0001	1100	243	fig|150055.80.peg.1100			Tyrosine-protein phosphatase CpsB (EC 3.1.3.48)	0.877	0.996	bi (<->)	150055.79.con.0001	1099	243	fig|150055.79.peg.1099			Tyrosine-protein phosphatase CpsB (EC 3.1.3.48)
150055.82.con.0001	300	505	fig|150055.82.peg.300			PLF_1301_00009859	PGF_04106538	Exopolysaccharide biosynthesis transcriptional activator EpsA	311480	312997	-	bi (<->)	150055.83.con.0001	284	504	fig|150055.83.peg.284			Exopolysaccharide biosynthesis transcriptional activator EpsA	0.96	0.998	bi (<->)	150055.81.con.0001	1149	504	fig|150055.81.peg.1149			Exopolysaccharide biosynthesis transcriptional activator EpsA	0.949	0.998	bi (<->)	150055.80.con.0001	1101	504	fig|150055.80.peg.1101			Exopolysaccharide biosynthesis transcriptional activator EpsA	0.943	0.998	bi (<->)	150055.79.con.0001	1100	504	fig|150055.79.peg.1100			Exopolysaccharide biosynthesis transcriptional activator EpsA
150055.82.con.0001	301	285	fig|150055.82.peg.301			PLF_1301_00000402	PGF_00020739	Methionine biosynthesis and transport regulator MtaR, LysR family	313500	314357	+	bi (<->)	150055.83.con.0001	273	285	fig|150055.83.peg.273			Methionine biosynthesis and transport regulator MtaR, LysR family	0.996	0.996	bi (<->)	150055.81.con.0001	1150	285	fig|150055.81.peg.1150			Methionine biosynthesis and transport regulator MtaR, LysR family	1	0.996	bi (<->)	150055.80.con.0001	1102	285	fig|150055.80.peg.1102			Methionine biosynthesis and transport regulator MtaR, LysR family	0.996	0.996	bi (<->)	150055.79.con.0001	1101	285	fig|150055.79.peg.1101			Methionine biosynthesis and transport regulator MtaR, LysR family
150055.82.con.0001	302	256	fig|150055.82.peg.302			PLF_1301_00002569	PGF_00011941	Histidine protein kinase	314394	315164	-	bi (<->)	150055.83.con.0001	272	256	fig|150055.83.peg.272			Histidine protein kinase	0.98	0.996	bi (<->)	150055.81.con.0001	1151	256	fig|150055.81.peg.1151			Histidine protein kinase	0.977	0.996	bi (<->)	150055.80.con.0001	1103	256	fig|150055.80.peg.1103			Histidine protein kinase	0.98	0.996	bi (<->)	150055.79.con.0001	1102	256	fig|150055.79.peg.1102			Histidine protein kinase
150055.82.con.0001	303	235	fig|150055.82.peg.303			PLF_1301_00000416	PGF_00038987	Purine nucleoside phosphorylase (EC 2.4.2.1)	315164	315871	-	bi (<->)	150055.83.con.0001	271	235	fig|150055.83.peg.271			Purine nucleoside phosphorylase (EC 2.4.2.1)	0.987	0.996	bi (<->)	150055.81.con.0001	1152	235	fig|150055.81.peg.1152			Purine nucleoside phosphorylase (EC 2.4.2.1)	0.991	0.996	bi (<->)	150055.80.con.0001	1104	235	fig|150055.80.peg.1104			Purine nucleoside phosphorylase (EC 2.4.2.1)	1	0.996	bi (<->)	150055.79.con.0001	1103	235	fig|150055.79.peg.1103			Purine nucleoside phosphorylase (EC 2.4.2.1)
150055.82.con.0001	304	429	fig|150055.82.peg.304			PLF_1301_00009436	PGF_12752395	Chloride channel protein	315828	317117	-	bi (<->)	150055.83.con.0001	270	411	fig|150055.83.peg.270			Chloride channel protein	0.959	0.998	bi (<->)	150055.81.con.0001	1153	429	fig|150055.81.peg.1153			Chloride channel protein	0.965	0.998	bi (<->)	150055.80.con.0001	1105	429	fig|150055.80.peg.1105			Chloride channel protein	0.953	0.998	bi (<->)	150055.79.con.0001	1104	429	fig|150055.79.peg.1104			Chloride channel protein
150055.82.con.0001	305	270	fig|150055.82.peg.305			PLF_1301_00000432	PGF_00038989	Purine nucleoside phosphorylase (EC 2.4.2.1) @ N-Ribosylnicotinamide phosphorylase (EC 2.4.2.1)	317150	317962	-	bi (<->)	150055.83.con.0001	269	270	fig|150055.83.peg.269			Purine nucleoside phosphorylase (EC 2.4.2.1) @ N-Ribosylnicotinamide phosphorylase (EC 2.4.2.1)	0.996	0.996	bi (<->)	150055.81.con.0001	1154	270	fig|150055.81.peg.1154			Purine nucleoside phosphorylase (EC 2.4.2.1) @ N-Ribosylnicotinamide phosphorylase (EC 2.4.2.1)	0.993	0.996	bi (<->)	150055.80.con.0001	1106	270	fig|150055.80.peg.1106			Purine nucleoside phosphorylase (EC 2.4.2.1) @ N-Ribosylnicotinamide phosphorylase (EC 2.4.2.1)	0.996	0.996	bi (<->)	150055.79.con.0001	1105	270	fig|150055.79.peg.1105			Purine nucleoside phosphorylase (EC 2.4.2.1) @ N-Ribosylnicotinamide phosphorylase (EC 2.4.2.1)
150055.82.con.0001	306	403	fig|150055.82.peg.306			PLF_1301_00000085	PGF_00033904	Phosphopentomutase (EC 5.4.2.7)	317973	319184	-	bi (<->)	150055.83.con.0001	268	403	fig|150055.83.peg.268			Phosphopentomutase (EC 5.4.2.7)	0.988	0.998	bi (<->)	150055.81.con.0001	1155	403	fig|150055.81.peg.1155			Phosphopentomutase (EC 5.4.2.7)	0.988	0.998	bi (<->)	150055.80.con.0001	1107	403	fig|150055.80.peg.1107			Phosphopentomutase (EC 5.4.2.7)	0.99	0.998	bi (<->)	150055.79.con.0001	1106	403	fig|150055.79.peg.1106			Phosphopentomutase (EC 5.4.2.7)
150055.82.con.0001	307	224	fig|150055.82.peg.307			PLF_1301_00000487	PGF_05657253	Ribose-5-phosphate isomerase A (EC 5.3.1.6)	319343	320017	-	bi (<->)	150055.83.con.0001	267	224	fig|150055.83.peg.267			Ribose-5-phosphate isomerase A (EC 5.3.1.6)	1	0.996	bi (<->)	150055.81.con.0001	1156	224	fig|150055.81.peg.1156			Ribose-5-phosphate isomerase A (EC 5.3.1.6)	1	0.996	bi (<->)	150055.80.con.0001	1108	224	fig|150055.80.peg.1108			Ribose-5-phosphate isomerase A (EC 5.3.1.6)	0.991	0.996	bi (<->)	150055.79.con.0001	1107	224	fig|150055.79.peg.1107			Ribose-5-phosphate isomerase A (EC 5.3.1.6)
150055.82.con.0001	308	457	fig|150055.82.peg.308			PLF_1301_00000200	PGF_00007057	tRNA-5-carboxymethylaminomethyl-2-thiouridine(34) synthesis protein MnmE	320228	321601	+	bi (<->)	150055.83.con.0001	265	457	fig|150055.83.peg.265			tRNA-5-carboxymethylaminomethyl-2-thiouridine(34) synthesis protein MnmE	0.976	0.998	bi (<->)	150055.81.con.0001	1157	457	fig|150055.81.peg.1157			tRNA-5-carboxymethylaminomethyl-2-thiouridine(34) synthesis protein MnmE	0.98	0.998	bi (<->)	150055.80.con.0001	1109	457	fig|150055.80.peg.1109			tRNA-5-carboxymethylaminomethyl-2-thiouridine(34) synthesis protein MnmE	0.98	0.998	bi (<->)	150055.79.con.0001	1108	457	fig|150055.79.peg.1108			tRNA-5-carboxymethylaminomethyl-2-thiouridine(34) synthesis protein MnmE
150055.82.con.0001	309	194	fig|150055.82.peg.309			PLF_1301_00000593	PGF_03503126	Hypothetical protein VC0266 (sugar utilization related?)	321638	322222	-	bi (<->)	150055.83.con.0001	264	196	fig|150055.83.peg.264			Hypothetical protein VC0266 (sugar utilization related?)	0.964	0.985	bi (<->)	150055.81.con.0001	1158	194	fig|150055.81.peg.1158			Hypothetical protein VC0266 (sugar utilization related?)	0.99	0.995	bi (<->)	150055.80.con.0001	1110	194	fig|150055.80.peg.1110			Hypothetical protein VC0266 (sugar utilization related?)	0.985	0.995	bi (<->)	150055.79.con.0001	1109	194	fig|150055.79.peg.1109			Hypothetical protein VC0266 (sugar utilization related?)
150055.82.con.0001	310	468	fig|150055.82.peg.310			PLF_1301_00005819	PGF_00039817	Putative Xaa-His dipeptidase	322293	323699	-	bi (<->)	150055.83.con.0001	263	468	fig|150055.83.peg.263			Putative Xaa-His dipeptidase	0.981	0.998	bi (<->)	150055.81.con.0001	1159	468	fig|150055.81.peg.1159			Putative Xaa-His dipeptidase	0.985	0.998	bi (<->)	150055.80.con.0001	1111	468	fig|150055.80.peg.1111			Putative Xaa-His dipeptidase	0.987	0.998	bi (<->)	150055.79.con.0001	1110	468	fig|150055.79.peg.1110			Putative Xaa-His dipeptidase
150055.82.con.0001	311	200	fig|150055.82.peg.311			PLF_1301_00000496	PGF_00028947	Oxygen-insensitive NAD(P)H nitroreductase (EC 1.-.-.-) / Dihydropteridine reductase (EC 1.5.1.34)	323863	324465	-	bi (<->)	150055.83.con.0001	262	200	fig|150055.83.peg.262			Oxygen-insensitive NAD(P)H nitroreductase (EC 1.-.-.-) / Dihydropteridine reductase (EC 1.5.1.34)	0.94	0.995	bi (<->)	150055.81.con.0001	1160	200	fig|150055.81.peg.1160			Oxygen-insensitive NAD(P)H nitroreductase (EC 1.-.-.-) / Dihydropteridine reductase (EC 1.5.1.34)	0.935	0.995	bi (<->)	150055.80.con.0001	1112	200	fig|150055.80.peg.1112			Oxygen-insensitive NAD(P)H nitroreductase (EC 1.-.-.-) / Dihydropteridine reductase (EC 1.5.1.34)	0.94	0.995	bi (<->)	150055.79.con.0001	1111	200	fig|150055.79.peg.1111			Oxygen-insensitive NAD(P)H nitroreductase (EC 1.-.-.-) / Dihydropteridine reductase (EC 1.5.1.34)
150055.82.con.0001	312	576	fig|150055.82.peg.312			PLF_1301_00010758	PGF_08225224	hypothetical protein	324588	326318	-	bi (<->)	150055.83.con.0001	261	570	fig|150055.83.peg.261			hypothetical protein	0.958	0.996	bi (<->)	150055.81.con.0001	1161	572	fig|150055.81.peg.1161			hypothetical protein	0.956	0.993	bi (<->)	150055.80.con.0001	1113	572	fig|150055.80.peg.1113			hypothetical protein	0.953	0.993	bi (<->)	150055.79.con.0001	1112	572	fig|150055.79.peg.1112			hypothetical protein
150055.82.con.0001	313	318	fig|150055.82.peg.313			PLF_1301_00004324	PGF_05804203	similar to Ketopantoate reductase	326434	327390	-
150055.82.con.0001	314	124	fig|150055.82.peg.314			PLF_1301_00018515	PGF_08225224	hypothetical protein	327415	327789	-
150055.82.con.0001	315	608	fig|150055.82.peg.315			PLF_1301_00000194	PGF_00424971	Excinuclease ABC subunit C	327776	329602	-	bi (<->)	150055.83.con.0001	260	605	fig|150055.83.peg.260			Excinuclease ABC subunit C	0.975	0.993	bi (<->)	150055.81.con.0001	1163	604	fig|150055.81.peg.1163			Excinuclease ABC subunit C	0.977	0.997	bi (<->)	150055.80.con.0001	1114	595	fig|150055.80.peg.1114			Excinuclease ABC subunit C	0.981	0.995	bi (<->)	150055.79.con.0001	1113	595	fig|150055.79.peg.1113			Excinuclease ABC subunit C
150055.82.con.0001	316	458	fig|150055.82.peg.316			PLF_1301_00003004	PGF_02075427	Succinate-semialdehyde dehydrogenase [NAD] (EC 1.2.1.24); Succinate-semialdehyde dehydrogenase [NADP+] (EC 1.2.1.79)	329692	331068	-	bi (<->)	150055.83.con.0001	259	458	fig|150055.83.peg.259			Succinate-semialdehyde dehydrogenase [NAD] (EC 1.2.1.24); Succinate-semialdehyde dehydrogenase [NADP+] (EC 1.2.1.79)	0.972	0.998	bi (<->)	150055.81.con.0001	1164	458	fig|150055.81.peg.1164			Succinate-semialdehyde dehydrogenase [NAD] (EC 1.2.1.24); Succinate-semialdehyde dehydrogenase [NADP+] (EC 1.2.1.79)	0.978	0.998	bi (<->)	150055.80.con.0001	1118	458	fig|150055.80.peg.1118			Succinate-semialdehyde dehydrogenase [NAD] (EC 1.2.1.24); Succinate-semialdehyde dehydrogenase [NADP+] (EC 1.2.1.79)	0.974	0.998	bi (<->)	150055.79.con.0001	1117	458	fig|150055.79.peg.1117			Succinate-semialdehyde dehydrogenase [NAD] (EC 1.2.1.24); Succinate-semialdehyde dehydrogenase [NADP+] (EC 1.2.1.79)
150055.82.con.0001	317	341	fig|150055.82.peg.317			PLF_1301_00006183	PGF_08102025	Putative membrane protein YeiH	331245	332270	-	bi (<->)	150055.83.con.0001	258	341	fig|150055.83.peg.258			Putative membrane protein YeiH	0.971	0.997	bi (<->)	150055.81.con.0001	1165	341	fig|150055.81.peg.1165			Putative membrane protein YeiH	0.977	0.997	bi (<->)	150055.80.con.0001	1119	341	fig|150055.80.peg.1119			Putative membrane protein YeiH	0.985	0.997	bi (<->)	150055.79.con.0001	1118	341	fig|150055.79.peg.1118			Putative membrane protein YeiH
150055.82.con.0001	318	232	fig|150055.82.peg.318			PLF_1301_00022405	PGF_07173294	Transcriptional regulator YeiE, LysR family	332376	333074	+	bi (<->)	150055.83.con.0001	257	288	fig|150055.83.peg.257			Transcriptional regulator YeiE, LysR family	0.978	0.799	bi (<->)	150055.81.con.0001	1166	288	fig|150055.81.peg.1166			Transcriptional regulator YeiE, LysR family	0.983	0.799	bi (<->)	150055.80.con.0001	1120	288	fig|150055.80.peg.1120			Transcriptional regulator YeiE, LysR family	0.97	0.799	bi (<->)	150055.79.con.0001	1119	288	fig|150055.79.peg.1119			Transcriptional regulator YeiE, LysR family
150055.82.con.0001	319	47	fig|150055.82.peg.319					LysR family transcriptional regulator YeiE	333098	333241	+
150055.82.con.0001	320	223	fig|150055.82.peg.320			PLF_1301_00021303	PGF_00148424	Putative arylsulfatase regulatory protein	333321	333992	+	bi (<->)	150055.83.con.0001	256	223	fig|150055.83.peg.256			Putative arylsulfatase regulatory protein	0.973	0.996	bi (<->)	150055.81.con.0001	1167	223	fig|150055.81.peg.1167			Putative arylsulfatase regulatory protein	0.996	0.996	bi (<->)	150055.80.con.0001	1121	223	fig|150055.80.peg.1121			Putative arylsulfatase regulatory protein	0.996	0.996	bi (<->)	150055.79.con.0001	1120	223	fig|150055.79.peg.1120			Putative arylsulfatase regulatory protein
150055.82.con.0001	321	228	fig|150055.82.peg.321			PLF_1301_00005342	PGF_00674361	2-haloalkanoic acid dehalogenase (EC 3.8.1.2)	334033	334719	-	bi (<->)	150055.83.con.0001	250	228	fig|150055.83.peg.250			2-haloalkanoic acid dehalogenase (EC 3.8.1.2)	0.982	0.996	bi (<->)	150055.81.con.0001	1173	228	fig|150055.81.peg.1173			2-haloalkanoic acid dehalogenase (EC 3.8.1.2)	0.982	0.996	bi (<->)	150055.80.con.0001	1127	228	fig|150055.80.peg.1127			2-haloalkanoic acid dehalogenase (EC 3.8.1.2)	0.978	0.996	bi (<->)	150055.79.con.0001	1126	228	fig|150055.79.peg.1126			2-haloalkanoic acid dehalogenase (EC 3.8.1.2)
150055.82.con.0001	322	109	fig|150055.82.peg.322			PLF_1301_00028895	PGF_03501356	Potassium channel protein	334730	335059	-	bi (<->)	150055.83.con.0001	249	109	fig|150055.83.peg.249			Potassium channel protein	0.982	0.991	bi (<->)	150055.81.con.0001	1174	109	fig|150055.81.peg.1174			Potassium channel protein	0.982	0.991	bi (<->)	150055.80.con.0001	1128	109	fig|150055.80.peg.1128			Potassium channel protein	0.972	0.991	bi (<->)	150055.79.con.0001	1127	109	fig|150055.79.peg.1127			Potassium channel protein
150055.82.con.0001	323	227	fig|150055.82.peg.323			PLF_1301_00117508	PGF_10425579	ABC transporter, ATP-binding protein	335143	335826	-	bi (<->)	150055.83.con.0001	248	228	fig|150055.83.peg.248			ABC transporter, ATP-binding protein	0.969	0.991	bi (<->)	150055.81.con.0001	1175	228	fig|150055.81.peg.1175			ABC transporter, ATP-binding protein	0.96	0.991	bi (<->)	150055.80.con.0001	1129	228	fig|150055.80.peg.1129			ABC transporter, ATP-binding protein	0.965	0.991	bi (<->)	150055.79.con.0001	1128	228	fig|150055.79.peg.1128			ABC transporter, ATP-binding protein
150055.82.con.0001	324	350	fig|150055.82.peg.324			PLF_1301_00017805	PGF_10545941	ABC transporter, permease protein	335836	336888	-	bi (<->)	150055.83.con.0001	247	350	fig|150055.83.peg.247			ABC transporter, permease protein	0.969	0.997	bi (<->)	150055.81.con.0001	1176	350	fig|150055.81.peg.1176			ABC transporter, permease protein	0.96	0.997	bi (<->)	150055.80.con.0001	1130	350	fig|150055.80.peg.1130			ABC transporter, permease protein	0.966	0.997	bi (<->)	150055.79.con.0001	1129	350	fig|150055.79.peg.1129			ABC transporter, permease protein
150055.82.con.0001	325	166	fig|150055.82.peg.325			PLF_1301_00158857	PGF_02902548	hypothetical protein	337041	337541	-	bi (<->)	150055.83.con.0001	242	172	fig|150055.83.peg.242			hypothetical protein	1	0.959	bi (<->)	150055.81.con.0001	1177	172	fig|150055.81.peg.1177			hypothetical protein	0.994	0.959	bi (<->)	150055.80.con.0001	1131	172	fig|150055.80.peg.1131			hypothetical protein	1	0.959	bi (<->)	150055.79.con.0001	1130	172	fig|150055.79.peg.1130			hypothetical protein
150055.82.con.0001	326	285	fig|150055.82.peg.326			PLF_1301_00044594	PGF_00347942	hypothetical protein	337622	338479	-	bi (<->)	150055.83.con.0001	241	285	fig|150055.83.peg.241			hypothetical protein	0.937	0.996	bi (<->)	150055.81.con.0001	1178	285	fig|150055.81.peg.1178			hypothetical protein	0.944	0.996	bi (<->)	150055.80.con.0001	1132	285	fig|150055.80.peg.1132			Probable Co/Zn/Cd efflux system membrane fusion protein	0.944	0.996	bi (<->)	150055.79.con.0001	1131	285	fig|150055.79.peg.1131			Probable Co/Zn/Cd efflux system membrane fusion protein
150055.82.con.0001	327	141	fig|150055.82.peg.327			PLF_1301_00017331	PGF_05406020	4-carboxymuconolactone decarboxylase (EC 4.1.1.44)	338609	339034	-	bi (<->)	150055.83.con.0001	240	141	fig|150055.83.peg.240			4-carboxymuconolactone decarboxylase (EC 4.1.1.44)	0.986	0.993	bi (<->)	150055.81.con.0001	1179	141	fig|150055.81.peg.1179			4-carboxymuconolactone decarboxylase (EC 4.1.1.44)	0.972	0.993	bi (<->)	150055.80.con.0001	1133	141	fig|150055.80.peg.1133			4-carboxymuconolactone decarboxylase (EC 4.1.1.44)	0.965	0.993	bi (<->)	150055.79.con.0001	1132	141	fig|150055.79.peg.1132			4-carboxymuconolactone decarboxylase (EC 4.1.1.44)
150055.82.con.0001	328	107	fig|150055.82.peg.328			PLF_1301_00005354	PGF_05406020	4-carboxymuconolactone decarboxylase (EC 4.1.1.44)	339050	339373	-	bi (<->)	150055.83.con.0001	239	107	fig|150055.83.peg.239			4-carboxymuconolactone decarboxylase (EC 4.1.1.44)	0.972	0.991	bi (<->)	150055.81.con.0001	1180	107	fig|150055.81.peg.1180			4-carboxymuconolactone decarboxylase (EC 4.1.1.44)	0.972	0.991	bi (<->)	150055.80.con.0001	1134	107	fig|150055.80.peg.1134			4-carboxymuconolactone decarboxylase (EC 4.1.1.44)	0.972	0.991	bi (<->)	150055.79.con.0001	1133	107	fig|150055.79.peg.1133			4-carboxymuconolactone decarboxylase (EC 4.1.1.44)
150055.82.con.0001	329	130	fig|150055.82.peg.329			PLF_1301_00125365	PGF_03510082	hypothetical protein	339397	339789	-	bi (<->)	150055.83.con.0001	238	130	fig|150055.83.peg.238			transcriptional regulator, MerR family	0.992	0.992	bi (<->)	150055.81.con.0001	1181	130	fig|150055.81.peg.1181			hypothetical protein	0.992	0.992	bi (<->)	150055.80.con.0001	1135	130	fig|150055.80.peg.1135			hypothetical protein	0.985	0.992	bi (<->)	150055.79.con.0001	1134	130	fig|150055.79.peg.1134			hypothetical protein
150055.82.con.0001	330	393	fig|150055.82.peg.330			PLF_1301_00023091	PGF_00424824	Esterase/lipase	339894	341075	-	bi (<->)	150055.83.con.0001	237	393	fig|150055.83.peg.237			Esterase/lipase	0.99	0.997	bi (<->)	150055.81.con.0001	1182	393	fig|150055.81.peg.1182			Esterase/lipase	0.99	0.997	bi (<->)	150055.80.con.0001	1136	393	fig|150055.80.peg.1136			hypothetical protein	0.985	0.997	bi (<->)	150055.79.con.0001	1135	393	fig|150055.79.peg.1135			hypothetical protein
150055.82.con.0001	331	929	fig|150055.82.peg.331			PLF_1301_00002731	PGF_02952136	Cation-transporting ATPase, E1-E2 family	341156	343945	-	bi (<->)	150055.83.con.0001	236	929	fig|150055.83.peg.236			Cation-transporting ATPase, E1-E2 family	0.988	0.999	bi (<->)	150055.81.con.0001	1183	929	fig|150055.81.peg.1183			Cation-transporting ATPase, E1-E2 family	0.992	0.999	bi (<->)	150055.80.con.0001	1137	929	fig|150055.80.peg.1137			Cation-transporting ATPase, E1-E2 family	0.995	0.999	bi (<->)	150055.79.con.0001	1136	929	fig|150055.79.peg.1136			Cation-transporting ATPase, E1-E2 family
150055.82.con.0001	332	154	fig|150055.82.peg.332			PLF_1301_00021970	PGF_03497762	unknown	344106	344570	-	bi (<->)	150055.83.con.0001	235	157	fig|150055.83.peg.235			unknown	0.934	0.962	bi (<->)	150055.81.con.0001	1184	160	fig|150055.81.peg.1184			unknown	0.947	0.944	bi (<->)	150055.80.con.0001	1138	157	fig|150055.80.peg.1138			unknown	0.935	0.968	bi (<->)	150055.79.con.0001	1137	157	fig|150055.79.peg.1137			unknown
150055.82.con.0001	333	625	fig|150055.82.peg.333			PLF_1301_00014481	PGF_08128839	Heterodimeric efflux ABC transporter, permease/ATP-binding subunit 2	344859	346736	-	bi (<->)	150055.83.con.0001	234	625	fig|150055.83.peg.234			Heterodimeric efflux ABC transporter, permease/ATP-binding subunit 2	0.994	0.998	bi (<->)	150055.81.con.0001	1185	625	fig|150055.81.peg.1185			Heterodimeric efflux ABC transporter, permease/ATP-binding subunit 2	0.987	0.998	bi (<->)	150055.80.con.0001	1139	625	fig|150055.80.peg.1139			Heterodimeric efflux ABC transporter, permease/ATP-binding subunit 2	0.984	0.998	bi (<->)	150055.79.con.0001	1138	625	fig|150055.79.peg.1138			Heterodimeric efflux ABC transporter, permease/ATP-binding subunit 2
150055.82.con.0001	334	583	fig|150055.82.peg.334			PLF_1301_00136598	PGF_10540665	Heterodimeric efflux ABC transporter, permease/ATP-binding subunit 1	346736	348487	-	bi (<->)	150055.83.con.0001	233	583	fig|150055.83.peg.233			Heterodimeric efflux ABC transporter, permease/ATP-binding subunit 1	0.985	0.998	bi (<->)	150055.81.con.0001	1186	583	fig|150055.81.peg.1186			Heterodimeric efflux ABC transporter, permease/ATP-binding subunit 1	0.983	0.998	bi (<->)	150055.80.con.0001	1140	583	fig|150055.80.peg.1140			Heterodimeric efflux ABC transporter, permease/ATP-binding subunit 1	0.974	0.998	bi (<->)	150055.79.con.0001	1139	583	fig|150055.79.peg.1139			Heterodimeric efflux ABC transporter, permease/ATP-binding subunit 1
150055.82.con.0001	335	148	fig|150055.82.peg.335			PLF_1301_00015465	PGF_00735628	Transcriptional regulator, MarR family	348480	348926	-	bi (<->)	150055.83.con.0001	232	148	fig|150055.83.peg.232			Transcriptional regulator, MarR family	0.986	0.993	bi (<->)	150055.81.con.0001	1187	148	fig|150055.81.peg.1187			Transcriptional regulator, MarR family	1	0.993	bi (<->)	150055.80.con.0001	1141	148	fig|150055.80.peg.1141			Transcriptional regulator, MarR family	1	0.993	bi (<->)	150055.79.con.0001	1140	148	fig|150055.79.peg.1140			Transcriptional regulator, MarR family
150055.82.con.0001	336	430	fig|150055.82.peg.336			PLF_1301_00063856	PGF_00988381	transporter, putative	349156	350448	-	uni (->)	150055.83.con.0001	17	402	fig|150055.83.peg.17			Uncharacterized MFS-type transporter	0.378	0.968	uni (->)	150055.81.con.0001	1424	402	fig|150055.81.peg.1424			ABC transporter membrane-spanning permease - macrolide efflux	0.38	0.993	uni (->)	150055.80.con.0002	1188	402	fig|150055.80.peg.1188			hypothetical protein	0.383	0.968	uni (->)	150055.79.con.0001	1375	402	fig|150055.79.peg.1375			hypothetical protein
150055.82.con.0001	337	285	fig|150055.82.peg.337			PLF_1301_00024465	PGF_03498900	transcriptional regulator, MutR family	350445	351302	-	uni (->)	150055.83.con.0001	550	287	fig|150055.83.peg.550			hypothetical protein	0.281	0.979	uni (->)	150055.81.con.0001	976	298	fig|150055.81.peg.976			hypothetical protein	0.299	0.97	uni (->)	150055.80.con.0001	871	287	fig|150055.80.peg.871			Positive transcriptional regulator, MutR family	0.281	0.979	uni (->)	150055.79.con.0001	870	287	fig|150055.79.peg.870			Positive transcriptional regulator, MutR family
150055.82.con.0001	338	639	fig|150055.82.peg.338			PLF_1301_00006083	PGF_00013003	Bis-ABC ATPase YheS	351348	353267	-	bi (<->)	150055.83.con.0001	231	639	fig|150055.83.peg.231			Bis-ABC ATPase YheS	0.984	0.998	bi (<->)	150055.81.con.0001	1188	639	fig|150055.81.peg.1188			Bis-ABC ATPase YheS	0.984	0.998	bi (<->)	150055.80.con.0001	1142	639	fig|150055.80.peg.1142			Bis-ABC ATPase YheS	0.987	0.998	bi (<->)	150055.79.con.0001	1141	639	fig|150055.79.peg.1141			Bis-ABC ATPase YheS
150055.82.con.0001	339	237	fig|150055.82.peg.339			PLF_1301_00010216	PGF_00406172	putative Zn-dependent protease	353345	354058	-	bi (<->)	150055.83.con.0001	230	237	fig|150055.83.peg.230			putative Zn-dependent protease	0.97	0.996	bi (<->)	150055.81.con.0001	1189	237	fig|150055.81.peg.1189			putative Zn-dependent protease	0.966	0.996	bi (<->)	150055.80.con.0001	1143	237	fig|150055.80.peg.1143			putative Zn-dependent protease	0.97	0.996	bi (<->)	150055.79.con.0001	1142	237	fig|150055.79.peg.1142			putative Zn-dependent protease
150055.82.con.0001	340	660	fig|150055.82.peg.340			PLF_1301_00012611	PGF_08225224	hypothetical protein	354221	356203	-	uni (->)	150055.83.con.0005	1805	630	fig|150055.83.peg.1805			hypothetical protein	0.422	0.962	uni (->)	150055.81.con.0005	1805	630	fig|150055.81.peg.1805			hypothetical protein	0.418	0.962	uni (->)	150055.80.con.0006	1753	630	fig|150055.80.peg.1753			hypothetical protein	0.415	0.962	uni (->)	150055.79.con.0005	1753	630	fig|150055.79.peg.1753			hypothetical protein
150055.82.con.0001	341	553	fig|150055.82.peg.341			PLF_1301_00000315	PGF_06848757	Ribonuclease J2 (endoribonuclease in RNA processing)	356328	357989	-	bi (<->)	150055.83.con.0001	229	553	fig|150055.83.peg.229			Ribonuclease J2 (endoribonuclease in RNA processing)	0.996	0.998	bi (<->)	150055.81.con.0001	1190	553	fig|150055.81.peg.1190			Ribonuclease J2 (endoribonuclease in RNA processing)	0.996	0.998	bi (<->)	150055.80.con.0001	1144	553	fig|150055.80.peg.1144			Ribonuclease J2 (endoribonuclease in RNA processing)	0.995	0.998	bi (<->)	150055.79.con.0001	1143	553	fig|150055.79.peg.1143			Ribonuclease J2 (endoribonuclease in RNA processing)
150055.82.con.0001	342	252	fig|150055.82.peg.342			PLF_1301_00000289	PGF_08407282	ABC transporter, ATP-binding protein (cluster 15, trp?)	358189	358947	-	bi (<->)	150055.83.con.0001	228	252	fig|150055.83.peg.228			ABC transporter, ATP-binding protein (cluster 15, trp?)	0.988	0.996	bi (<->)	150055.81.con.0001	1191	252	fig|150055.81.peg.1191			ABC transporter, ATP-binding protein (cluster 15, trp?)	0.988	0.996	bi (<->)	150055.80.con.0001	1145	252	fig|150055.80.peg.1145			ABC transporter, ATP-binding protein (cluster 15, trp?)	0.98	0.996	bi (<->)	150055.79.con.0001	1144	252	fig|150055.79.peg.1144			ABC transporter, ATP-binding protein (cluster 15, trp?)
150055.82.con.0001	343	289	fig|150055.82.peg.343			PLF_1301_00135462	PGF_03204088	ABC transporter, permease protein (cluster 15, trp?)	358944	359813	-	bi (<->)	150055.83.con.0001	227	289	fig|150055.83.peg.227			ABC transporter, permease protein (cluster 15, trp?)	1	0.997	bi (<->)	150055.81.con.0001	1192	289	fig|150055.81.peg.1192			ABC transporter, permease protein (cluster 15, trp?)	0.997	0.997	bi (<->)	150055.80.con.0001	1146	289	fig|150055.80.peg.1146			ABC transporter, permease protein (cluster 15, trp?)	1	0.997	bi (<->)	150055.79.con.0001	1145	289	fig|150055.79.peg.1145			ABC transporter, permease protein (cluster 15, trp?)
150055.82.con.0001	344	333	fig|150055.82.peg.344			PLF_1301_00007312	PGF_07669258	ABC transporter, substrate-binding protein (cluster 15, trp?)	359835	360836	-	bi (<->)	150055.83.con.0001	226	333	fig|150055.83.peg.226			ABC transporter, substrate-binding protein (cluster 15, trp?)	0.955	0.997	bi (<->)	150055.81.con.0001	1193	333	fig|150055.81.peg.1193			ABC transporter, substrate-binding protein (cluster 15, trp?)	0.952	0.997	bi (<->)	150055.80.con.0001	1147	333	fig|150055.80.peg.1147			ABC transporter, substrate-binding protein (cluster 15, trp?)	0.955	0.997	bi (<->)	150055.79.con.0001	1146	333	fig|150055.79.peg.1146			ABC transporter, substrate-binding protein (cluster 15, trp?)
150055.82.con.0001	345	540	fig|150055.82.peg.345			PLF_1301_00037999	PGF_03518918	hypothetical protein	361181	362803	-	bi (<->)	150055.83.con.0001	225	540	fig|150055.83.peg.225			Arginine utilization protein RocB	0.967	0.998	bi (<->)	150055.81.con.0001	1194	540	fig|150055.81.peg.1194			Arginine utilization protein RocB	0.957	0.998	bi (<->)	150055.80.con.0001	1148	540	fig|150055.80.peg.1148			Arginine utilization protein RocB	0.963	0.998	bi (<->)	150055.79.con.0001	1147	540	fig|150055.79.peg.1147			Arginine utilization protein RocB
150055.82.con.0001	346	321	fig|150055.82.peg.346			PLF_1301_00020447	PGF_00012987	D-3-phosphoglycerate dehydrogenase (EC 1.1.1.95)	362793	363758	-	bi (<->)	150055.83.con.0001	224	321	fig|150055.83.peg.224			D-3-phosphoglycerate dehydrogenase (EC 1.1.1.95)	0.994	0.997	bi (<->)	150055.81.con.0001	1195	321	fig|150055.81.peg.1195			D-3-phosphoglycerate dehydrogenase (EC 1.1.1.95)	0.997	0.997	bi (<->)	150055.80.con.0001	1149	321	fig|150055.80.peg.1149			D-3-phosphoglycerate dehydrogenase (EC 1.1.1.95)	0.997	0.997	bi (<->)	150055.79.con.0001	1148	321	fig|150055.79.peg.1148			D-3-phosphoglycerate dehydrogenase (EC 1.1.1.95)
150055.82.con.0001	347	361	fig|150055.82.peg.347			PLF_1301_00021043	PGF_03811905	Histidinol-phosphate aminotransferase (EC 2.6.1.9)	363736	364821	-	bi (<->)	150055.83.con.0001	223	361	fig|150055.83.peg.223			Histidinol-phosphate aminotransferase (EC 2.6.1.9)	0.975	0.997	bi (<->)	150055.81.con.0001	1196	361	fig|150055.81.peg.1196			Histidinol-phosphate aminotransferase (EC 2.6.1.9)	0.975	0.997	bi (<->)	150055.80.con.0001	1150	361	fig|150055.80.peg.1150			Histidinol-phosphate aminotransferase (EC 2.6.1.9)	0.978	0.997	bi (<->)	150055.79.con.0001	1149	361	fig|150055.79.peg.1149			Histidinol-phosphate aminotransferase (EC 2.6.1.9)
150055.82.con.0001	348	278	fig|150055.82.peg.348			PLF_1301_00021000	PGF_02462544	Arginine deiminase (EC 3.5.3.6)	364885	365721	-	bi (<->)	150055.83.con.0001	222	278	fig|150055.83.peg.222			Arginine deiminase (EC 3.5.3.6)	0.978	0.996	bi (<->)	150055.81.con.0001	1197	278	fig|150055.81.peg.1197			Arginine deiminase (EC 3.5.3.6)	0.975	0.996	bi (<->)	150055.80.con.0001	1151	278	fig|150055.80.peg.1151			Arginine deiminase (EC 3.5.3.6)	0.978	0.996	bi (<->)	150055.79.con.0001	1150	278	fig|150055.79.peg.1150			Arginine deiminase (EC 3.5.3.6)
150055.82.con.0001	349	517	fig|150055.82.peg.349			PLF_1301_00114576	PGF_07804709	ABC transporter, permease protein (cluster 3, basic aa/glutamine/opines)	365734	367287	-	bi (<->)	150055.83.con.0001	221	518	fig|150055.83.peg.221			ABC transporter, permease protein (cluster 3, basic aa/glutamine/opines)	0.952	0.998	bi (<->)	150055.81.con.0001	1198	518	fig|150055.81.peg.1198			ABC transporter, permease protein (cluster 3, basic aa/glutamine/opines)	0.954	0.998	bi (<->)	150055.80.con.0001	1152	517	fig|150055.80.peg.1152			ABC transporter, permease protein (cluster 3, basic aa/glutamine/opines)	0.954	0.998	bi (<->)	150055.79.con.0001	1151	517	fig|150055.79.peg.1151			ABC transporter, permease protein (cluster 3, basic aa/glutamine/opines)
150055.82.con.0001	350	257	fig|150055.82.peg.350			PLF_1301_00053393	PGF_10106935	ABC transporter, ATP-binding protein (cluster 3, basic aa/glutamine/opines)	367308	368081	-	bi (<->)	150055.83.con.0001	220	257	fig|150055.83.peg.220			ABC transporter, ATP-binding protein (cluster 3, basic aa/glutamine/opines)	0.984	0.996	bi (<->)	150055.81.con.0001	1199	257	fig|150055.81.peg.1199			ABC transporter, ATP-binding protein (cluster 3, basic aa/glutamine/opines)	0.988	0.996	bi (<->)	150055.80.con.0001	1153	257	fig|150055.80.peg.1153			ABC transporter, ATP-binding protein (cluster 3, basic aa/glutamine/opines)	0.996	0.996	bi (<->)	150055.79.con.0001	1152	257	fig|150055.79.peg.1152			ABC transporter, ATP-binding protein (cluster 3, basic aa/glutamine/opines)
150055.82.con.0001	351	317	fig|150055.82.peg.351			PLF_1301_00021930	PGF_00270157	Transcriptional regulators, LysR family	368171	369124	+	bi (<->)	150055.83.con.0001	219	310	fig|150055.83.peg.219			Transcriptional regulators, LysR family	0.99	0.997	bi (<->)	150055.81.con.0001	1200	310	fig|150055.81.peg.1200			Transcriptional regulators, LysR family	0.984	0.997	bi (<->)	150055.80.con.0001	1154	310	fig|150055.80.peg.1154			Transcriptional regulators, LysR family	0.961	0.997	bi (<->)	150055.79.con.0001	1153	310	fig|150055.79.peg.1153			Transcriptional regulators, LysR family
150055.82.con.0001	352	572	fig|150055.82.peg.352			PLF_1301_00000545	PGF_09945387	Fibronectin/fibrinogen-binding protein	369212	370930	+	bi (<->)	150055.83.con.0001	218	553	fig|150055.83.peg.218			Fibronectin/fibrinogen-binding protein	0.989	0.998	bi (<->)	150055.81.con.0001	1201	553	fig|150055.81.peg.1201			Fibronectin/fibrinogen-binding protein	0.993	0.998	bi (<->)	150055.80.con.0001	1155	553	fig|150055.80.peg.1155			Fibronectin/fibrinogen-binding protein	0.991	0.998	bi (<->)	150055.79.con.0001	1154	553	fig|150055.79.peg.1154			Fibronectin/fibrinogen-binding protein
150055.82.con.0001	353	467	fig|150055.82.peg.353			PLF_1301_00006096	PGF_02052719	Cationic amino acid transporter - APC Superfamily	370982	372385	-	bi (<->)	150055.83.con.0001	217	467	fig|150055.83.peg.217			Cationic amino acid transporter - APC Superfamily	0.994	0.998	bi (<->)	150055.81.con.0001	1202	467	fig|150055.81.peg.1202			Cationic amino acid transporter - APC Superfamily	0.981	0.998	bi (<->)	150055.80.con.0001	1156	467	fig|150055.80.peg.1156			Cationic amino acid transporter - APC Superfamily	0.983	0.998	bi (<->)	150055.79.con.0001	1155	467	fig|150055.79.peg.1155			Cationic amino acid transporter - APC Superfamily
150055.82.con.0001	354	239	fig|150055.82.peg.354			PLF_1301_00000684	PGF_00876160	Alpha-acetolactate decarboxylase (EC 4.1.1.5)	372602	373321	-	bi (<->)	150055.83.con.0001	216	239	fig|150055.83.peg.216			Alpha-acetolactate decarboxylase (EC 4.1.1.5)	1	0.996	bi (<->)	150055.81.con.0001	1203	239	fig|150055.81.peg.1203			Alpha-acetolactate decarboxylase (EC 4.1.1.5)	1	0.996	bi (<->)	150055.80.con.0001	1157	239	fig|150055.80.peg.1157			Alpha-acetolactate decarboxylase (EC 4.1.1.5)	1	0.996	bi (<->)	150055.79.con.0001	1156	239	fig|150055.79.peg.1156			Alpha-acetolactate decarboxylase (EC 4.1.1.5)
150055.82.con.0001	355	557	fig|150055.82.peg.355			PLF_1301_00002441	PGF_00025227	Acetolactate synthase, catabolic (EC 2.2.1.6)	373395	375068	-	bi (<->)	150055.83.con.0001	215	557	fig|150055.83.peg.215			Acetolactate synthase, catabolic (EC 2.2.1.6)	0.995	0.998	bi (<->)	150055.81.con.0001	1204	557	fig|150055.81.peg.1204			Acetolactate synthase, catabolic (EC 2.2.1.6)	0.998	0.998	bi (<->)	150055.80.con.0001	1158	557	fig|150055.80.peg.1158			Acetolactate synthase, catabolic (EC 2.2.1.6)	0.998	0.998	bi (<->)	150055.79.con.0001	1157	557	fig|150055.79.peg.1157			Acetolactate synthase, catabolic (EC 2.2.1.6)
150055.82.con.0001	356	58	fig|150055.82.peg.356			PLF_1301_00017240	PGF_03496200	predicted membrane protein	375339	375515	-	bi (<->)	150055.83.con.0001	214	58	fig|150055.83.peg.214			predicted membrane protein	0.983	0.983	bi (<->)	150055.81.con.0001	1205	58	fig|150055.81.peg.1205			predicted membrane protein	1	0.983	bi (<->)	150055.80.con.0001	1159	58	fig|150055.80.peg.1159			predicted membrane protein	1	0.983	bi (<->)	150055.79.con.0001	1158	58	fig|150055.79.peg.1158			predicted membrane protein
150055.82.con.0001	357	411	fig|150055.82.peg.357			PLF_1301_00003077	PGF_00055671	TPR-repeat-containing protein	375499	376734	-	bi (<->)	150055.83.con.0001	213	411	fig|150055.83.peg.213			TPR-repeat-containing protein	0.983	0.998	bi (<->)	150055.81.con.0001	1206	411	fig|150055.81.peg.1206			TPR-repeat-containing protein	0.981	0.998	bi (<->)	150055.80.con.0001	1160	411	fig|150055.80.peg.1160			TPR-repeat-containing protein	0.983	0.998	bi (<->)	150055.79.con.0001	1159	411	fig|150055.79.peg.1159			TPR-repeat-containing protein
150055.82.con.0001	358	395	fig|150055.82.peg.358			PLF_1301_00003579	PGF_02009924	UPF0118 membrane protein YubA	376724	377911	-	bi (<->)	150055.83.con.0001	212	395	fig|150055.83.peg.212			UPF0118 membrane protein YubA	0.99	0.997	bi (<->)	150055.81.con.0001	1207	395	fig|150055.81.peg.1207			UPF0118 membrane protein YubA	0.992	0.997	bi (<->)	150055.80.con.0001	1161	395	fig|150055.80.peg.1161			UPF0118 membrane protein YubA	0.992	0.997	bi (<->)	150055.79.con.0001	1160	395	fig|150055.79.peg.1160			UPF0118 membrane protein YubA
150055.82.con.0001	359	161	fig|150055.82.peg.359			PLF_1301_00000475	PGF_00023476	Mutator MutT protein (7,8-dihydro-8-oxoguanine-triphosphatase) (EC 3.6.1.-)	377946	378431	-	bi (<->)	150055.83.con.0001	211	161	fig|150055.83.peg.211			Mutator MutT protein (7,8-dihydro-8-oxoguanine-triphosphatase) (EC 3.6.1.-)	0.988	0.994	bi (<->)	150055.81.con.0001	1208	161	fig|150055.81.peg.1208			Mutator MutT protein (7,8-dihydro-8-oxoguanine-triphosphatase) (EC 3.6.1.-)	0.988	0.994	bi (<->)	150055.80.con.0001	1162	161	fig|150055.80.peg.1162			Mutator MutT protein (7,8-dihydro-8-oxoguanine-triphosphatase) (EC 3.6.1.-)	0.981	0.994	bi (<->)	150055.79.con.0001	1161	161	fig|150055.79.peg.1161			Mutator MutT protein (7,8-dihydro-8-oxoguanine-triphosphatase) (EC 3.6.1.-)
150055.82.con.0001	360	349	fig|150055.82.peg.360			PLF_1301_00001728	PGF_03056683	dTDP-glucose 4,6-dehydratase (EC 4.2.1.46)	378625	379674	-	bi (<->)	150055.83.con.0001	210	349	fig|150055.83.peg.210			dTDP-glucose 4,6-dehydratase (EC 4.2.1.46)	0.997	0.997	bi (<->)	150055.81.con.0001	1137	349	fig|150055.81.peg.1137			dTDP-glucose 4,6-dehydratase (EC 4.2.1.46)	0.997	0.997	bi (<->)	150055.80.con.0001	1087	348	fig|150055.80.peg.1087			dTDP-glucose 4,6-dehydratase (EC 4.2.1.46)	0.991	0.997	bi (<->)	150055.79.con.0001	1162	349	fig|150055.79.peg.1162			dTDP-glucose 4,6-dehydratase (EC 4.2.1.46)
150055.82.con.0001	361	197	fig|150055.82.peg.361			PLF_1301_00001731	PGF_07115887	dTDP-4-dehydrorhamnose 3,5-epimerase (EC 5.1.3.13)	379843	380436	-	bi (<->)	150055.83.con.0001	209	197	fig|150055.83.peg.209			dTDP-4-dehydrorhamnose 3,5-epimerase (EC 5.1.3.13)	1	0.995	bi (<->)	150055.81.con.0001	1210	197	fig|150055.81.peg.1210			dTDP-4-dehydrorhamnose 3,5-epimerase (EC 5.1.3.13)	1	0.995	bi (<->)	150055.80.con.0008	1787	197	fig|150055.80.peg.1787			dTDP-4-dehydrorhamnose 3,5-epimerase (EC 5.1.3.13)	1	0.995	bi (<->)	150055.79.con.0001	1163	197	fig|150055.79.peg.1163			dTDP-4-dehydrorhamnose 3,5-epimerase (EC 5.1.3.13)
150055.82.con.0001	362	289	fig|150055.82.peg.362			PLF_1301_00001724	PGF_08108653	Glucose-1-phosphate thymidylyltransferase (EC 2.7.7.24)	380436	381305	-	bi (<->)	150055.83.con.0001	208	289	fig|150055.83.peg.208			Glucose-1-phosphate thymidylyltransferase (EC 2.7.7.24)	0.997	0.997	bi (<->)	150055.81.con.0001	1211	289	fig|150055.81.peg.1211			Glucose-1-phosphate thymidylyltransferase (EC 2.7.7.24)	1	0.997	bi (<->)	150055.80.con.0001	1088	289	fig|150055.80.peg.1088			Glucose-1-phosphate thymidylyltransferase (EC 2.7.7.24)	0.997	0.997	bi (<->)	150055.79.con.0001	1164	289	fig|150055.79.peg.1164			Glucose-1-phosphate thymidylyltransferase (EC 2.7.7.24)
150055.82.con.0001	363	262	fig|150055.82.peg.363			PLF_1301_00000635	PGF_09020471	GTP cyclohydrolase 1 type 2 homolog YbgI	381568	382356	-	bi (<->)	150055.83.con.0001	207	262	fig|150055.83.peg.207			GTP cyclohydrolase 1 type 2 homolog YbgI	0.95	0.996	bi (<->)	150055.81.con.0001	1212	262	fig|150055.81.peg.1212			GTP cyclohydrolase 1 type 2 homolog YbgI	0.977	0.996	bi (<->)	150055.80.con.0002	1399	262	fig|150055.80.peg.1399			GTP cyclohydrolase 1 type 2 homolog YbgI	0.962	0.996	bi (<->)	150055.79.con.0001	1165	262	fig|150055.79.peg.1165			GTP cyclohydrolase 1 type 2 homolog YbgI
150055.82.con.0001	364	228	fig|150055.82.peg.364			PLF_1301_00004991	PGF_00413189	tRNA (adenine(22)-N(1))-methyltransferase (EC 2.1.1.217)	382343	383029	-	bi (<->)	150055.83.con.0001	206	228	fig|150055.83.peg.206			tRNA (adenine(22)-N(1))-methyltransferase (EC 2.1.1.217)	0.996	0.996	bi (<->)	150055.81.con.0001	1213	228	fig|150055.81.peg.1213			tRNA (adenine(22)-N(1))-methyltransferase (EC 2.1.1.217)	0.982	0.996	bi (<->)	150055.80.con.0002	1398	228	fig|150055.80.peg.1398			tRNA (adenine(22)-N(1))-methyltransferase (EC 2.1.1.217)	0.991	0.996	bi (<->)	150055.79.con.0001	1166	228	fig|150055.79.peg.1166			tRNA (adenine(22)-N(1))-methyltransferase (EC 2.1.1.217)
150055.82.con.0001	365	216	fig|150055.82.peg.365			PLF_1301_00003128	PGF_08394843	Endonuclease III (EC 4.2.99.18)	383121	383771	-	bi (<->)	150055.83.con.0001	205	216	fig|150055.83.peg.205			Endonuclease III (EC 4.2.99.18)	0.995	0.995	bi (<->)	150055.81.con.0001	1214	216	fig|150055.81.peg.1214			Endonuclease III (EC 4.2.99.18)	1	0.995	bi (<->)	150055.80.con.0002	1397	216	fig|150055.80.peg.1397			Endonuclease III (EC 4.2.99.18)	1	0.995	bi (<->)	150055.79.con.0001	1167	216	fig|150055.79.peg.1167			Endonuclease III (EC 4.2.99.18)
150055.82.con.0001	366	224	fig|150055.82.peg.366			PLF_1301_00005226	PGF_10306081	Chromosome replication initiation protein DnaD	383771	384445	-	bi (<->)	150055.83.con.0001	204	224	fig|150055.83.peg.204			Chromosome replication initiation protein DnaD	0.996	0.996	bi (<->)	150055.81.con.0001	1215	224	fig|150055.81.peg.1215			Chromosome replication initiation protein DnaD	0.982	0.996	bi (<->)	150055.80.con.0002	1396	224	fig|150055.80.peg.1396			Chromosome replication initiation protein DnaD	0.982	0.996	bi (<->)	150055.79.con.0001	1168	224	fig|150055.79.peg.1168			Chromosome replication initiation protein DnaD
150055.82.con.0001	367	314	fig|150055.82.peg.367			PLF_1301_00013109	PGF_00012336	Homoserine O-succinyltransferase (EC 2.3.1.46)	384526	385470	-	bi (<->)	150055.83.con.0001	203	314	fig|150055.83.peg.203			Homoserine O-succinyltransferase (EC 2.3.1.46)	0.997	0.997	bi (<->)	150055.81.con.0001	1216	314	fig|150055.81.peg.1216			Homoserine O-succinyltransferase (EC 2.3.1.46)	0.994	0.997	bi (<->)	150055.80.con.0002	1395	314	fig|150055.80.peg.1395			Homoserine O-succinyltransferase (EC 2.3.1.46)	0.994	0.997	bi (<->)	150055.79.con.0001	1169	314	fig|150055.79.peg.1169			Homoserine O-succinyltransferase (EC 2.3.1.46)
150055.82.con.0001	368	172	fig|150055.82.peg.368			PLF_1301_00000259	PGF_00034972	Adenine phosphoribosyltransferase (EC 2.4.2.7)	385578	386096	-	bi (<->)	150055.83.con.0001	202	172	fig|150055.83.peg.202			Adenine phosphoribosyltransferase (EC 2.4.2.7)	1	0.994	bi (<->)	150055.81.con.0001	1217	172	fig|150055.81.peg.1217			Adenine phosphoribosyltransferase (EC 2.4.2.7)	1	0.994	bi (<->)	150055.80.con.0002	1394	172	fig|150055.80.peg.1394			Adenine phosphoribosyltransferase (EC 2.4.2.7)	1	0.994	bi (<->)	150055.79.con.0001	1170	172	fig|150055.79.peg.1170			Adenine phosphoribosyltransferase (EC 2.4.2.7)
150055.82.con.0001	369	325	fig|150055.82.peg.369			PLF_1301_00015558	PGF_00931013	Choloylglycine hydrolase (EC 3.5.1.24)	386198	387175	-	bi (<->)	150055.83.con.0001	201	325	fig|150055.83.peg.201			Choloylglycine hydrolase (EC 3.5.1.24)	0.994	0.997	bi (<->)	150055.81.con.0001	1218	325	fig|150055.81.peg.1218			Choloylglycine hydrolase (EC 3.5.1.24)	0.975	0.997	bi (<->)	150055.80.con.0002	1393	325	fig|150055.80.peg.1393			Choloylglycine hydrolase (EC 3.5.1.24)	0.988	0.997	bi (<->)	150055.79.con.0001	1171	325	fig|150055.79.peg.1171			Choloylglycine hydrolase (EC 3.5.1.24)
150055.82.con.0001	370	734	fig|150055.82.peg.370			PLF_1301_00004834	PGF_07058357	Single-stranded-DNA-specific exonuclease RecJ	387347	389551	-	bi (<->)	150055.83.con.0001	200	734	fig|150055.83.peg.200			Single-stranded-DNA-specific exonuclease RecJ	0.989	0.999	bi (<->)	150055.81.con.0001	1220	734	fig|150055.81.peg.1220			Single-stranded-DNA-specific exonuclease RecJ	0.992	0.999	bi (<->)	150055.80.con.0002	1391	734	fig|150055.80.peg.1391			Single-stranded-DNA-specific exonuclease RecJ	0.986	0.999	bi (<->)	150055.79.con.0001	1173	734	fig|150055.79.peg.1173			Single-stranded-DNA-specific exonuclease RecJ
150055.82.con.0001	371	252	fig|150055.82.peg.371			PLF_1301_00001020	PGF_10517211	Short-chain dehydrogenase	389587	390345	-	bi (<->)	150055.83.con.0001	199	252	fig|150055.83.peg.199			Short-chain dehydrogenase	0.984	0.996	bi (<->)	150055.81.con.0001	1221	252	fig|150055.81.peg.1221			Short-chain dehydrogenase	0.964	0.996	bi (<->)	150055.80.con.0002	1390	252	fig|150055.80.peg.1390			Short-chain dehydrogenase	0.984	0.996	bi (<->)	150055.79.con.0001	1174	252	fig|150055.79.peg.1174			Short-chain dehydrogenase
150055.82.con.0001	372	309	fig|150055.82.peg.372			PLF_1301_00000326	PGF_07097873	Ribonuclease Z (EC 3.1.26.11)	390342	391271	-	bi (<->)	150055.83.con.0001	198	309	fig|150055.83.peg.198			Ribonuclease Z (EC 3.1.26.11)	0.997	0.997	bi (<->)	150055.81.con.0001	1222	309	fig|150055.81.peg.1222			Ribonuclease Z (EC 3.1.26.11)	0.987	0.997	bi (<->)	150055.80.con.0002	1389	309	fig|150055.80.peg.1389			Ribonuclease Z (EC 3.1.26.11)	0.997	0.997	bi (<->)	150055.79.con.0001	1175	309	fig|150055.79.peg.1175			Ribonuclease Z (EC 3.1.26.11)
150055.82.con.0001	373	212	fig|150055.82.peg.373			PLF_1301_00012225	PGF_00420010	Cystathionine beta-lyase (EC 4.4.1.8) (EC 4.4.1.1)	391313	391951	-	bi (<->)	150055.83.con.0001	197	212	fig|150055.83.peg.197			Cystathionine beta-lyase (EC 4.4.1.8) (EC 4.4.1.1)	0.972	0.995	bi (<->)	150055.81.con.0001	1223	212	fig|150055.81.peg.1223			Cystathionine beta-lyase (EC 4.4.1.8) (EC 4.4.1.1)	0.958	0.995	bi (<->)	150055.80.con.0002	1388	212	fig|150055.80.peg.1388			Cystathionine beta-lyase (EC 4.4.1.8) (EC 4.4.1.1)	0.981	0.995	bi (<->)	150055.79.con.0001	1176	212	fig|150055.79.peg.1176			Cystathionine beta-lyase (EC 4.4.1.8) (EC 4.4.1.1)
150055.82.con.0001	374	412	fig|150055.82.peg.374			PLF_1301_00000097	PGF_00007028	Ribosome LSU-associated GTP-binding protein HflX	391944	393182	-	bi (<->)	150055.83.con.0001	196	412	fig|150055.83.peg.196			Ribosome LSU-associated GTP-binding protein HflX	0.993	0.998	bi (<->)	150055.81.con.0001	1224	412	fig|150055.81.peg.1224			Ribosome LSU-associated GTP-binding protein HflX	0.993	0.998	bi (<->)	150055.80.con.0002	1387	412	fig|150055.80.peg.1387			Ribosome LSU-associated GTP-binding protein HflX	0.993	0.998	bi (<->)	150055.79.con.0001	1177	412	fig|150055.79.peg.1177			Ribosome LSU-associated GTP-binding protein HflX
150055.82.con.0001	375	299	fig|150055.82.peg.375			PLF_1301_00000751	PGF_04807486	tRNA dimethylallyltransferase (EC 2.5.1.75)	393267	394166	-	bi (<->)	150055.83.con.0001	195	299	fig|150055.83.peg.195			tRNA dimethylallyltransferase (EC 2.5.1.75)	0.987	0.997	bi (<->)	150055.81.con.0001	1225	299	fig|150055.81.peg.1225			tRNA dimethylallyltransferase (EC 2.5.1.75)	0.987	0.997	bi (<->)	150055.80.con.0002	1386	299	fig|150055.80.peg.1386			tRNA dimethylallyltransferase (EC 2.5.1.75)	0.987	0.997	bi (<->)	150055.79.con.0001	1178	299	fig|150055.79.peg.1178			tRNA dimethylallyltransferase (EC 2.5.1.75)
150055.82.con.0001	376	58	fig|150055.82.peg.376			PLF_1301_00101604	PGF_06574757	Uncharacterized protein SPy0919	394353	394529	+	bi (<->)	150055.83.con.0001	194	58	fig|150055.83.peg.194			Uncharacterized protein SPy0919	1	0.983	bi (<->)	150055.81.con.0001	1226	58	fig|150055.81.peg.1226			Uncharacterized protein SPy0919	1	0.983	bi (<->)	150055.80.con.0002	1385	58	fig|150055.80.peg.1385			Uncharacterized protein SPy0919	1	0.983	bi (<->)	150055.79.con.0001	1179	58	fig|150055.79.peg.1179			Uncharacterized protein SPy0919
150055.82.con.0001	377	244	fig|150055.82.peg.377			PLF_1301_00006965	PGF_03004956	Histidinol-phosphatase-related protein	394579	395313	-	bi (<->)	150055.83.con.0001	193	244	fig|150055.83.peg.193			Histidinol-phosphatase-related protein	0.967	0.996	bi (<->)	150055.81.con.0001	1227	244	fig|150055.81.peg.1227			Histidinol-phosphatase-related protein	0.996	0.996	bi (<->)	150055.80.con.0002	1384	244	fig|150055.80.peg.1384			Histidinol-phosphatase-related protein	0.988	0.996	bi (<->)	150055.79.con.0001	1180	244	fig|150055.79.peg.1180			Histidinol-phosphatase-related protein
150055.82.con.0001	378	147	fig|150055.82.peg.378			PLF_1301_00000987	PGF_00420114	Cytidine/deoxycytidylate deaminase family protein	395333	395776	-	bi (<->)	150055.83.con.0001	192	147	fig|150055.83.peg.192			Cytidine/deoxycytidylate deaminase family protein	0.973	0.993	bi (<->)	150055.81.con.0001	1228	147	fig|150055.81.peg.1228			Cytidine/deoxycytidylate deaminase family protein	0.98	0.993	bi (<->)	150055.80.con.0002	1383	147	fig|150055.80.peg.1383			Cytidine/deoxycytidylate deaminase family protein	0.98	0.993	bi (<->)	150055.79.con.0001	1181	147	fig|150055.79.peg.1181			Cytidine/deoxycytidylate deaminase family protein
150055.82.con.0001	379	381	fig|150055.82.peg.379			PLF_1301_00003029	PGF_00818252	5-methyltetrahydropteroyltriglutamate--homocysteine methyltransferase (EC 2.1.1.14)	395960	397105	+	bi (<->)	150055.83.con.0001	191	381	fig|150055.83.peg.191			5-methyltetrahydropteroyltriglutamate--homocysteine methyltransferase (EC 2.1.1.14)	0.997	0.997	bi (<->)	150055.81.con.0001	1229	381	fig|150055.81.peg.1229			5-methyltetrahydropteroyltriglutamate--homocysteine methyltransferase (EC 2.1.1.14)	0.992	0.997	bi (<->)	150055.80.con.0002	1382	381	fig|150055.80.peg.1382			5-methyltetrahydropteroyltriglutamate--homocysteine methyltransferase (EC 2.1.1.14)	0.997	0.997	bi (<->)	150055.79.con.0001	1182	381	fig|150055.79.peg.1182			5-methyltetrahydropteroyltriglutamate--homocysteine methyltransferase (EC 2.1.1.14)
150055.82.con.0001	380	1208	fig|150055.82.peg.380			PLF_1301_00135591	PGF_00019221	ATP-dependent helicase/nuclease AddAB, subunit A	397207	400833	-	bi (<->)	150055.83.con.0001	190	1208	fig|150055.83.peg.190			ATP-dependent helicase/nuclease AddAB, subunit A	0.978	0.999	bi (<->)	150055.81.con.0001	1230	1208	fig|150055.81.peg.1230			ATP-dependent helicase/nuclease AddAB, subunit A	0.976	0.999	bi (<->)	150055.80.con.0002	1381	1208	fig|150055.80.peg.1381			ATP-dependent helicase/nuclease AddAB, subunit A	0.973	0.999	bi (<->)	150055.79.con.0001	1183	1208	fig|150055.79.peg.1183			ATP-dependent helicase/nuclease AddAB, subunit A
150055.82.con.0001	381	1080	fig|150055.82.peg.381			PLF_1301_00005225	PGF_06122323	ATP-dependent helicase/nuclease AddAB, subunit B	400823	404065	-	bi (<->)	150055.83.con.0001	189	1080	fig|150055.83.peg.189			ATP-dependent helicase/nuclease AddAB, subunit B	0.989	0.999	bi (<->)	150055.81.con.0001	1231	1080	fig|150055.81.peg.1231			ATP-dependent helicase/nuclease AddAB, subunit B	0.988	0.999	bi (<->)	150055.80.con.0002	1380	1080	fig|150055.80.peg.1380			ATP-dependent helicase/nuclease AddAB, subunit B	0.985	0.999	bi (<->)	150055.79.con.0001	1184	1080	fig|150055.79.peg.1184			ATP-dependent helicase/nuclease AddAB, subunit B
150055.82.con.0001	382	801	fig|150055.82.peg.382			PLF_1301_00000444	PGF_00033095	Phenylalanyl-tRNA synthetase beta chain (EC 6.1.1.20)	404212	406617	-	bi (<->)	150055.83.con.0001	188	801	fig|150055.83.peg.188			Phenylalanyl-tRNA synthetase beta chain (EC 6.1.1.20)	0.996	0.999	bi (<->)	150055.81.con.0001	1232	801	fig|150055.81.peg.1232			Phenylalanyl-tRNA synthetase beta chain (EC 6.1.1.20)	0.998	0.999	bi (<->)	150055.80.con.0002	1379	801	fig|150055.80.peg.1379			Phenylalanyl-tRNA synthetase beta chain (EC 6.1.1.20)	0.994	0.999	bi (<->)	150055.79.con.0001	1185	801	fig|150055.79.peg.1185			Phenylalanyl-tRNA synthetase beta chain (EC 6.1.1.20)
150055.82.con.0001	383	174	fig|150055.82.peg.383			PLF_1301_00003010	PGF_00024249	N1-spermidine/spermine acetyltransferase PaiA	406687	407211	-	bi (<->)	150055.83.con.0001	187	174	fig|150055.83.peg.187			N1-spermidine/spermine acetyltransferase PaiA	0.983	0.994	bi (<->)	150055.81.con.0001	1233	174	fig|150055.81.peg.1233			N1-spermidine/spermine acetyltransferase PaiA	0.954	0.994	bi (<->)	150055.80.con.0002	1378	174	fig|150055.80.peg.1378			N1-spermidine/spermine acetyltransferase PaiA	0.954	0.994	bi (<->)	150055.79.con.0001	1186	174	fig|150055.79.peg.1186			N1-spermidine/spermine acetyltransferase PaiA
150055.82.con.0001	384	347	fig|150055.82.peg.384			PLF_1301_00000120	PGF_02019462	Phenylalanyl-tRNA synthetase alpha chain (EC 6.1.1.20)	407244	408287	-	bi (<->)	150055.83.con.0001	186	347	fig|150055.83.peg.186			Phenylalanyl-tRNA synthetase alpha chain (EC 6.1.1.20)	1	0.997	bi (<->)	150055.81.con.0001	1234	347	fig|150055.81.peg.1234			Phenylalanyl-tRNA synthetase alpha chain (EC 6.1.1.20)	1	0.997	bi (<->)	150055.80.con.0002	1377	347	fig|150055.80.peg.1377			Phenylalanyl-tRNA synthetase alpha chain (EC 6.1.1.20)	1	0.997	bi (<->)	150055.79.con.0001	1187	347	fig|150055.79.peg.1187			Phenylalanyl-tRNA synthetase alpha chain (EC 6.1.1.20)
150055.82.con.0001	385	288	fig|150055.82.peg.385			PLF_1301_00037617	PGF_00422375	DNA-entry nuclease (Competence-specific nuclease) (EC 3.1.30.-)	408579	409445	-	bi (<->)	150055.83.con.0001	185	288	fig|150055.83.peg.185			DNA-entry nuclease (Competence-specific nuclease) (EC 3.1.30.-)	0.986	0.997	bi (<->)	150055.81.con.0001	1235	288	fig|150055.81.peg.1235			DNA-entry nuclease (Competence-specific nuclease) (EC 3.1.30.-)	0.979	0.997	bi (<->)	150055.80.con.0002	1376	288	fig|150055.80.peg.1376			DNA-entry nuclease (Competence-specific nuclease) (EC 3.1.30.-)	0.986	0.997	bi (<->)	150055.79.con.0001	1188	288	fig|150055.79.peg.1188			DNA-entry nuclease (Competence-specific nuclease) (EC 3.1.30.-)
150055.82.con.0001	386	62	fig|150055.82.peg.386			PLF_1301_00004194	PGF_01932653	Competence-associated EpuA protein	409550	409738	-	bi (<->)	150055.83.con.0001	184	62	fig|150055.83.peg.184			Competence-associated EpuA protein	1	0.984	bi (<->)	150055.81.con.0001	1236	62	fig|150055.81.peg.1236			Competence-associated EpuA protein	0.984	0.984	bi (<->)	150055.80.con.0002	1375	62	fig|150055.80.peg.1375			Competence-associated EpuA protein	1	0.984	bi (<->)	150055.79.con.0001	1189	62	fig|150055.79.peg.1189			Competence-associated EpuA protein
150055.82.con.0001	387	424	fig|150055.82.peg.387			PLF_1301_00000192	PGF_00900122	UDP-N-acetylglucosamine 1-carboxyvinyltransferase (EC 2.5.1.7)	409742	411016	-	bi (<->)	150055.83.con.0001	183	424	fig|150055.83.peg.183			UDP-N-acetylglucosamine 1-carboxyvinyltransferase (EC 2.5.1.7)	0.995	0.998	bi (<->)	150055.81.con.0001	1237	424	fig|150055.81.peg.1237			UDP-N-acetylglucosamine 1-carboxyvinyltransferase (EC 2.5.1.7)	0.998	0.998	bi (<->)	150055.80.con.0002	1374	424	fig|150055.80.peg.1374			UDP-N-acetylglucosamine 1-carboxyvinyltransferase (EC 2.5.1.7)	1	0.998	bi (<->)	150055.79.con.0001	1190	424	fig|150055.79.peg.1190			UDP-N-acetylglucosamine 1-carboxyvinyltransferase (EC 2.5.1.7)
150055.82.con.0001	388	78	fig|150055.82.peg.388			PLF_1301_00022796	PGF_03498133	FIG01114865: hypothetical protein	411078	411314	-	bi (<->)	150055.83.con.0001	182	78	fig|150055.83.peg.182			FIG01114865: hypothetical protein	0.987	0.987	bi (<->)	150055.81.con.0001	1238	78	fig|150055.81.peg.1238			FIG01114865: hypothetical protein	0.987	0.987	bi (<->)	150055.80.con.0002	1373	78	fig|150055.80.peg.1373			FIG01114865: hypothetical protein	0.987	0.987	bi (<->)	150055.79.con.0001	1191	78	fig|150055.79.peg.1191			FIG01114865: hypothetical protein
150055.82.con.0001	389	138	fig|150055.82.peg.389			PLF_1301_00038429	PGF_07919746	ATP synthase epsilon chain (EC 3.6.3.14)	411436	411852	-	bi (<->)	150055.83.con.0001	181	138	fig|150055.83.peg.181			ATP synthase epsilon chain (EC 3.6.3.14)	1	0.993	bi (<->)	150055.81.con.0001	1239	138	fig|150055.81.peg.1239			ATP synthase epsilon chain (EC 3.6.3.14)	1	0.993	bi (<->)	150055.80.con.0002	1372	138	fig|150055.80.peg.1372			ATP synthase epsilon chain (EC 3.6.3.14)	1	0.993	bi (<->)	150055.79.con.0001	1192	138	fig|150055.79.peg.1192			ATP synthase epsilon chain (EC 3.6.3.14)
150055.82.con.0001	390	468	fig|150055.82.peg.390			PLF_1301_00000140	PGF_05195027	ATP synthase beta chain (EC 3.6.3.14)	411865	413271	-	bi (<->)	150055.83.con.0001	180	468	fig|150055.83.peg.180			ATP synthase beta chain (EC 3.6.3.14)	1	0.998	bi (<->)	150055.81.con.0001	1240	468	fig|150055.81.peg.1240			ATP synthase beta chain (EC 3.6.3.14)	1	0.998	bi (<->)	150055.80.con.0002	1371	468	fig|150055.80.peg.1371			ATP synthase beta chain (EC 3.6.3.14)	1	0.998	bi (<->)	150055.79.con.0001	1193	468	fig|150055.79.peg.1193			ATP synthase beta chain (EC 3.6.3.14)
150055.82.con.0001	391	291	fig|150055.82.peg.391			PLF_1301_00035745	PGF_00015259	ATP synthase gamma chain (EC 3.6.3.14)	413339	414214	-	bi (<->)	150055.83.con.0001	179	291	fig|150055.83.peg.179			ATP synthase gamma chain (EC 3.6.3.14)	0.997	0.997	bi (<->)	150055.81.con.0001	1241	291	fig|150055.81.peg.1241			ATP synthase gamma chain (EC 3.6.3.14)	1	0.997	bi (<->)	150055.80.con.0002	1370	291	fig|150055.80.peg.1370			ATP synthase gamma chain (EC 3.6.3.14)	1	0.997	bi (<->)	150055.79.con.0001	1194	291	fig|150055.79.peg.1194			ATP synthase gamma chain (EC 3.6.3.14)
150055.82.con.0001	392	501	fig|150055.82.peg.392			PLF_1301_00000146	PGF_04569524	ATP synthase alpha chain (EC 3.6.3.14)	414229	415734	-	bi (<->)	150055.83.con.0001	178	501	fig|150055.83.peg.178			ATP synthase alpha chain (EC 3.6.3.14)	1	0.998	bi (<->)	150055.81.con.0001	1242	501	fig|150055.81.peg.1242			ATP synthase alpha chain (EC 3.6.3.14)	1	0.998	bi (<->)	150055.80.con.0002	1369	501	fig|150055.80.peg.1369			ATP synthase alpha chain (EC 3.6.3.14)	1	0.998	bi (<->)	150055.79.con.0001	1195	501	fig|150055.79.peg.1195			ATP synthase alpha chain (EC 3.6.3.14)
150055.82.con.0001	393	178	fig|150055.82.peg.393			PLF_1301_00016846	PGF_06274006	ATP synthase delta chain (EC 3.6.3.14)	415750	416286	-	bi (<->)	150055.83.con.0001	177	178	fig|150055.83.peg.177			ATP synthase delta chain (EC 3.6.3.14)	0.994	0.994	bi (<->)	150055.81.con.0001	1243	178	fig|150055.81.peg.1243			ATP synthase delta chain (EC 3.6.3.14)	0.994	0.994	bi (<->)	150055.80.con.0002	1368	178	fig|150055.80.peg.1368			ATP synthase delta chain (EC 3.6.3.14)	0.994	0.994	bi (<->)	150055.79.con.0001	1196	178	fig|150055.79.peg.1196			ATP synthase delta chain (EC 3.6.3.14)
150055.82.con.0001	394	165	fig|150055.82.peg.394			PLF_1301_00132160	PGF_10546429	ATP synthase F0 sector subunit b (EC 3.6.3.14)	416286	416783	-	bi (<->)	150055.83.con.0001	176	165	fig|150055.83.peg.176			ATP synthase F0 sector subunit b (EC 3.6.3.14)	0.994	0.994	bi (<->)	150055.81.con.0001	1244	165	fig|150055.81.peg.1244			ATP synthase F0 sector subunit b (EC 3.6.3.14)	1	0.994	bi (<->)	150055.80.con.0002	1367	165	fig|150055.80.peg.1367			ATP synthase F0 sector subunit b (EC 3.6.3.14)	1	0.994	bi (<->)	150055.79.con.0001	1197	165	fig|150055.79.peg.1197			ATP synthase F0 sector subunit b (EC 3.6.3.14)
150055.82.con.0001	395	239	fig|150055.82.peg.395			PLF_1301_00007613	PGF_08518355	ATP synthase F0 sector subunit a (EC 3.6.3.14)	416798	417517	-	bi (<->)	150055.83.con.0001	175	239	fig|150055.83.peg.175			ATP synthase F0 sector subunit a (EC 3.6.3.14)	1	0.996	bi (<->)	150055.81.con.0001	1245	239	fig|150055.81.peg.1245			ATP synthase F0 sector subunit a (EC 3.6.3.14)	1	0.996	bi (<->)	150055.80.con.0002	1366	239	fig|150055.80.peg.1366			ATP synthase F0 sector subunit a (EC 3.6.3.14)	1	0.996	bi (<->)	150055.79.con.0001	1198	239	fig|150055.79.peg.1198			ATP synthase F0 sector subunit a (EC 3.6.3.14)
150055.82.con.0001	396	67	fig|150055.82.peg.396			PLF_1301_00002522	PGF_10444145	ATP synthase F0 sector subunit c (EC 3.6.3.14)	417556	417759	-	bi (<->)	150055.83.con.0001	174	67	fig|150055.83.peg.174			ATP synthase F0 sector subunit c (EC 3.6.3.14)	1	0.985	bi (<->)	150055.81.con.0001	1246	67	fig|150055.81.peg.1246			ATP synthase F0 sector subunit c (EC 3.6.3.14)	1	0.985	bi (<->)	150055.80.con.0002	1365	67	fig|150055.80.peg.1365			ATP synthase F0 sector subunit c (EC 3.6.3.14)	1	0.985	bi (<->)	150055.79.con.0001	1199	67	fig|150055.79.peg.1199			ATP synthase F0 sector subunit c (EC 3.6.3.14)
150055.82.con.0001	397	341	fig|150055.82.peg.397			PLF_1301_00135345	PGF_02746079	Transcription regulator [contains diacylglycerol kinase catalytic domain]	418078	419103	-	bi (<->)	150055.83.con.0001	173	341	fig|150055.83.peg.173			Transcription regulator [contains diacylglycerol kinase catalytic domain]	0.997	0.997	bi (<->)	150055.81.con.0001	1247	341	fig|150055.81.peg.1247			Transcription regulator [contains diacylglycerol kinase catalytic domain]	0.997	0.997	bi (<->)	150055.80.con.0002	1364	341	fig|150055.80.peg.1364			Transcription regulator [contains diacylglycerol kinase catalytic domain]	0.997	0.997	bi (<->)	150055.79.con.0001	1200	341	fig|150055.79.peg.1200			Transcription regulator [contains diacylglycerol kinase catalytic domain]
150055.82.con.0001	398	652	fig|150055.82.peg.398			PLF_1301_00000260	PGF_04333086	DNA ligase (NAD(+)) (EC 6.5.1.2)	419124	421082	-	bi (<->)	150055.83.con.0001	172	652	fig|150055.83.peg.172			DNA ligase (NAD(+)) (EC 6.5.1.2)	0.991	0.998	bi (<->)	150055.81.con.0001	1248	652	fig|150055.81.peg.1248			DNA ligase (NAD(+)) (EC 6.5.1.2)	0.994	0.998	bi (<->)	150055.80.con.0002	1363	652	fig|150055.80.peg.1363			DNA ligase (NAD(+)) (EC 6.5.1.2)	0.994	0.998	bi (<->)	150055.79.con.0001	1201	652	fig|150055.79.peg.1201			DNA ligase (NAD(+)) (EC 6.5.1.2)
150055.82.con.0001	399	169	fig|150055.82.peg.399			PLF_1301_00099100	PGF_03742559	Substrate-specific component QueT (COG4708) of predicted queuosine-regulated ECF transporter	421191	421700	-	bi (<->)	150055.83.con.0001	171	169	fig|150055.83.peg.171			Substrate-specific component QueT (COG4708) of predicted queuosine-regulated ECF transporter	0.97	0.988	bi (<->)	150055.81.con.0001	1249	169	fig|150055.81.peg.1249			Substrate-specific component QueT (COG4708) of predicted queuosine-regulated ECF transporter	0.952	0.988	bi (<->)	150055.80.con.0002	1362	169	fig|150055.80.peg.1362			Substrate-specific component QueT (COG4708) of predicted queuosine-regulated ECF transporter	0.994	0.988	bi (<->)	150055.79.con.0001	1202	169	fig|150055.79.peg.1202			Substrate-specific component QueT (COG4708) of predicted queuosine-regulated ECF transporter
150055.82.con.0001	400	141	fig|150055.82.peg.400			PLF_1301_00119139	PGF_00010319	GtrA family protein	421839	422264	+	bi (<->)	150055.83.con.0001	170	141	fig|150055.83.peg.170			GtrA family protein	0.979	0.993	bi (<->)	150055.81.con.0001	1250	141	fig|150055.81.peg.1250			GtrA family protein	0.986	0.993	bi (<->)	150055.80.con.0002	1361	141	fig|150055.80.peg.1361			GtrA family protein	0.972	0.993	bi (<->)	150055.79.con.0001	1203	141	fig|150055.79.peg.1203			GtrA family protein
150055.82.con.0001	401	306	fig|150055.82.peg.401			PLF_1301_00003159	PGF_12698017	Inner membrane protein YihY, formerly thought to be RNase BN	422277	423197	-	bi (<->)	150055.83.con.0001	169	306	fig|150055.83.peg.169			Inner membrane protein YihY, formerly thought to be RNase BN	1	0.997	bi (<->)	150055.81.con.0001	1251	306	fig|150055.81.peg.1251			Inner membrane protein YihY, formerly thought to be RNase BN	1	0.997	bi (<->)	150055.80.con.0002	1360	306	fig|150055.80.peg.1360			Inner membrane protein YihY, formerly thought to be RNase BN	0.997	0.997	bi (<->)	150055.79.con.0001	1204	306	fig|150055.79.peg.1204			Inner membrane protein YihY, formerly thought to be RNase BN
150055.82.con.0001	402	286	fig|150055.82.peg.402			PLF_1301_00000350	PGF_06629251	Methionine aminopeptidase (EC 3.4.11.18)	423199	424059	-	bi (<->)	150055.83.con.0001	168	286	fig|150055.83.peg.168			Methionine aminopeptidase (EC 3.4.11.18)	0.997	0.997	bi (<->)	150055.81.con.0001	1252	286	fig|150055.81.peg.1252			Methionine aminopeptidase (EC 3.4.11.18)	0.997	0.997	bi (<->)	150055.80.con.0002	1359	286	fig|150055.80.peg.1359			Methionine aminopeptidase (EC 3.4.11.18)	0.997	0.997	bi (<->)	150055.79.con.0001	1205	286	fig|150055.79.peg.1205			Methionine aminopeptidase (EC 3.4.11.18)
150055.82.con.0001	403	427	fig|150055.82.peg.403			PLF_1301_00002903	PGF_00420740	Cytosolic protein containing multiple CBS domains	424172	425455	-	bi (<->)	150055.83.con.0001	167	427	fig|150055.83.peg.167			Cytosolic protein containing multiple CBS domains	0.993	0.998	bi (<->)	150055.81.con.0001	1253	427	fig|150055.81.peg.1253			Cytosolic protein containing multiple CBS domains	0.998	0.998	bi (<->)	150055.80.con.0002	1358	427	fig|150055.80.peg.1358			Cytosolic protein containing multiple CBS domains	0.998	0.998	bi (<->)	150055.79.con.0001	1206	427	fig|150055.79.peg.1206			Cytosolic protein containing multiple CBS domains
150055.82.con.0001	404	200	fig|150055.82.peg.404			PLF_1301_00008471	PGF_01670799	Ribosomal-protein-S5p-alanine acetyltransferase (EC 2.3.1.128)	425448	426050	-	bi (<->)	150055.83.con.0001	166	184	fig|150055.83.peg.166			Ribosomal-protein-S5p-alanine acetyltransferase (EC 2.3.1.128)	0.978	0.995	bi (<->)	150055.81.con.0001	1254	184	fig|150055.81.peg.1254			Ribosomal-protein-S5p-alanine acetyltransferase (EC 2.3.1.128)	0.978	0.995	bi (<->)	150055.80.con.0002	1357	184	fig|150055.80.peg.1357			Ribosomal-protein-S5p-alanine acetyltransferase (EC 2.3.1.128)	0.962	0.995	bi (<->)	150055.79.con.0001	1207	184	fig|150055.79.peg.1207			Ribosomal-protein-S5p-alanine acetyltransferase (EC 2.3.1.128)
150055.82.con.0001	405	419	fig|150055.82.peg.405			PLF_1301_00000400	PGF_00900122	UDP-N-acetylglucosamine 1-carboxyvinyltransferase (EC 2.5.1.7)	426078	427337	-	bi (<->)	150055.83.con.0001	165	419	fig|150055.83.peg.165			UDP-N-acetylglucosamine 1-carboxyvinyltransferase (EC 2.5.1.7)	0.995	0.998	bi (<->)	150055.81.con.0001	1255	419	fig|150055.81.peg.1255			UDP-N-acetylglucosamine 1-carboxyvinyltransferase (EC 2.5.1.7)	0.998	0.998	bi (<->)	150055.80.con.0002	1356	419	fig|150055.80.peg.1356			UDP-N-acetylglucosamine 1-carboxyvinyltransferase (EC 2.5.1.7)	1	0.998	bi (<->)	150055.79.con.0001	1208	419	fig|150055.79.peg.1208			UDP-N-acetylglucosamine 1-carboxyvinyltransferase (EC 2.5.1.7)
150055.82.con.0001	406	281	fig|150055.82.peg.406			PLF_1301_00007567	PGF_01671660	Transcriptional regulator, AraC family	427604	428449	-	bi (<->)	150055.83.con.0001	164	281	fig|150055.83.peg.164			Transcriptional regulator, AraC family	0.979	0.996	bi (<->)	150055.81.con.0001	1256	281	fig|150055.81.peg.1256			Transcriptional regulator, AraC family	0.865	0.996	bi (<->)	150055.80.con.0002	1355	281	fig|150055.80.peg.1355			Transcriptional regulator, AraC family	0.865	0.996	bi (<->)	150055.79.con.0001	1209	281	fig|150055.79.peg.1209			Transcriptional regulator, AraC family
150055.82.con.0001	407	396	fig|150055.82.peg.407			PLF_1301_00000104	PGF_03202156	S-adenosylmethionine synthetase (EC 2.5.1.6)	428565	429755	-	bi (<->)	150055.83.con.0001	163	396	fig|150055.83.peg.163			S-adenosylmethionine synthetase (EC 2.5.1.6)	0.992	0.997	bi (<->)	150055.81.con.0001	1257	396	fig|150055.81.peg.1257			S-adenosylmethionine synthetase (EC 2.5.1.6)	0.992	0.997	bi (<->)	150055.80.con.0002	1354	396	fig|150055.80.peg.1354			S-adenosylmethionine synthetase (EC 2.5.1.6)	0.99	0.997	bi (<->)	150055.79.con.0001	1210	396	fig|150055.79.peg.1210			S-adenosylmethionine synthetase (EC 2.5.1.6)
150055.82.con.0001	408	37	fig|150055.82.peg.408			PLF_1301_00048747	PGF_03510370	hypothetical protein	429779	429892	-											bi (<->)	150055.81.con.0001	1258	37	fig|150055.81.peg.1258			hypothetical protein	1	0.973	bi (<->)	150055.80.con.0002	1353	37	fig|150055.80.peg.1353			hypothetical protein	1	0.973	bi (<->)	150055.79.con.0001	1211	37	fig|150055.79.peg.1211			hypothetical protein
150055.82.con.0001	409	310	fig|150055.82.peg.409			PLF_1301_00003683	PGF_04486278	Biotin operon repressor / Biotin--protein ligase (EC 6.3.4.9)(EC 6.3.4.10)(EC 6.3.4.11)(EC 6.3.4.15)	430259	431191	+	bi (<->)	150055.83.con.0001	162	310	fig|150055.83.peg.162			Biotin operon repressor / Biotin--protein ligase (EC 6.3.4.9)(EC 6.3.4.10)(EC 6.3.4.11)(EC 6.3.4.15)	0.977	0.997	bi (<->)	150055.81.con.0001	1259	310	fig|150055.81.peg.1259			Biotin operon repressor / Biotin--protein ligase (EC 6.3.4.9)(EC 6.3.4.10)(EC 6.3.4.11)(EC 6.3.4.15)	0.955	0.997	bi (<->)	150055.80.con.0002	1352	310	fig|150055.80.peg.1352			Biotin operon repressor / Biotin--protein ligase (EC 6.3.4.9)(EC 6.3.4.10)(EC 6.3.4.11)(EC 6.3.4.15)	0.965	0.997	bi (<->)	150055.79.con.0001	1212	310	fig|150055.79.peg.1212			Biotin operon repressor / Biotin--protein ligase (EC 6.3.4.9)(EC 6.3.4.10)(EC 6.3.4.11)(EC 6.3.4.15)
150055.82.con.0001	410	80	fig|150055.82.peg.410			PLF_1301_00017239	PGF_03496199	FIG01114335: hypothetical protein	431172	431414	-	bi (<->)	150055.83.con.0001	161	56	fig|150055.83.peg.161			FIG01114335: hypothetical protein	1	0.982	bi (<->)	150055.81.con.0001	1260	53	fig|150055.81.peg.1260			FIG01114335: hypothetical protein	1	0.981	bi (<->)	150055.80.con.0002	1351	53	fig|150055.80.peg.1351			FIG01114335: hypothetical protein	1	0.981	bi (<->)	150055.79.con.0001	1213	53	fig|150055.79.peg.1213			FIG01114335: hypothetical protein
150055.82.con.0001	411	559	fig|150055.82.peg.411			PLF_1301_00000342	PGF_10365126	DNA polymerase III subunits gamma and tau (EC 2.7.7.7)	431454	433133	-	bi (<->)	150055.83.con.0001	160	559	fig|150055.83.peg.160			DNA polymerase III subunits gamma and tau (EC 2.7.7.7)	0.989	0.998	bi (<->)	150055.81.con.0001	1261	559	fig|150055.81.peg.1261			DNA polymerase III subunits gamma and tau (EC 2.7.7.7)	0.984	0.998	bi (<->)	150055.80.con.0002	1350	559	fig|150055.80.peg.1350			DNA polymerase III subunits gamma and tau (EC 2.7.7.7)	0.98	0.998	bi (<->)	150055.79.con.0001	1214	559	fig|150055.79.peg.1214			DNA polymerase III subunits gamma and tau (EC 2.7.7.7)
150055.82.con.0001	412	165	fig|150055.82.peg.412			PLF_1301_00023103	PGF_05117700	Free methionine-(R)-sulfoxide reductase, contains GAF domain	433133	433630	-	bi (<->)	150055.83.con.0001	159	165	fig|150055.83.peg.159			Free methionine-(R)-sulfoxide reductase, contains GAF domain	0.982	0.994	bi (<->)	150055.81.con.0001	1262	165	fig|150055.81.peg.1262			Free methionine-(R)-sulfoxide reductase, contains GAF domain	0.994	0.994	bi (<->)	150055.80.con.0002	1349	165	fig|150055.80.peg.1349			Free methionine-(R)-sulfoxide reductase, contains GAF domain	0.994	0.994	bi (<->)	150055.79.con.0001	1215	165	fig|150055.79.peg.1215			Free methionine-(R)-sulfoxide reductase, contains GAF domain
150055.82.con.0001	413	196	fig|150055.82.peg.413			PLF_1301_00000748	PGF_06660812	3-isopropylmalate dehydratase small subunit (EC 4.2.1.33)	433783	434373	-	bi (<->)	150055.83.con.0001	158	196	fig|150055.83.peg.158			3-isopropylmalate dehydratase small subunit (EC 4.2.1.33)	0.995	0.995	bi (<->)	150055.81.con.0001	1263	196	fig|150055.81.peg.1263			3-isopropylmalate dehydratase small subunit (EC 4.2.1.33)	0.985	0.995	bi (<->)	150055.80.con.0002	1348	196	fig|150055.80.peg.1348			3-isopropylmalate dehydratase small subunit (EC 4.2.1.33)	0.99	0.995	bi (<->)	150055.79.con.0001	1216	196	fig|150055.79.peg.1216			3-isopropylmalate dehydratase small subunit (EC 4.2.1.33)
150055.82.con.0001	414	462	fig|150055.82.peg.414			PLF_1301_00002587	PGF_00419420	3-isopropylmalate dehydratase large subunit (EC 4.2.1.33)	434386	435774	-	bi (<->)	150055.83.con.0001	157	462	fig|150055.83.peg.157			3-isopropylmalate dehydratase large subunit (EC 4.2.1.33)	1	0.998	bi (<->)	150055.81.con.0001	1264	462	fig|150055.81.peg.1264			3-isopropylmalate dehydratase large subunit (EC 4.2.1.33)	0.991	0.998	bi (<->)	150055.80.con.0002	1347	462	fig|150055.80.peg.1347			3-isopropylmalate dehydratase large subunit (EC 4.2.1.33)	0.989	0.998	bi (<->)	150055.79.con.0001	1217	462	fig|150055.79.peg.1217			3-isopropylmalate dehydratase large subunit (EC 4.2.1.33)
150055.82.con.0001	415	99	fig|150055.82.peg.415			PLF_1301_00012078	PGF_03499643	FIG01113965: hypothetical protein	435813	436112	-	bi (<->)	150055.83.con.0001	156	92	fig|150055.83.peg.156			FIG01113965: hypothetical protein	0.929	0.989	bi (<->)	150055.81.con.0001	1265	92	fig|150055.81.peg.1265			FIG01113965: hypothetical protein	0.798	0.989	bi (<->)	150055.80.con.0002	1346	92	fig|150055.80.peg.1346			FIG01113965: hypothetical protein	0.808	0.989	bi (<->)	150055.79.con.0001	1218	92	fig|150055.79.peg.1218			FIG01113965: hypothetical protein
150055.82.con.0001	416	345	fig|150055.82.peg.416			PLF_1301_00000670	PGF_07191648	3-isopropylmalate dehydrogenase (EC 1.1.1.85)	436109	437146	-	bi (<->)	150055.83.con.0001	155	345	fig|150055.83.peg.155			3-isopropylmalate dehydrogenase (EC 1.1.1.85)	0.994	0.997	bi (<->)	150055.81.con.0001	1266	345	fig|150055.81.peg.1266			3-isopropylmalate dehydrogenase (EC 1.1.1.85)	0.986	0.997	bi (<->)	150055.80.con.0002	1345	345	fig|150055.80.peg.1345			3-isopropylmalate dehydrogenase (EC 1.1.1.85)	0.988	0.997	bi (<->)	150055.79.con.0001	1219	345	fig|150055.79.peg.1219			3-isopropylmalate dehydrogenase (EC 1.1.1.85)
150055.82.con.0001	417	521	fig|150055.82.peg.417			PLF_1301_00000024	PGF_04294677	2-isopropylmalate synthase (EC 2.3.3.13)	437192	438757	-	bi (<->)	150055.83.con.0001	154	521	fig|150055.83.peg.154			2-isopropylmalate synthase (EC 2.3.3.13)	0.996	0.998	bi (<->)	150055.81.con.0001	1267	521	fig|150055.81.peg.1267			2-isopropylmalate synthase (EC 2.3.3.13)	1	0.998	bi (<->)	150055.80.con.0002	1344	521	fig|150055.80.peg.1344			2-isopropylmalate synthase (EC 2.3.3.13)	0.998	0.998	bi (<->)	150055.79.con.0001	1220	521	fig|150055.79.peg.1220			2-isopropylmalate synthase (EC 2.3.3.13)
150055.82.con.0001	418	210	fig|150055.82.peg.418			PLF_1301_00000319	PGF_01776925	Uridine kinase (EC 2.7.1.48)	439066	439698	-	bi (<->)	150055.83.con.0001	153	210	fig|150055.83.peg.153			Uridine kinase (EC 2.7.1.48)	0.981	0.995	bi (<->)	150055.81.con.0001	1268	210	fig|150055.81.peg.1268			Uridine kinase (EC 2.7.1.48)	0.981	0.995	bi (<->)	150055.80.con.0002	1343	210	fig|150055.80.peg.1343			Uridine kinase (EC 2.7.1.48)	0.981	0.995	bi (<->)	150055.79.con.0001	1221	210	fig|150055.79.peg.1221			Uridine kinase (EC 2.7.1.48)
150055.82.con.0001	419	361	fig|150055.82.peg.419			PLF_1301_00000467	PGF_02434074	ATP-dependent RNA helicase YfmL	439854	440939	+	bi (<->)	150055.83.con.0001	152	361	fig|150055.83.peg.152			ATP-dependent RNA helicase YfmL	0.986	0.997	bi (<->)	150055.81.con.0001	1269	360	fig|150055.81.peg.1269			ATP-dependent RNA helicase YfmL	0.986	0.997	bi (<->)	150055.80.con.0002	1342	361	fig|150055.80.peg.1342			ATP-dependent RNA helicase YfmL	0.989	0.997	bi (<->)	150055.79.con.0001	1222	361	fig|150055.79.peg.1222			ATP-dependent RNA helicase YfmL
150055.82.con.0001	420	1554	fig|150055.82.peg.420			PLF_1301_00027636	PGF_00051197	Serine endopeptidase ScpC (EC 3.4.21.-)	441035	445699	-	bi (<->)	150055.83.con.0001	151	1524	fig|150055.83.peg.151			Serine endopeptidase ScpC (EC 3.4.21.-)	0.665	0.997											bi (<->)	150055.80.con.0002	1341	1433	fig|150055.80.peg.1341			Serine endopeptidase ScpC (EC 3.4.21.-)	0.676	0.984	bi (<->)	150055.79.con.0001	1223	1433	fig|150055.79.peg.1223			Serine endopeptidase ScpC (EC 3.4.21.-)
150055.82.con.0001	421	547	fig|150055.82.peg.421			PLF_1301_00006697	PGF_10395749	Phosphoenolpyruvate carboxykinase [ATP] (EC 4.1.1.49)	446029	447672	-	bi (<->)	150055.83.con.0001	150	547	fig|150055.83.peg.150			Phosphoenolpyruvate carboxykinase [ATP] (EC 4.1.1.49)	0.976	0.998	bi (<->)	150055.81.con.0001	1270	547	fig|150055.81.peg.1270			Phosphoenolpyruvate carboxykinase [ATP] (EC 4.1.1.49)	0.978	0.998	bi (<->)	150055.80.con.0002	1339	547	fig|150055.80.peg.1339			Phosphoenolpyruvate carboxykinase [ATP] (EC 4.1.1.49)	0.976	0.998	bi (<->)	150055.79.con.0001	1225	547	fig|150055.79.peg.1225			Phosphoenolpyruvate carboxykinase [ATP] (EC 4.1.1.49)
150055.82.con.0001	422	476	fig|150055.82.peg.422			PLF_1301_00002551	PGF_00008506	Glyceraldehyde-3-phosphate dehydrogenase (NADP(+)) (EC 1.2.1.9)	447858	449288	-	bi (<->)	150055.83.con.0001	149	476	fig|150055.83.peg.149			Glyceraldehyde-3-phosphate dehydrogenase (NADP(+)) (EC 1.2.1.9)	0.994	0.998	bi (<->)	150055.81.con.0001	1271	476	fig|150055.81.peg.1271			Glyceraldehyde-3-phosphate dehydrogenase (NADP(+)) (EC 1.2.1.9)	0.996	0.998	bi (<->)	150055.80.con.0002	1338	476	fig|150055.80.peg.1338			Glyceraldehyde-3-phosphate dehydrogenase (NADP(+)) (EC 1.2.1.9)	0.996	0.998	bi (<->)	150055.79.con.0001	1226	476	fig|150055.79.peg.1226			Glyceraldehyde-3-phosphate dehydrogenase (NADP(+)) (EC 1.2.1.9)
150055.82.con.0001	423	577	fig|150055.82.peg.423			PLF_1301_00000188	PGF_00033423	Phosphoenolpyruvate-protein phosphotransferase of PTS system (EC 2.7.3.9)	449649	451382	-	bi (<->)	150055.83.con.0001	148	577	fig|150055.83.peg.148			Phosphoenolpyruvate-protein phosphotransferase of PTS system (EC 2.7.3.9)	0.998	0.998	bi (<->)	150055.81.con.0001	1272	577	fig|150055.81.peg.1272			Phosphoenolpyruvate-protein phosphotransferase of PTS system (EC 2.7.3.9)	0.998	0.998	bi (<->)	150055.80.con.0002	1337	577	fig|150055.80.peg.1337			Phosphoenolpyruvate-protein phosphotransferase of PTS system (EC 2.7.3.9)	0.998	0.998	bi (<->)	150055.79.con.0001	1227	577	fig|150055.79.peg.1227			Phosphoenolpyruvate-protein phosphotransferase of PTS system (EC 2.7.3.9)
150055.82.con.0001	424	87	fig|150055.82.peg.424			PLF_1301_00000261	PGF_08051111	Phosphotransferase system, phosphocarrier protein HPr	451387	451650	-	bi (<->)	150055.83.con.0001	147	87	fig|150055.83.peg.147			Phosphotransferase system, phosphocarrier protein HPr	1	0.989	bi (<->)	150055.81.con.0001	1273	87	fig|150055.81.peg.1273			Phosphotransferase system, phosphocarrier protein HPr	1	0.989	bi (<->)	150055.80.con.0002	1336	87	fig|150055.80.peg.1336			Phosphotransferase system, phosphocarrier protein HPr	1	0.989	bi (<->)	150055.79.con.0001	1228	87	fig|150055.79.peg.1228			Phosphotransferase system, phosphocarrier protein HPr
150055.82.con.0001	425	266	fig|150055.82.peg.425			PLF_1301_00006247	PGF_06535427	Uncharacterized DUF1113 membrane protein family	451870	452670	-	bi (<->)	150055.83.con.0001	146	266	fig|150055.83.peg.146			Uncharacterized DUF1113 membrane protein family	0.96	0.94	bi (<->)	150055.81.con.0001	1274	266	fig|150055.81.peg.1274			Uncharacterized DUF1113 membrane protein family	0.957	0.962	bi (<->)	150055.80.con.0002	1335	266	fig|150055.80.peg.1335			Uncharacterized DUF1113 membrane protein family	0.948	0.94	bi (<->)	150055.79.con.0001	1229	266	fig|150055.79.peg.1229			Uncharacterized DUF1113 membrane protein family
150055.82.con.0001	426	391	fig|150055.82.peg.426			PLF_1301_00003001	PGF_00015701	Isocitrate dehydrogenase [NADP] (EC 1.1.1.42)	452748	453923	-	bi (<->)	150055.83.con.0001	145	391	fig|150055.83.peg.145			Isocitrate dehydrogenase [NADP] (EC 1.1.1.42)	0.982	0.997	bi (<->)	150055.81.con.0001	1275	391	fig|150055.81.peg.1275			Isocitrate dehydrogenase [NADP] (EC 1.1.1.42)	0.98	0.997	bi (<->)	150055.80.con.0002	1334	391	fig|150055.80.peg.1334			Isocitrate dehydrogenase [NADP] (EC 1.1.1.42)	0.98	0.997	bi (<->)	150055.79.con.0001	1230	391	fig|150055.79.peg.1230			Isocitrate dehydrogenase [NADP] (EC 1.1.1.42)
150055.82.con.0001	427	372	fig|150055.82.peg.427			PLF_1301_00014104	PGF_03036276	Citrate synthase (si) (EC 2.3.3.1)	453953	455071	-	bi (<->)	150055.83.con.0001	144	372	fig|150055.83.peg.144			Citrate synthase (si) (EC 2.3.3.1)	0.987	0.997	bi (<->)	150055.81.con.0001	1276	372	fig|150055.81.peg.1276			Citrate synthase (si) (EC 2.3.3.1)	0.997	0.997	bi (<->)	150055.80.con.0002	1333	372	fig|150055.80.peg.1333			Citrate synthase (si) (EC 2.3.3.1)	0.987	0.997	bi (<->)	150055.79.con.0001	1231	372	fig|150055.79.peg.1231			Citrate synthase (si) (EC 2.3.3.1)
150055.82.con.0001	428	887	fig|150055.82.peg.428			PLF_1301_00007521	PGF_04243787	Aconitate hydratase (EC 4.2.1.3)	455075	457738	-	bi (<->)	150055.83.con.0001	143	887	fig|150055.83.peg.143			Aconitate hydratase (EC 4.2.1.3)	0.992	0.999	bi (<->)	150055.81.con.0001	1277	887	fig|150055.81.peg.1277			Aconitate hydratase (EC 4.2.1.3)	0.995	0.999	bi (<->)	150055.80.con.0002	1332	887	fig|150055.80.peg.1332			Aconitate hydratase (EC 4.2.1.3)	0.995	0.999	bi (<->)	150055.79.con.0001	1232	887	fig|150055.79.peg.1232			Aconitate hydratase (EC 4.2.1.3)
150055.82.con.0001	429	75	fig|150055.82.peg.429			PLF_1301_00002222	PGF_03022650	Glutaredoxin-like protein NrdH, required for reduction of Ribonucleotide reductase class Ib	458023	458250	+	bi (<->)	150055.83.con.0001	142	75	fig|150055.83.peg.142			Glutaredoxin-like protein NrdH, required for reduction of Ribonucleotide reductase class Ib	0.987	0.987	bi (<->)	150055.81.con.0001	1278	75	fig|150055.81.peg.1278			Glutaredoxin-like protein NrdH, required for reduction of Ribonucleotide reductase class Ib	0.987	0.987	bi (<->)	150055.80.con.0002	1331	75	fig|150055.80.peg.1331			Glutaredoxin-like protein NrdH, required for reduction of Ribonucleotide reductase class Ib	0.973	0.987	bi (<->)	150055.79.con.0001	1233	75	fig|150055.79.peg.1233			Glutaredoxin-like protein NrdH, required for reduction of Ribonucleotide reductase class Ib
150055.82.con.0001	430	719	fig|150055.82.peg.430			PLF_1301_00000273	PGF_00048640	Ribonucleotide reductase of class Ib (aerobic), alpha subunit (EC 1.17.4.1)	458321	460480	+	bi (<->)	150055.83.con.0001	141	719	fig|150055.83.peg.141			Ribonucleotide reductase of class Ib (aerobic), alpha subunit (EC 1.17.4.1)	0.964	0.999	bi (<->)	150055.81.con.0001	1279	719	fig|150055.81.peg.1279			Ribonucleotide reductase of class Ib (aerobic), alpha subunit (EC 1.17.4.1)	0.964	0.999	bi (<->)	150055.80.con.0002	1330	719	fig|150055.80.peg.1330			Ribonucleotide reductase of class Ib (aerobic), alpha subunit (EC 1.17.4.1)	0.974	0.999	bi (<->)	150055.79.con.0001	1234	719	fig|150055.79.peg.1234			Ribonucleotide reductase of class Ib (aerobic), alpha subunit (EC 1.17.4.1)
150055.82.con.0001	431	320	fig|150055.82.peg.431			PLF_1301_00000295	PGF_00048641	Ribonucleotide reductase of class Ib (aerobic), beta subunit (EC 1.17.4.1)	460743	461705	+	bi (<->)	150055.83.con.0001	140	321	fig|150055.83.peg.140			Ribonucleotide reductase of class Ib (aerobic), beta subunit (EC 1.17.4.1)	0.991	0.988	bi (<->)	150055.81.con.0001	1280	321	fig|150055.81.peg.1280			Ribonucleotide reductase of class Ib (aerobic), beta subunit (EC 1.17.4.1)	0.987	0.988	bi (<->)	150055.80.con.0002	1329	321	fig|150055.80.peg.1329			Ribonucleotide reductase of class Ib (aerobic), beta subunit (EC 1.17.4.1)	0.987	0.988	bi (<->)	150055.79.con.0001	1235	321	fig|150055.79.peg.1235			Ribonucleotide reductase of class Ib (aerobic), beta subunit (EC 1.17.4.1)
150055.82.con.0001	432	188	fig|150055.82.peg.432			PLF_1301_00003478	PGF_08815069	Substrate-specific component ThiT of thiamin ECF transporter	461942	462508	+	bi (<->)	150055.83.con.0001	139	188	fig|150055.83.peg.139			Substrate-specific component ThiT of thiamin ECF transporter	0.995	0.995	bi (<->)	150055.81.con.0001	1281	188	fig|150055.81.peg.1281			Substrate-specific component ThiT of thiamin ECF transporter	0.995	0.995	bi (<->)	150055.80.con.0002	1328	188	fig|150055.80.peg.1328			Substrate-specific component ThiT of thiamin ECF transporter	0.989	0.995	bi (<->)	150055.79.con.0001	1236	188	fig|150055.79.peg.1236			Substrate-specific component ThiT of thiamin ECF transporter
150055.82.con.0001	433	153	fig|150055.82.peg.433			PLF_1301_00015485	PGF_00426932	6,7-dimethyl-8-ribityllumazine synthase (EC 2.5.1.78)	462572	463033	-	bi (<->)	150055.83.con.0001	138	153	fig|150055.83.peg.138			6,7-dimethyl-8-ribityllumazine synthase (EC 2.5.1.78)	0.961	0.993	bi (<->)	150055.81.con.0001	1282	153	fig|150055.81.peg.1282			6,7-dimethyl-8-ribityllumazine synthase (EC 2.5.1.78)	0.987	0.993	bi (<->)	150055.80.con.0002	1327	153	fig|150055.80.peg.1327			6,7-dimethyl-8-ribityllumazine synthase (EC 2.5.1.78)	0.987	0.993	bi (<->)	150055.79.con.0001	1237	153	fig|150055.79.peg.1237			6,7-dimethyl-8-ribityllumazine synthase (EC 2.5.1.78)
150055.82.con.0001	434	392	fig|150055.82.peg.434			PLF_1301_00015483	PGF_00416674	3,4-dihydroxy-2-butanone 4-phosphate synthase (EC 4.1.99.12) / GTP cyclohydrolase II (EC 3.5.4.25)	463045	464223	-	bi (<->)	150055.83.con.0001	137	392	fig|150055.83.peg.137			3,4-dihydroxy-2-butanone 4-phosphate synthase (EC 4.1.99.12) / GTP cyclohydrolase II (EC 3.5.4.25)	0.972	0.997	bi (<->)	150055.81.con.0001	1283	392	fig|150055.81.peg.1283			3,4-dihydroxy-2-butanone 4-phosphate synthase (EC 4.1.99.12) / GTP cyclohydrolase II (EC 3.5.4.25)	0.98	0.997	bi (<->)	150055.80.con.0002	1326	392	fig|150055.80.peg.1326			3,4-dihydroxy-2-butanone 4-phosphate synthase (EC 4.1.99.12) / GTP cyclohydrolase II (EC 3.5.4.25)	0.982	0.997	bi (<->)	150055.79.con.0001	1238	392	fig|150055.79.peg.1238			3,4-dihydroxy-2-butanone 4-phosphate synthase (EC 4.1.99.12) / GTP cyclohydrolase II (EC 3.5.4.25)
150055.82.con.0001	435	200	fig|150055.82.peg.435			PLF_1301_00015161	PGF_03751076	Riboflavin synthase eubacterial/eukaryotic (EC 2.5.1.9)	464224	464826	-	bi (<->)	150055.83.con.0001	136	200	fig|150055.83.peg.136			Riboflavin synthase eubacterial/eukaryotic (EC 2.5.1.9)	0.97	0.995	bi (<->)	150055.81.con.0001	1284	200	fig|150055.81.peg.1284			Riboflavin synthase eubacterial/eukaryotic (EC 2.5.1.9)	0.96	0.995	bi (<->)	150055.80.con.0002	1325	200	fig|150055.80.peg.1325			Riboflavin synthase eubacterial/eukaryotic (EC 2.5.1.9)	0.985	0.995	bi (<->)	150055.79.con.0001	1239	200	fig|150055.79.peg.1239			Riboflavin synthase eubacterial/eukaryotic (EC 2.5.1.9)
150055.82.con.0001	436	351	fig|150055.82.peg.436			PLF_1301_00015584	PGF_00423089	Diaminohydroxyphosphoribosylaminopyrimidine deaminase (EC 3.5.4.26) / 5-amino-6-(5-phosphoribosylamino)uracil reductase (EC 1.1.1.193)	464826	465881	-	bi (<->)	150055.83.con.0001	135	351	fig|150055.83.peg.135			Diaminohydroxyphosphoribosylaminopyrimidine deaminase (EC 3.5.4.26) / 5-amino-6-(5-phosphoribosylamino)uracil reductase (EC 1.1.1.193)	0.966	0.994	bi (<->)	150055.81.con.0001	1285	351	fig|150055.81.peg.1285			Diaminohydroxyphosphoribosylaminopyrimidine deaminase (EC 3.5.4.26) / 5-amino-6-(5-phosphoribosylamino)uracil reductase (EC 1.1.1.193)	0.971	0.994	bi (<->)	150055.80.con.0002	1324	351	fig|150055.80.peg.1324			Diaminohydroxyphosphoribosylaminopyrimidine deaminase (EC 3.5.4.26) / 5-amino-6-(5-phosphoribosylamino)uracil reductase (EC 1.1.1.193)	0.963	0.991	bi (<->)	150055.79.con.0001	1240	351	fig|150055.79.peg.1240			Diaminohydroxyphosphoribosylaminopyrimidine deaminase (EC 3.5.4.26) / 5-amino-6-(5-phosphoribosylamino)uracil reductase (EC 1.1.1.193)
150055.82.con.0001	437	39	fig|150055.82.peg.437			PLF_1301_00049693	PGF_10659871	hypothetical protein	466090	466209	+	bi (<->)	150055.83.con.0001	134	39	fig|150055.83.peg.134			hypothetical protein	0.974	0.974	bi (<->)	150055.81.con.0001	1286	39	fig|150055.81.peg.1286			hypothetical protein	0.949	0.974	bi (<->)	150055.80.con.0002	1323	39	fig|150055.80.peg.1323			hypothetical protein	0.949	0.974	bi (<->)	150055.79.con.0001	1241	39	fig|150055.79.peg.1241			hypothetical protein
150055.82.con.0001	438	255	fig|150055.82.peg.438			PLF_1301_00123106	PGF_10507644	FIG01114175: hypothetical protein	466409	467176	-	bi (<->)	150055.83.con.0001	133	255	fig|150055.83.peg.133			hypothetical protein	0.922	0.996	bi (<->)	150055.81.con.0001	1287	255	fig|150055.81.peg.1287			hypothetical protein	0.922	0.996	bi (<->)	150055.80.con.0002	1322	255	fig|150055.80.peg.1322			hypothetical protein	0.925	0.996	bi (<->)	150055.79.con.0001	1242	255	fig|150055.79.peg.1242			hypothetical protein
150055.82.con.0001	439	70	fig|150055.82.peg.439			PLF_1301_00000049	PGF_06335969	Transcriptional regulator, Xre family	467176	467388	-	bi (<->)	150055.83.con.0001	132	70	fig|150055.83.peg.132			Transcriptional regulator, Xre family	1	0.986	bi (<->)	150055.81.con.0001	1288	71	fig|150055.81.peg.1288			Transcriptional regulator, Xre family	0.971	0.972	bi (<->)	150055.80.con.0002	1321	70	fig|150055.80.peg.1321			Transcriptional regulator, Xre family	1	0.986	bi (<->)	150055.79.con.0001	1243	70	fig|150055.79.peg.1243			Transcriptional regulator, Xre family
150055.82.con.0001	440	185	fig|150055.82.peg.440			PLF_1301_00024476	PGF_06963682	NAD(P)H oxidoreductase YRKL (EC 1.6.99.-) @ Putative NADPH-quinone reductase (modulator of drug activity B) @ Flavodoxin 2	467598	468155	-	bi (<->)	150055.83.con.0001	131	185	fig|150055.83.peg.131			NAD(P)H oxidoreductase YrkL @ Putative NADPH-quinone reductase (modulator of drug activity B) @ Flavodoxin 2	0.962	0.995	bi (<->)	150055.81.con.0001	1289	185	fig|150055.81.peg.1289			NAD(P)H oxidoreductase YrkL @ Putative NADPH-quinone reductase (modulator of drug activity B) @ Flavodoxin 2	0.968	0.995	bi (<->)	150055.80.con.0002	1320	185	fig|150055.80.peg.1320			NAD(P)H oxidoreductase YRKL (EC 1.6.99.-) @ Putative NADPH-quinone reductase (modulator of drug activity B) @ Flavodoxin 2	0.968	0.995	bi (<->)	150055.79.con.0001	1244	185	fig|150055.79.peg.1244			NAD(P)H oxidoreductase YRKL (EC 1.6.99.-) @ Putative NADPH-quinone reductase (modulator of drug activity B) @ Flavodoxin 2
150055.82.con.0001	441	376	fig|150055.82.peg.441			PLF_1301_00004099	PGF_00027514	N-acetylornithine aminotransferase (EC 2.6.1.11)	468251	469381	-	bi (<->)	150055.83.con.0001	130	376	fig|150055.83.peg.130			N-acetylornithine aminotransferase (EC 2.6.1.11)	0.989	0.997	bi (<->)	150055.81.con.0001	1290	376	fig|150055.81.peg.1290			N-acetylornithine aminotransferase (EC 2.6.1.11)	0.989	0.997	bi (<->)	150055.80.con.0002	1319	376	fig|150055.80.peg.1319			N-acetylornithine aminotransferase (EC 2.6.1.11)	0.989	0.997	bi (<->)	150055.79.con.0001	1245	376	fig|150055.79.peg.1245			N-acetylornithine aminotransferase (EC 2.6.1.11)
150055.82.con.0001	442	244	fig|150055.82.peg.442			PLF_1301_00005381	PGF_00026615	N-acetylglutamate kinase (EC 2.7.2.8)	469400	470134	-	bi (<->)	150055.83.con.0001	129	244	fig|150055.83.peg.129			N-acetylglutamate kinase (EC 2.7.2.8)	1	0.996	bi (<->)	150055.81.con.0001	1291	244	fig|150055.81.peg.1291			N-acetylglutamate kinase (EC 2.7.2.8)	1	0.996	bi (<->)	150055.80.con.0002	1318	244	fig|150055.80.peg.1318			N-acetylglutamate kinase (EC 2.7.2.8)	0.996	0.996	bi (<->)	150055.79.con.0001	1246	244	fig|150055.79.peg.1246			N-acetylglutamate kinase (EC 2.7.2.8)
150055.82.con.0001	443	397	fig|150055.82.peg.443			PLF_1301_00003323	PGF_00008075	Glutamate N-acetyltransferase (EC 2.3.1.35) @ N-acetylglutamate synthase (EC 2.3.1.1)	470147	471340	-	bi (<->)	150055.83.con.0001	128	397	fig|150055.83.peg.128			Glutamate N-acetyltransferase (EC 2.3.1.35) @ N-acetylglutamate synthase (EC 2.3.1.1)	0.997	0.997	bi (<->)	150055.81.con.0001	1292	397	fig|150055.81.peg.1292			Glutamate N-acetyltransferase (EC 2.3.1.35) @ N-acetylglutamate synthase (EC 2.3.1.1)	0.997	0.997	bi (<->)	150055.80.con.0002	1317	397	fig|150055.80.peg.1317			Glutamate N-acetyltransferase (EC 2.3.1.35) @ N-acetylglutamate synthase (EC 2.3.1.1)	0.997	0.997	bi (<->)	150055.79.con.0001	1247	397	fig|150055.79.peg.1247			Glutamate N-acetyltransferase (EC 2.3.1.35) @ N-acetylglutamate synthase (EC 2.3.1.1)
150055.82.con.0001	444	340	fig|150055.82.peg.444			PLF_1301_00004063	PGF_07889681	N-acetyl-gamma-glutamyl-phosphate reductase (EC 1.2.1.38)	471407	472429	-	bi (<->)	150055.83.con.0001	127	340	fig|150055.83.peg.127			N-acetyl-gamma-glutamyl-phosphate reductase (EC 1.2.1.38)	0.985	0.997	bi (<->)	150055.81.con.0001	1293	340	fig|150055.81.peg.1293			N-acetyl-gamma-glutamyl-phosphate reductase (EC 1.2.1.38)	0.988	0.997	bi (<->)	150055.80.con.0002	1316	340	fig|150055.80.peg.1316			N-acetyl-gamma-glutamyl-phosphate reductase (EC 1.2.1.38)	0.976	0.997	bi (<->)	150055.79.con.0001	1248	340	fig|150055.79.peg.1248			N-acetyl-gamma-glutamyl-phosphate reductase (EC 1.2.1.38)
150055.82.con.0001	445	392	fig|150055.82.peg.445			PLF_1301_00007048	PGF_00008313	Glutamine-dependent 2-keto-4-methylthiobutyrate transaminase	472542	473720	-	bi (<->)	150055.83.con.0001	126	392	fig|150055.83.peg.126			Glutamine-dependent 2-keto-4-methylthiobutyrate transaminase	0.941	0.997	bi (<->)	150055.81.con.0001	1296	392	fig|150055.81.peg.1296			Glutamine-dependent 2-keto-4-methylthiobutyrate transaminase	0.939	0.997	bi (<->)	150055.80.con.0002	1313	392	fig|150055.80.peg.1313			Glutamine-dependent 2-keto-4-methylthiobutyrate transaminase	0.936	0.997	bi (<->)	150055.79.con.0001	1251	392	fig|150055.79.peg.1251			Glutamine-dependent 2-keto-4-methylthiobutyrate transaminase
150055.82.con.0001	446	260	fig|150055.82.peg.446			PLF_1301_00007028	PGF_00847718	Aliphatic amidase AmiE (EC 3.5.1.4)	473733	474515	-	bi (<->)	150055.83.con.0001	125	260	fig|150055.83.peg.125			Aliphatic amidase AmiE (EC 3.5.1.4)	0.892	0.996	bi (<->)	150055.81.con.0001	1297	260	fig|150055.81.peg.1297			Aliphatic amidase AmiE (EC 3.5.1.4)	0.869	0.996	bi (<->)	150055.80.con.0002	1312	260	fig|150055.80.peg.1312			Aliphatic amidase AmiE (EC 3.5.1.4)	0.881	0.996	bi (<->)	150055.79.con.0001	1252	260	fig|150055.79.peg.1252			Aliphatic amidase AmiE (EC 3.5.1.4)
150055.82.con.0001	447	326	fig|150055.82.peg.447			PLF_1301_00039034	PGF_00199472	hypothetical protein	474673	475653	-	bi (<->)	150055.83.con.0001	124	326	fig|150055.83.peg.124			hypothetical protein	0.779	0.997
150055.82.con.0001	448	872	fig|150055.82.peg.448			PLF_1301_00000213	PGF_07830674	Alanyl-tRNA synthetase (EC 6.1.1.7)	475941	478559	-	bi (<->)	150055.83.con.0001	123	872	fig|150055.83.peg.123			Alanyl-tRNA synthetase (EC 6.1.1.7)	0.994	0.999	bi (<->)	150055.81.con.0001	1299	872	fig|150055.81.peg.1299			Alanyl-tRNA synthetase (EC 6.1.1.7)	0.993	0.999	bi (<->)	150055.80.con.0002	1311	872	fig|150055.80.peg.1311			Alanyl-tRNA synthetase (EC 6.1.1.7)	0.994	0.999	bi (<->)	150055.79.con.0001	1253	872	fig|150055.79.peg.1253			Alanyl-tRNA synthetase (EC 6.1.1.7)
150055.82.con.0001	449	351	fig|150055.82.peg.449			PLF_1301_00037956	PGF_08225224	hypothetical protein	478916	479971	-	bi (<->)	150055.83.con.0001	122	356	fig|150055.83.peg.122			Foldase protein prsA 1 precursor (EC 5.2.1.8)	0.949	0.997	bi (<->)	150055.81.con.0001	1300	356	fig|150055.81.peg.1300			hypothetical protein	0.949	0.997	bi (<->)	150055.80.con.0002	1310	356	fig|150055.80.peg.1310			hypothetical protein	0.949	0.997	bi (<->)	150055.79.con.0001	1254	356	fig|150055.79.peg.1254			hypothetical protein
150055.82.con.0001	450	233	fig|150055.82.peg.450			PLF_1301_00003586	PGF_00406043	Uncharacterized SAM-dependent O-methyltransferase	480041	480742	-	bi (<->)	150055.83.con.0001	121	233	fig|150055.83.peg.121			Uncharacterized SAM-dependent O-methyltransferase	0.979	0.996	bi (<->)	150055.81.con.0001	1301	233	fig|150055.81.peg.1301			Uncharacterized SAM-dependent O-methyltransferase	0.974	0.996	bi (<->)	150055.80.con.0002	1309	233	fig|150055.80.peg.1309			Uncharacterized SAM-dependent O-methyltransferase	0.983	0.996	bi (<->)	150055.79.con.0001	1255	233	fig|150055.79.peg.1255			Uncharacterized SAM-dependent O-methyltransferase
150055.82.con.0001	451	203	fig|150055.82.peg.451			PLF_1301_00015647	PGF_00012840	Hydrolase, haloacid dehalogenase-like family	480794	481405	-	bi (<->)	150055.83.con.0001	120	203	fig|150055.83.peg.120			Hydrolase, haloacid dehalogenase-like family	0.906	0.995	bi (<->)	150055.81.con.0001	1302	203	fig|150055.81.peg.1302			Hydrolase, haloacid dehalogenase-like family	0.911	0.995	bi (<->)	150055.80.con.0002	1308	203	fig|150055.80.peg.1308			Hydrolase, haloacid dehalogenase-like family	0.906	0.995	bi (<->)	150055.79.con.0001	1256	203	fig|150055.79.peg.1256			Hydrolase, haloacid dehalogenase-like family
150055.82.con.0001	452	171	fig|150055.82.peg.452			PLF_1301_00019715	PGF_03496912	acetyltransferase, GNAT family	481407	481922	-	bi (<->)	150055.83.con.0001	119	171	fig|150055.83.peg.119			acetyltransferase, GNAT family	0.924	0.994	bi (<->)	150055.81.con.0001	1303	171	fig|150055.81.peg.1303			acetyltransferase, GNAT family	0.936	0.994	bi (<->)	150055.80.con.0002	1307	171	fig|150055.80.peg.1307			acetyltransferase, GNAT family	0.936	0.994	bi (<->)	150055.79.con.0001	1257	171	fig|150055.79.peg.1257			acetyltransferase, GNAT family
150055.82.con.0001	453	600	fig|150055.82.peg.453			PLF_1301_00000651	PGF_00401883	Oligoendopeptidase F	481992	483794	-	bi (<->)	150055.83.con.0001	118	600	fig|150055.83.peg.118			Oligoendopeptidase F	0.993	0.998	bi (<->)	150055.81.con.0001	1304	600	fig|150055.81.peg.1304			Oligoendopeptidase F	0.985	0.998	bi (<->)	150055.80.con.0002	1306	600	fig|150055.80.peg.1306			Oligoendopeptidase F	0.983	0.998	bi (<->)	150055.79.con.0001	1258	600	fig|150055.79.peg.1258			Oligoendopeptidase F
150055.82.con.0001	454	320	fig|150055.82.peg.454			PLF_1301_00004734	PGF_02152172	Competence protein CoiA	483794	484756	-	bi (<->)	150055.83.con.0001	117	320	fig|150055.83.peg.117			Competence protein CoiA	0.95	0.997	bi (<->)	150055.81.con.0001	1305	320	fig|150055.81.peg.1305			Competence protein CoiA	0.938	0.997	bi (<->)	150055.80.con.0002	1305	320	fig|150055.80.peg.1305			Competence protein CoiA	0.95	0.997	bi (<->)	150055.79.con.0001	1259	320	fig|150055.79.peg.1259			Competence protein CoiA
150055.82.con.0001	455	238	fig|150055.82.peg.455			PLF_1301_00007489	PGF_09626318	SSU rRNA pseudouridine(516) synthase (EC 5.4.99.19)	484807	485523	-	bi (<->)	150055.83.con.0001	116	238	fig|150055.83.peg.116			SSU rRNA pseudouridine(516) synthase (EC 5.4.99.19)	0.941	0.996	bi (<->)	150055.81.con.0001	1306	238	fig|150055.81.peg.1306			SSU rRNA pseudouridine(516) synthase (EC 5.4.99.19)	0.937	0.996	bi (<->)	150055.80.con.0002	1304	238	fig|150055.80.peg.1304			SSU rRNA pseudouridine(516) synthase (EC 5.4.99.19)	0.945	0.996	bi (<->)	150055.79.con.0001	1260	238	fig|150055.79.peg.1260			SSU rRNA pseudouridine(516) synthase (EC 5.4.99.19)
150055.82.con.0001	456	234	fig|150055.82.peg.456			PLF_1301_00000814	PGF_00007920	Glucosamine-6-phosphate deaminase (EC 3.5.99.6)	485556	486260	-	bi (<->)	150055.83.con.0001	115	235	fig|150055.83.peg.115			Glucosamine-6-phosphate deaminase (EC 3.5.99.6)	0.915	0.991	bi (<->)	150055.81.con.0001	1307	235	fig|150055.81.peg.1307			Glucosamine-6-phosphate deaminase (EC 3.5.99.6)	0.923	0.991	bi (<->)	150055.80.con.0002	1303	234	fig|150055.80.peg.1303			Glucosamine-6-phosphate deaminase (EC 3.5.99.6)	0.91	0.996	bi (<->)	150055.79.con.0001	1261	234	fig|150055.79.peg.1261			Glucosamine-6-phosphate deaminase (EC 3.5.99.6)
150055.82.con.0001	457	168	fig|150055.82.peg.457			PLF_1301_00017113	PGF_00246287	hypothetical protein	486394	486900	-	bi (<->)	150055.83.con.0001	114	168	fig|150055.83.peg.114			hypothetical protein	0.982	0.994	bi (<->)	150055.81.con.0001	1308	168	fig|150055.81.peg.1308			hypothetical protein	0.976	0.994	bi (<->)	150055.80.con.0002	1302	168	fig|150055.80.peg.1302			hypothetical protein	0.982	0.994	bi (<->)	150055.79.con.0001	1262	168	fig|150055.79.peg.1262			hypothetical protein
150055.82.con.0001	458	342	fig|150055.82.peg.458			PLF_1301_00000282	PGF_00049362	S-adenosylmethionine:tRNA ribosyltransferase-isomerase (EC 2.4.99.17)	487064	488092	+	bi (<->)	150055.83.con.0001	113	342	fig|150055.83.peg.113			S-adenosylmethionine:tRNA ribosyltransferase-isomerase (EC 2.4.99.17)	0.994	0.997	bi (<->)	150055.81.con.0001	1309	342	fig|150055.81.peg.1309			S-adenosylmethionine:tRNA ribosyltransferase-isomerase (EC 2.4.99.17)	0.988	0.997	bi (<->)	150055.80.con.0002	1301	342	fig|150055.80.peg.1301			S-adenosylmethionine:tRNA ribosyltransferase-isomerase (EC 2.4.99.17)	0.994	0.997	bi (<->)	150055.79.con.0001	1263	342	fig|150055.79.peg.1263			S-adenosylmethionine:tRNA ribosyltransferase-isomerase (EC 2.4.99.17)
150055.82.con.0001	459	241	fig|150055.82.peg.459			PLF_1301_00060560	PGF_05767868	Probable transcriptional regulatory protein YebC	488140	488865	-	bi (<->)	150055.83.con.0001	112	241	fig|150055.83.peg.112			Probable transcriptional regulatory protein YebC	0.992	0.996	bi (<->)	150055.81.con.0001	1310	241	fig|150055.81.peg.1310			Probable transcriptional regulatory protein YebC	0.992	0.996	bi (<->)	150055.80.con.0002	1300	241	fig|150055.80.peg.1300			Probable transcriptional regulatory protein YebC	0.988	0.996	bi (<->)	150055.79.con.0001	1264	241	fig|150055.79.peg.1264			Probable transcriptional regulatory protein YebC
150055.82.con.0001	460	203	fig|150055.82.peg.460			PLF_1301_00000344	PGF_00473519	Superoxide dismutase [Mn] (EC 1.15.1.1)	488976	489587	-	bi (<->)	150055.83.con.0001	111	203	fig|150055.83.peg.111			Superoxide dismutase [Mn] (EC 1.15.1.1)	0.956	0.995	bi (<->)	150055.81.con.0001	1311	203	fig|150055.81.peg.1311			Superoxide dismutase [Mn] (EC 1.15.1.1)	0.956	0.995	bi (<->)	150055.80.con.0002	1299	203	fig|150055.80.peg.1299			Superoxide dismutase [Mn] (EC 1.15.1.1)	0.956	0.995	bi (<->)	150055.79.con.0001	1265	203	fig|150055.79.peg.1265			Superoxide dismutase [Mn] (EC 1.15.1.1)
150055.82.con.0001	461	345	fig|150055.82.peg.461			PLF_1301_00001183	PGF_09201380	DNA polymerase III delta subunit (EC 2.7.7.7)	489684	490721	-	bi (<->)	150055.83.con.0001	110	353	fig|150055.83.peg.110			DNA polymerase III delta subunit (EC 2.7.7.7)	0.959	0.975	bi (<->)	150055.81.con.0001	1312	354	fig|150055.81.peg.1312			DNA polymerase III delta subunit (EC 2.7.7.7)	0.942	0.972	bi (<->)	150055.80.con.0002	1298	345	fig|150055.80.peg.1298			DNA polymerase III delta subunit (EC 2.7.7.7)	0.962	0.997	bi (<->)	150055.79.con.0001	1266	345	fig|150055.79.peg.1266			DNA polymerase III delta subunit (EC 2.7.7.7)
150055.82.con.0001	462	743	fig|150055.82.peg.462			PLF_1301_00006831	PGF_06887246	DNA internalization-related competence protein ComEC/Rec2	490786	493017	-	bi (<->)	150055.83.con.0001	107	743	fig|150055.83.peg.107			DNA internalization-related competence protein ComEC/Rec2	0.939	0.999	bi (<->)	150055.81.con.0001	1313	743	fig|150055.81.peg.1313			DNA internalization-related competence protein ComEC/Rec2	0.922	0.999	bi (<->)	150055.80.con.0002	1297	743	fig|150055.80.peg.1297			DNA internalization-related competence protein ComEC/Rec2	0.925	0.999	bi (<->)	150055.79.con.0001	1267	743	fig|150055.79.peg.1267			DNA internalization-related competence protein ComEC/Rec2
150055.82.con.0001	463	225	fig|150055.82.peg.463			PLF_1301_00020483	PGF_07824136	Late competence protein ComEA, DNA receptor	493010	493687	-	bi (<->)	150055.83.con.0001	106	226	fig|150055.83.peg.106			Late competence protein ComEA, DNA receptor	0.805	0.996	bi (<->)	150055.81.con.0001	1314	226	fig|150055.81.peg.1314			Late competence protein ComEA, DNA receptor	0.81	0.996	bi (<->)	150055.80.con.0002	1296	226	fig|150055.80.peg.1296			Late competence protein ComEA, DNA receptor	0.823	0.996	bi (<->)	150055.79.con.0001	1268	226	fig|150055.79.peg.1268			Late competence protein ComEA, DNA receptor
150055.82.con.0001	464	248	fig|150055.82.peg.464			PLF_1301_00000584	PGF_00030776	Acyl-ACP:1-acyl-sn-glycerol-3-phosphate acyltransferase (EC 2.3.1.n4)	493782	494528	-	bi (<->)	150055.83.con.0001	105	248	fig|150055.83.peg.105			Acyl-ACP:1-acyl-sn-glycerol-3-phosphate acyltransferase (EC 2.3.1.n4)	0.984	0.996	bi (<->)	150055.81.con.0001	1315	248	fig|150055.81.peg.1315			Acyl-ACP:1-acyl-sn-glycerol-3-phosphate acyltransferase (EC 2.3.1.n4)	0.984	0.996	bi (<->)	150055.80.con.0002	1295	248	fig|150055.80.peg.1295			Acyl-ACP:1-acyl-sn-glycerol-3-phosphate acyltransferase (EC 2.3.1.n4)	0.98	0.996	bi (<->)	150055.79.con.0001	1269	248	fig|150055.79.peg.1269			Acyl-ACP:1-acyl-sn-glycerol-3-phosphate acyltransferase (EC 2.3.1.n4)
150055.82.con.0001	465	253	fig|150055.82.peg.465			PLF_1301_00004443	PGF_05969969	tRNA(1)(Val) (adenine(37)-N(6))-methyltransferase (EC 2.1.1.223)	494647	495408	+	bi (<->)	150055.83.con.0001	104	253	fig|150055.83.peg.104			tRNA(1)(Val) (adenine(37)-N(6))-methyltransferase (EC 2.1.1.223)	0.957	0.996	bi (<->)	150055.81.con.0001	1316	253	fig|150055.81.peg.1316			tRNA(1)(Val) (adenine(37)-N(6))-methyltransferase (EC 2.1.1.223)	0.949	0.996	bi (<->)	150055.80.con.0002	1294	253	fig|150055.80.peg.1294			tRNA(1)(Val) (adenine(37)-N(6))-methyltransferase (EC 2.1.1.223)	0.949	0.996	bi (<->)	150055.79.con.0001	1270	253	fig|150055.79.peg.1270			tRNA(1)(Val) (adenine(37)-N(6))-methyltransferase (EC 2.1.1.223)
150055.82.con.0001	466	91	fig|150055.82.peg.466			PLF_1301_00061770	PGF_09316422	UPF0213 protein YazA	495383	495658	+	bi (<->)	150055.83.con.0001	103	91	fig|150055.83.peg.103			UPF0213 protein YazA	0.865	0.967	bi (<->)	150055.81.con.0001	1317	91	fig|150055.81.peg.1317			UPF0213 protein YazA	0.868	0.989	bi (<->)	150055.80.con.0002	1293	79	fig|150055.80.peg.1293			UPF0213 protein YazA	0.886	0.987	bi (<->)	150055.79.con.0001	1271	79	fig|150055.79.peg.1271			UPF0213 protein YazA
150055.82.con.0001	467	524	fig|150055.82.peg.467			PLF_1301_00119328	PGF_00421098	DEAD-box ATP-dependent RNA helicase DeaD (= CshA) (EC 3.6.4.13)	495698	497272	-	bi (<->)	150055.83.con.0001	102	525	fig|150055.83.peg.102			DEAD-box ATP-dependent RNA helicase DeaD (= CshA) (EC 3.6.4.13)	0.987	0.998	bi (<->)	150055.81.con.0001	1318	525	fig|150055.81.peg.1318			DEAD-box ATP-dependent RNA helicase DeaD (= CshA) (EC 3.6.4.13)	0.987	0.998	bi (<->)	150055.80.con.0002	1292	525	fig|150055.80.peg.1292			DEAD-box ATP-dependent RNA helicase DeaD (= CshA) (EC 3.6.4.13)	0.987	0.998	bi (<->)	150055.79.con.0001	1272	525	fig|150055.79.peg.1272			DEAD-box ATP-dependent RNA helicase DeaD (= CshA) (EC 3.6.4.13)
150055.82.con.0001	468	40	fig|150055.82.peg.468			PLF_1301_00150940	PGF_11802164	hypothetical protein	497408	497530	-
150055.82.con.0001	469	514	fig|150055.82.peg.469			PLF_1301_00000173	PGF_00030643	Peptide chain release factor 3	497627	499171	-	bi (<->)	150055.83.con.0001	101	514	fig|150055.83.peg.101			Peptide chain release factor 3	0.986	0.998	bi (<->)	150055.81.con.0001	1319	514	fig|150055.81.peg.1319			Peptide chain release factor 3	0.984	0.998	bi (<->)	150055.80.con.0002	1291	514	fig|150055.80.peg.1291			Peptide chain release factor 3	0.984	0.998	bi (<->)	150055.79.con.0001	1273	514	fig|150055.79.peg.1273			Peptide chain release factor 3
150055.82.con.0001	470	382	fig|150055.82.peg.470			PLF_1301_00028318	PGF_03033424	oligosaccharide repeat unit polymerase Wzy	499327	500475	-	bi (<->)	150055.83.con.0001	100	382	fig|150055.83.peg.100			hypothetical protein	0.668	0.997	bi (<->)	150055.81.con.0001	1320	382	fig|150055.81.peg.1320			oligosaccharide repeat unit polymerase Wzy	0.668	0.997	bi (<->)	150055.80.con.0002	1290	333	fig|150055.80.peg.1290			oligosaccharide repeat unit polymerase Wzy	0.667	0.997	bi (<->)	150055.79.con.0001	1274	333	fig|150055.79.peg.1274			oligosaccharide repeat unit polymerase Wzy
150055.82.con.0001	471	454	fig|150055.82.peg.471			PLF_1301_00000302	PGF_04521913	UDP-N-acetylmuramoyl-tripeptide--D-alanyl-D-alanine ligase (EC 6.3.2.10)	500486	501850	-	bi (<->)	150055.83.con.0001	99	454	fig|150055.83.peg.99			UDP-N-acetylmuramoyl-tripeptide--D-alanyl-D-alanine ligase (EC 6.3.2.10)	0.987	0.998	bi (<->)	150055.81.con.0001	1321	454	fig|150055.81.peg.1321			UDP-N-acetylmuramoyl-tripeptide--D-alanyl-D-alanine ligase (EC 6.3.2.10)	0.987	0.998	bi (<->)	150055.80.con.0002	1289	454	fig|150055.80.peg.1289			UDP-N-acetylmuramoyl-tripeptide--D-alanyl-D-alanine ligase (EC 6.3.2.10)	0.987	0.998	bi (<->)	150055.79.con.0001	1275	454	fig|150055.79.peg.1275			UDP-N-acetylmuramoyl-tripeptide--D-alanyl-D-alanine ligase (EC 6.3.2.10)
150055.82.con.0001	472	315	fig|150055.82.peg.472			PLF_1301_00005152	PGF_05722389	Sodium-dependent transporter	501918	502865	-																					bi (<->)	150055.80.con.0002	1288	315	fig|150055.80.peg.1288			Sodium-dependent transporter	0.959	0.997	bi (<->)	150055.79.con.0001	1276	315	fig|150055.79.peg.1276			Sodium-dependent transporter
150055.82.con.0001	473	185	fig|150055.82.peg.473			PLF_1301_00005308	PGF_00054369	Substrate-specific component FolT of folate ECF transporter	503179	503736	+	bi (<->)	150055.83.con.0001	98	185	fig|150055.83.peg.98			Substrate-specific component FolT of folate ECF transporter	0.989	0.995	bi (<->)	150055.81.con.0001	1322	185	fig|150055.81.peg.1322			Substrate-specific component FolT of folate ECF transporter	0.989	0.995	bi (<->)	150055.80.con.0002	1287	185	fig|150055.80.peg.1287			Substrate-specific component FolT of folate ECF transporter	0.973	0.995	bi (<->)	150055.79.con.0001	1277	185	fig|150055.79.peg.1277			Substrate-specific component FolT of folate ECF transporter
150055.82.con.0001	474	348	fig|150055.82.peg.474			PLF_1301_00000340	PGF_10518532	D-alanine--D-alanine ligase (EC 6.3.2.4)	503815	504861	-	bi (<->)	150055.83.con.0001	97	348	fig|150055.83.peg.97			D-alanine--D-alanine ligase (EC 6.3.2.4)	0.991	0.997	bi (<->)	150055.81.con.0001	1323	348	fig|150055.81.peg.1323			D-alanine--D-alanine ligase (EC 6.3.2.4)	0.991	0.997	bi (<->)	150055.80.con.0002	1286	348	fig|150055.80.peg.1286			D-alanine--D-alanine ligase (EC 6.3.2.4)	0.989	0.997	bi (<->)	150055.79.con.0001	1278	348	fig|150055.79.peg.1278			D-alanine--D-alanine ligase (EC 6.3.2.4)
150055.82.con.0001	475	414	fig|150055.82.peg.475			PLF_1301_00044519	PGF_00222740	hypothetical protein	505093	506337	-																					bi (<->)	150055.80.con.0002	1285	414	fig|150055.80.peg.1285			Acyl-CoA thioesterase 1	0.99	0.998	bi (<->)	150055.79.con.0001	1279	414	fig|150055.79.peg.1279			Acyl-CoA thioesterase 1
150055.82.con.0001	476	167	fig|150055.82.peg.476			PLF_1301_00030448	PGF_03502106	putative transcriptional regulator	506303	506806	-																					bi (<->)	150055.80.con.0002	1284	167	fig|150055.80.peg.1284			putative transcriptional regulator	0.988	0.994	bi (<->)	150055.79.con.0001	1280	167	fig|150055.79.peg.1280			putative transcriptional regulator
150055.82.con.0001	477	198	fig|150055.82.peg.477			PLF_1301_00000341	PGF_02463284	Recombination protein RecR	506909	507505	-	bi (<->)	150055.83.con.0001	96	198	fig|150055.83.peg.96			Recombination protein RecR	0.995	0.995	bi (<->)	150055.81.con.0001	1324	198	fig|150055.81.peg.1324			Recombination protein RecR	0.995	0.995	bi (<->)	150055.80.con.0002	1283	198	fig|150055.80.peg.1283			Recombination protein RecR	0.995	0.995	bi (<->)	150055.79.con.0001	1281	198	fig|150055.79.peg.1281			Recombination protein RecR
150055.82.con.0001	478	693	fig|150055.82.peg.478			PLF_1301_00138029	PGF_00065678	Uncharacterized protein YqgF	507565	509646	-	bi (<->)	150055.83.con.0001	95	693	fig|150055.83.peg.95			Uncharacterized protein YqgF	0.994	0.999	bi (<->)	150055.81.con.0001	1325	693	fig|150055.81.peg.1325			Uncharacterized protein YqgF	0.987	0.999	bi (<->)	150055.80.con.0002	1282	693	fig|150055.80.peg.1282			Uncharacterized protein YqgF	0.988	0.999	bi (<->)	150055.79.con.0001	1282	693	fig|150055.79.peg.1282			Uncharacterized protein YqgF
150055.82.con.0001	479	182	fig|150055.82.peg.479			PLF_1301_00003173	PGF_00054381	Substrate-specific component NiaX of predicted niacin ECF transporter	509800	510348	-	bi (<->)	150055.83.con.0001	94	182	fig|150055.83.peg.94			Substrate-specific component NiaX of predicted niacin ECF transporter	0.989	0.995	bi (<->)	150055.81.con.0001	1326	182	fig|150055.81.peg.1326			Substrate-specific component NiaX of predicted niacin ECF transporter	0.989	0.995	bi (<->)	150055.80.con.0002	1281	182	fig|150055.80.peg.1281			Substrate-specific component NiaX of predicted niacin ECF transporter	0.995	0.995	bi (<->)	150055.79.con.0001	1283	182	fig|150055.79.peg.1283			Substrate-specific component NiaX of predicted niacin ECF transporter
150055.82.con.0001	480	173	fig|150055.82.peg.480			PLF_1301_00003092	PGF_00060261	Transcriptional repressor for NAD biosynthesis in gram-positives	510525	511046	-	bi (<->)	150055.83.con.0001	93	173	fig|150055.83.peg.93			Transcriptional repressor for NAD biosynthesis in gram-positives	1	0.994	bi (<->)	150055.81.con.0001	1327	173	fig|150055.81.peg.1327			Transcriptional repressor for NAD biosynthesis in gram-positives	1	0.994	bi (<->)	150055.80.con.0002	1280	173	fig|150055.80.peg.1280			Transcriptional repressor for NAD biosynthesis in gram-positives	1	0.994	bi (<->)	150055.79.con.0001	1284	173	fig|150055.79.peg.1284			Transcriptional repressor for NAD biosynthesis in gram-positives
150055.82.con.0001	481	230	fig|150055.82.peg.481			PLF_1301_00000385	PGF_02703381	Phosphoglycerate mutase (EC 5.4.2.11)	511222	511914	-	bi (<->)	150055.83.con.0001	92	230	fig|150055.83.peg.92			Phosphoglycerate mutase (EC 5.4.2.11)	1	0.996	bi (<->)	150055.81.con.0001	1328	230	fig|150055.81.peg.1328			Phosphoglycerate mutase (EC 5.4.2.11)	1	0.996	bi (<->)	150055.80.con.0002	1279	230	fig|150055.80.peg.1279			Phosphoglycerate mutase (EC 5.4.2.11)	1	0.996	bi (<->)	150055.79.con.0001	1285	230	fig|150055.79.peg.1285			Phosphoglycerate mutase (EC 5.4.2.11)
150055.82.con.0001	482	627	fig|150055.82.peg.482			PLF_1301_00014178	PGF_07109475	Lead, cadmium, zinc and mercury transporting ATPase (EC 3.6.3.3) (EC 3.6.3.5); Copper-translocating P-type ATPase (EC 3.6.3.4)	512288	514171	-	bi (<->)	150055.83.con.0001	91	627	fig|150055.83.peg.91			Lead, cadmium, zinc and mercury transporting ATPase (EC 3.6.3.3) (EC 3.6.3.5); Copper-translocating P-type ATPase (EC 3.6.3.4)	0.992	0.998	bi (<->)	150055.81.con.0001	1329	627	fig|150055.81.peg.1329			Lead, cadmium, zinc and mercury transporting ATPase (EC 3.6.3.3) (EC 3.6.3.5); Copper-translocating P-type ATPase (EC 3.6.3.4)	0.986	0.998	bi (<->)	150055.80.con.0002	1278	627	fig|150055.80.peg.1278			Lead, cadmium, zinc and mercury transporting ATPase (EC 3.6.3.3) (EC 3.6.3.5); Copper-translocating P-type ATPase (EC 3.6.3.4)	0.984	0.998	bi (<->)	150055.79.con.0001	1286	627	fig|150055.79.peg.1286			Lead, cadmium, zinc and mercury transporting ATPase (EC 3.6.3.3) (EC 3.6.3.5); Copper-translocating P-type ATPase (EC 3.6.3.4)
150055.82.con.0001	483	104	fig|150055.82.peg.483			PLF_1301_00029041	PGF_03497126	regulatory protein, ArsR	514174	514488	-	bi (<->)	150055.83.con.0001	90	104	fig|150055.83.peg.90			regulatory protein, ArsR	1	0.99	bi (<->)	150055.81.con.0001	1330	104	fig|150055.81.peg.1330			regulatory protein, ArsR	0.99	0.99	bi (<->)	150055.80.con.0002	1277	104	fig|150055.80.peg.1277			regulatory protein, ArsR	0.981	0.99	bi (<->)	150055.79.con.0001	1287	104	fig|150055.79.peg.1287			regulatory protein, ArsR
150055.82.con.0001	484	311	fig|150055.82.peg.484			PLF_1301_00000167	PGF_00423393	Dihydroorotate dehydrogenase (fumarate) (EC 1.3.98.1)	514810	515745	+	bi (<->)	150055.83.con.0001	89	311	fig|150055.83.peg.89			Dihydroorotate dehydrogenase (fumarate) (EC 1.3.98.1)	0.994	0.997	bi (<->)	150055.81.con.0001	1331	311	fig|150055.81.peg.1331			Dihydroorotate dehydrogenase (fumarate) (EC 1.3.98.1)	0.997	0.997	bi (<->)	150055.80.con.0002	1276	311	fig|150055.80.peg.1276			Dihydroorotate dehydrogenase (fumarate) (EC 1.3.98.1)	0.997	0.997	bi (<->)	150055.79.con.0001	1288	311	fig|150055.79.peg.1288			Dihydroorotate dehydrogenase (fumarate) (EC 1.3.98.1)
150055.82.con.0001	485	494	fig|150055.82.peg.485			PLF_1301_00016902	PGF_02030730	Di-tripeptide/cation symporter DtpT	515856	517340	-	bi (<->)	150055.83.con.0001	88	494	fig|150055.83.peg.88			Di-tripeptide/cation symporter DtpT	0.99	0.998	bi (<->)	150055.81.con.0001	1332	497	fig|150055.81.peg.1332			Di-tripeptide/cation symporter DtpT	0.994	0.992	bi (<->)	150055.80.con.0002	1275	497	fig|150055.80.peg.1275			Di-tripeptide/cation symporter DtpT	0.994	0.992	bi (<->)	150055.79.con.0001	1289	497	fig|150055.79.peg.1289			Di-tripeptide/cation symporter DtpT
150055.82.con.0001	486	65	fig|150055.82.peg.486			PLF_1301_00022027	PGF_03497804	FIG01117978: hypothetical protein	517765	517962	-	bi (<->)	150055.83.con.0001	87	65	fig|150055.83.peg.87			FIG01117978: hypothetical protein	1	0.985	bi (<->)	150055.81.con.0001	1333	65	fig|150055.81.peg.1333			FIG01117978: hypothetical protein	1	0.985	bi (<->)	150055.80.con.0002	1274	65	fig|150055.80.peg.1274			FIG01117978: hypothetical protein	1	0.985	bi (<->)	150055.79.con.0001	1290	65	fig|150055.79.peg.1290			FIG01117978: hypothetical protein
150055.82.con.0001	487	91	fig|150055.82.peg.487			PLF_1301_00000093	PGF_01175502	DNA-binding protein HBsu	518141	518416	-	bi (<->)	150055.83.con.0001	86	91	fig|150055.83.peg.86			DNA-binding protein HBsu	1	0.989	bi (<->)	150055.81.con.0001	1334	91	fig|150055.81.peg.1334			DNA-binding protein HBsu	1	0.989	bi (<->)	150055.80.con.0002	1273	91	fig|150055.80.peg.1273			DNA-binding protein HBsu	1	0.989	bi (<->)	150055.79.con.0001	1291	91	fig|150055.79.peg.1291			DNA-binding protein HBsu
150055.82.con.0001	488	200	fig|150055.82.peg.488			PLF_1301_00004252	PGF_00067316	YfaA	518511	519113	-	bi (<->)	150055.83.con.0001	85	200	fig|150055.83.peg.85			YfaA	0.97	0.995	bi (<->)	150055.81.con.0001	1335	200	fig|150055.81.peg.1335			YfaA	0.98	0.995	bi (<->)	150055.80.con.0002	1272	200	fig|150055.80.peg.1272			YfaA	0.98	0.995	bi (<->)	150055.79.con.0001	1292	200	fig|150055.79.peg.1292			YfaA
150055.82.con.0001	489	282	fig|150055.82.peg.489			PLF_1301_00003070	PGF_01291744	FIG006988: Lipase/Acylhydrolase with GDSL-like motif	519082	519930	-	bi (<->)	150055.83.con.0001	84	282	fig|150055.83.peg.84			FIG006988: Lipase/Acylhydrolase with GDSL-like motif	0.972	0.996	bi (<->)	150055.81.con.0001	1336	282	fig|150055.81.peg.1336			FIG006988: Lipase/Acylhydrolase with GDSL-like motif	0.975	0.996	bi (<->)	150055.80.con.0002	1271	282	fig|150055.80.peg.1271			FIG006988: Lipase/Acylhydrolase with GDSL-like motif	0.975	0.996	bi (<->)	150055.79.con.0001	1293	282	fig|150055.79.peg.1293			FIG006988: Lipase/Acylhydrolase with GDSL-like motif
150055.82.con.0001	490	280	fig|150055.82.peg.490			PLF_1301_00000473	PGF_00845945	DegV family protein	519923	520765	-	bi (<->)	150055.83.con.0001	83	280	fig|150055.83.peg.83			DegV family protein	0.996	0.996	bi (<->)	150055.81.con.0001	1337	280	fig|150055.81.peg.1337			DegV family protein	1	0.996	bi (<->)	150055.80.con.0002	1270	280	fig|150055.80.peg.1270			DegV family protein	1	0.996	bi (<->)	150055.79.con.0001	1294	280	fig|150055.79.peg.1294			DegV family protein
150055.82.con.0001	491	552	fig|150055.82.peg.491			PLF_1301_00000303	PGF_00421796	DNA repair protein RecN	520904	522562	-	bi (<->)	150055.83.con.0001	82	552	fig|150055.83.peg.82			DNA repair protein RecN	0.984	0.998	bi (<->)	150055.81.con.0001	1338	552	fig|150055.81.peg.1338			DNA repair protein RecN	1	0.998	bi (<->)	150055.80.con.0002	1269	552	fig|150055.80.peg.1269			DNA repair protein RecN	0.998	0.998	bi (<->)	150055.79.con.0001	1295	552	fig|150055.79.peg.1295			DNA repair protein RecN
150055.82.con.0001	492	156	fig|150055.82.peg.492			PLF_1301_00131046	PGF_00064451	Arginine repressor ArgR, putative	522576	523046	-	bi (<->)	150055.83.con.0001	81	156	fig|150055.83.peg.81			Arginine repressor ArgR, putative	0.987	0.994	bi (<->)	150055.81.con.0001	1339	156	fig|150055.81.peg.1339			Arginine repressor ArgR, putative	0.987	0.994	bi (<->)	150055.80.con.0002	1268	156	fig|150055.80.peg.1268			Arginine repressor ArgR, putative	0.987	0.994	bi (<->)	150055.79.con.0001	1296	156	fig|150055.79.peg.1296			Arginine repressor ArgR, putative
150055.82.con.0001	493	274	fig|150055.82.peg.493			PLF_1301_00000404	PGF_00011463	RNA binding methyltransferase FtsJ like	523033	523857	-	bi (<->)	150055.83.con.0001	80	274	fig|150055.83.peg.80			RNA binding methyltransferase FtsJ like	0.974	0.996	bi (<->)	150055.81.con.0001	1340	274	fig|150055.81.peg.1340			RNA binding methyltransferase FtsJ like	0.971	0.996	bi (<->)	150055.80.con.0002	1267	274	fig|150055.80.peg.1267			RNA binding methyltransferase FtsJ like	0.971	0.996	bi (<->)	150055.79.con.0001	1297	274	fig|150055.79.peg.1297			RNA binding methyltransferase FtsJ like
150055.82.con.0001	494	289	fig|150055.82.peg.494			PLF_1301_00000672	PGF_06784545	(2E,6E)-farnesyl diphosphate synthase (EC 2.5.1.10)	523850	524719	-	bi (<->)	150055.83.con.0001	79	289	fig|150055.83.peg.79			(2E,6E)-farnesyl diphosphate synthase (EC 2.5.1.10)	0.99	0.997	bi (<->)	150055.81.con.0001	1341	289	fig|150055.81.peg.1341			(2E,6E)-farnesyl diphosphate synthase (EC 2.5.1.10)	0.993	0.997	bi (<->)	150055.80.con.0002	1266	289	fig|150055.80.peg.1266			(2E,6E)-farnesyl diphosphate synthase (EC 2.5.1.10)	0.986	0.997	bi (<->)	150055.79.con.0001	1298	289	fig|150055.79.peg.1298			(2E,6E)-farnesyl diphosphate synthase (EC 2.5.1.10)
150055.82.con.0001	495	71	fig|150055.82.peg.495			PLF_1301_00002429	PGF_05076104	Exodeoxyribonuclease VII small subunit (EC 3.1.11.6)	524719	524934	-	bi (<->)	150055.83.con.0001	78	71	fig|150055.83.peg.78			Exodeoxyribonuclease VII small subunit (EC 3.1.11.6)	1	0.986	bi (<->)	150055.81.con.0001	1342	71	fig|150055.81.peg.1342			Exodeoxyribonuclease VII small subunit (EC 3.1.11.6)	1	0.986	bi (<->)	150055.80.con.0002	1265	71	fig|150055.80.peg.1265			Exodeoxyribonuclease VII small subunit (EC 3.1.11.6)	1	0.986	bi (<->)	150055.79.con.0001	1299	71	fig|150055.79.peg.1299			Exodeoxyribonuclease VII small subunit (EC 3.1.11.6)
150055.82.con.0001	496	442	fig|150055.82.peg.496			PLF_1301_00000274	PGF_00425024	Exodeoxyribonuclease VII large subunit (EC 3.1.11.6)	524924	526252	-	bi (<->)	150055.83.con.0001	77	442	fig|150055.83.peg.77			Exodeoxyribonuclease VII large subunit (EC 3.1.11.6)	0.995	0.998	bi (<->)	150055.81.con.0001	1343	442	fig|150055.81.peg.1343			Exodeoxyribonuclease VII large subunit (EC 3.1.11.6)	0.993	0.998	bi (<->)	150055.80.con.0002	1264	442	fig|150055.80.peg.1264			Exodeoxyribonuclease VII large subunit (EC 3.1.11.6)	0.995	0.998	bi (<->)	150055.79.con.0001	1300	442	fig|150055.79.peg.1300			Exodeoxyribonuclease VII large subunit (EC 3.1.11.6)
150055.82.con.0001	497	189	fig|150055.82.peg.497			PLF_1301_00021928	PGF_03497738	D-alanyl-D-alanine carboxypeptidase (EC 3.4.16.4)	526417	526986	-	bi (<->)	150055.83.con.0001	76	189	fig|150055.83.peg.76			D-alanyl-D-alanine carboxypeptidase (EC 3.4.16.4)	0.963	0.995	bi (<->)	150055.81.con.0001	1344	189	fig|150055.81.peg.1344			D-alanyl-D-alanine carboxypeptidase (EC 3.4.16.4)	0.974	0.995	bi (<->)	150055.80.con.0002	1263	189	fig|150055.80.peg.1263			D-alanyl-D-alanine carboxypeptidase (EC 3.4.16.4)	0.963	0.995	bi (<->)	150055.79.con.0001	1301	189	fig|150055.79.peg.1301			D-alanyl-D-alanine carboxypeptidase (EC 3.4.16.4)
150055.82.con.0001	498	687	fig|150055.82.peg.498			PLF_1301_00009013	PGF_01466819	N-acetylmuramoyl-L-alanine amidase (EC 3.5.1.28)	527046	529109	-	bi (<->)	150055.83.con.0001	75	687	fig|150055.83.peg.75			N-acetylmuramoyl-L-alanine amidase (EC 3.5.1.28)	0.951	0.999	bi (<->)	150055.81.con.0001	1345	679	fig|150055.81.peg.1345			N-acetylmuramoyl-L-alanine amidase (EC 3.5.1.28)	0.921	0.999	bi (<->)	150055.80.con.0002	1262	687	fig|150055.80.peg.1262			N-acetylmuramoyl-L-alanine amidase (EC 3.5.1.28)	0.958	0.999	bi (<->)	150055.79.con.0001	1302	687	fig|150055.79.peg.1302			N-acetylmuramoyl-L-alanine amidase (EC 3.5.1.28)
150055.82.con.0001	499	207	fig|150055.82.peg.499			PLF_1301_00123343	PGF_07387821	hypothetical protein	529147	529770	-	bi (<->)	150055.83.con.0001	74	207	fig|150055.83.peg.74			hypothetical protein	0.957	0.995	bi (<->)	150055.81.con.0001	1346	207	fig|150055.81.peg.1346			hypothetical protein	0.971	0.995	bi (<->)	150055.80.con.0002	1261	207	fig|150055.80.peg.1261			hypothetical protein	0.957	0.995	bi (<->)	150055.79.con.0001	1303	207	fig|150055.79.peg.1303			hypothetical protein
150055.82.con.0001	500	277	fig|150055.82.peg.500			PLF_1301_00000916	PGF_00013032	ADP-dependent (S)-NAD(P)H-hydrate dehydratase (EC 4.2.1.136)	530003	530836	-	bi (<->)	150055.83.con.0001	73	277	fig|150055.83.peg.73			ADP-dependent (S)-NAD(P)H-hydrate dehydratase (EC 4.2.1.136)	0.949	0.996	bi (<->)	150055.81.con.0001	1347	277	fig|150055.81.peg.1347			ADP-dependent (S)-NAD(P)H-hydrate dehydratase (EC 4.2.1.136)	0.949	0.996	bi (<->)	150055.80.con.0002	1260	277	fig|150055.80.peg.1260			ADP-dependent (S)-NAD(P)H-hydrate dehydratase (EC 4.2.1.136)	0.971	0.996	bi (<->)	150055.79.con.0001	1304	277	fig|150055.79.peg.1304			ADP-dependent (S)-NAD(P)H-hydrate dehydratase (EC 4.2.1.136)
150055.82.con.0001	501	284	fig|150055.82.peg.501			PLF_1301_00000235	PGF_00020984	Methenyltetrahydrofolate cyclohydrolase (EC 3.5.4.9) / Methylenetetrahydrofolate dehydrogenase (NADP+) (EC 1.5.1.5)	530833	531687	-	bi (<->)	150055.83.con.0001	72	284	fig|150055.83.peg.72			Methenyltetrahydrofolate cyclohydrolase (EC 3.5.4.9) / Methylenetetrahydrofolate dehydrogenase (NADP+) (EC 1.5.1.5)	1	0.996	bi (<->)	150055.81.con.0001	1348	284	fig|150055.81.peg.1348			Methenyltetrahydrofolate cyclohydrolase (EC 3.5.4.9) / Methylenetetrahydrofolate dehydrogenase (NADP+) (EC 1.5.1.5)	1	0.996	bi (<->)	150055.80.con.0002	1259	284	fig|150055.80.peg.1259			Methenyltetrahydrofolate cyclohydrolase (EC 3.5.4.9) / Methylenetetrahydrofolate dehydrogenase (NADP+) (EC 1.5.1.5)	1	0.996	bi (<->)	150055.79.con.0001	1305	284	fig|150055.79.peg.1305			Methenyltetrahydrofolate cyclohydrolase (EC 3.5.4.9) / Methylenetetrahydrofolate dehydrogenase (NADP+) (EC 1.5.1.5)
150055.82.con.0001	502	48	fig|150055.82.peg.502					hypothetical protein	531826	531972	-	bi (<->)	150055.83.con.0001	71	48	fig|150055.83.peg.71			hypothetical protein	0.958	0.979	bi (<->)	150055.81.con.0001	1349	48	fig|150055.81.peg.1349			hypothetical protein	0.958	0.979	bi (<->)	150055.80.con.0002	1258	48	fig|150055.80.peg.1258			hypothetical protein	0.958	0.979	bi (<->)	150055.79.con.0001	1306	48	fig|150055.79.peg.1306			hypothetical protein
150055.82.con.0001	503	712	fig|150055.82.peg.503			PLF_1301_00003142	PGF_01467683	Ferrous iron transporter FeoB	531978	534116	-	bi (<->)	150055.83.con.0001	70	712	fig|150055.83.peg.70			Ferrous iron transporter FeoB	0.978	0.999	bi (<->)	150055.81.con.0001	1350	712	fig|150055.81.peg.1350			Ferrous iron transporter FeoB	0.98	0.999	bi (<->)	150055.80.con.0002	1257	712	fig|150055.80.peg.1257			Ferrous iron transporter FeoB	0.98	0.999	bi (<->)	150055.79.con.0001	1307	712	fig|150055.79.peg.1307			Ferrous iron transporter FeoB
150055.82.con.0001	504	158	fig|150055.82.peg.504			PLF_1301_00004541	PGF_03518990	Ferrous iron transporter-associated protein FeoA / Ferrous iron transporter-associated protein FeoA	534113	534589	-	bi (<->)	150055.83.con.0001	69	158	fig|150055.83.peg.69			Ferrous iron transporter-associated protein FeoA / Ferrous iron transporter-associated protein FeoA	0.975	0.994	bi (<->)	150055.81.con.0001	1351	158	fig|150055.81.peg.1351			Ferrous iron transporter-associated protein FeoA / Ferrous iron transporter-associated protein FeoA	0.987	0.994	bi (<->)	150055.80.con.0002	1256	158	fig|150055.80.peg.1256			Ferrous iron transporter-associated protein FeoA / Ferrous iron transporter-associated protein FeoA	0.981	0.994	bi (<->)	150055.79.con.0001	1308	158	fig|150055.79.peg.1308			Ferrous iron transporter-associated protein FeoA / Ferrous iron transporter-associated protein FeoA
150055.82.con.0001	505	244	fig|150055.82.peg.505			PLF_1301_00003681	PGF_10106935	ABC transporter, ATP-binding protein (cluster 3, basic aa/glutamine/opines)	534954	535688	-	bi (<->)	150055.83.con.0001	68	244	fig|150055.83.peg.68			ABC transporter, ATP-binding protein (cluster 3, basic aa/glutamine/opines)	0.98	0.996	bi (<->)	150055.81.con.0001	1352	244	fig|150055.81.peg.1352			Glutamine ABC transporter, ATP-binding protein GlnQ	0.975	0.996	bi (<->)	150055.80.con.0002	1255	244	fig|150055.80.peg.1255			Glutamine ABC transporter, ATP-binding protein GlnQ	0.98	0.996	bi (<->)	150055.79.con.0001	1309	244	fig|150055.79.peg.1309			Glutamine ABC transporter, ATP-binding protein GlnQ
150055.82.con.0001	506	228	fig|150055.82.peg.506			PLF_1301_00081925	PGF_07804709	ABC transporter, permease protein (cluster 3, basic aa/glutamine/opines)	535688	536374	-	bi (<->)	150055.83.con.0001	67	228	fig|150055.83.peg.67			ABC transporter, permease protein (cluster 3, basic aa/glutamine/opines)	0.991	0.996	bi (<->)	150055.81.con.0001	1353	228	fig|150055.81.peg.1353			ABC transporter, permease protein (cluster 3, basic aa/glutamine/opines)	0.991	0.996	bi (<->)	150055.80.con.0002	1254	228	fig|150055.80.peg.1254			ABC transporter, permease protein (cluster 3, basic aa/glutamine/opines)	0.991	0.996	bi (<->)	150055.79.con.0001	1310	228	fig|150055.79.peg.1310			ABC transporter, permease protein (cluster 3, basic aa/glutamine/opines)
150055.82.con.0001	507	76	fig|150055.82.peg.507			PLF_1301_00000435	PGF_07782209	hypothetical protein	536683	536913	-	bi (<->)	150055.83.con.0001	66	76	fig|150055.83.peg.66			hypothetical protein	1	0.987	bi (<->)	150055.81.con.0001	1354	76	fig|150055.81.peg.1354			hypothetical protein	1	0.987	bi (<->)	150055.80.con.0002	1253	76	fig|150055.80.peg.1253			hypothetical protein	1	0.987	bi (<->)	150055.79.con.0001	1311	76	fig|150055.79.peg.1311			hypothetical protein
150055.82.con.0001	508	326	fig|150055.82.peg.508			PLF_1301_00004173	PGF_02346669	Ornithine carbamoyltransferase (EC 2.1.3.3)	537030	538010	-	bi (<->)	150055.83.con.0001	65	327	fig|150055.83.peg.65			Ornithine carbamoyltransferase (EC 2.1.3.3)	0.991	0.991	bi (<->)	150055.81.con.0001	1355	330	fig|150055.81.peg.1355			Ornithine carbamoyltransferase (EC 2.1.3.3)	0.994	0.985	bi (<->)	150055.80.con.0002	1252	326	fig|150055.80.peg.1252			Ornithine carbamoyltransferase (EC 2.1.3.3)	0.997	0.997	bi (<->)	150055.79.con.0001	1312	326	fig|150055.79.peg.1312			Ornithine carbamoyltransferase (EC 2.1.3.3)
150055.82.con.0001	509	65	fig|150055.82.peg.509			PLF_1301_00141517	PGF_06335969	Transcriptional regulator, Xre family	538185	538382	+	bi (<->)	150055.83.con.0001	64	65	fig|150055.83.peg.64			Transcriptional regulator, Xre family	0.985	0.985	bi (<->)	150055.81.con.0001	1356	65	fig|150055.81.peg.1356			Transcriptional regulator, Xre family	0.969	0.985	bi (<->)	150055.80.con.0002	1251	65	fig|150055.80.peg.1251			Transcriptional regulator, Xre family	0.985	0.985	bi (<->)	150055.79.con.0001	1313	65	fig|150055.79.peg.1313			Transcriptional regulator, Xre family
150055.82.con.0001	510	177	fig|150055.82.peg.510			PLF_1301_00118233	PGF_00791940	hypothetical protein	538412	538945	+	bi (<->)	150055.83.con.0001	63	177	fig|150055.83.peg.63			predicted membrane protein	0.915	0.994	bi (<->)	150055.81.con.0001	1357	177	fig|150055.81.peg.1357			predicted membrane protein	0.904	0.994	bi (<->)	150055.80.con.0002	1250	177	fig|150055.80.peg.1250			hypothetical protein	0.983	0.994	bi (<->)	150055.79.con.0001	1314	177	fig|150055.79.peg.1314			hypothetical protein
150055.82.con.0001	511	761	fig|150055.82.peg.511			PLF_1301_00040737	PGF_02155509	ATP-dependent Clp protease, ATP-binding subunit ClpE	539086	541371	+	bi (<->)	150055.83.con.0001	62	761	fig|150055.83.peg.62			ATP-dependent Clp protease, ATP-binding subunit ClpE	0.995	0.999	bi (<->)	150055.81.con.0001	1358	761	fig|150055.81.peg.1358			ATP-dependent Clp protease, ATP-binding subunit ClpE	0.992	0.999	bi (<->)	150055.80.con.0002	1249	761	fig|150055.80.peg.1249			ATP-dependent Clp protease, ATP-binding subunit ClpE	0.997	0.999	bi (<->)	150055.79.con.0001	1315	761	fig|150055.79.peg.1315			ATP-dependent Clp protease, ATP-binding subunit ClpE
150055.82.con.0001	512	148	fig|150055.82.peg.512			PLF_1301_00005032	PGF_00023478	Mutator MutT protein (7,8-dihydro-8-oxoguanine-triphosphatase) (EC 3.6.1.-)	541571	542017	+	bi (<->)	150055.83.con.0001	61	148	fig|150055.83.peg.61			Mutator MutT protein (7,8-dihydro-8-oxoguanine-triphosphatase) (EC 3.6.1.-)	0.993	0.993	bi (<->)	150055.81.con.0001	1359	148	fig|150055.81.peg.1359			Mutator MutT protein (7,8-dihydro-8-oxoguanine-triphosphatase) (EC 3.6.1.-)	1	0.993	bi (<->)	150055.80.con.0002	1248	148	fig|150055.80.peg.1248			Mutator MutT protein (7,8-dihydro-8-oxoguanine-triphosphatase) (EC 3.6.1.-)	1	0.993	bi (<->)	150055.79.con.0001	1316	148	fig|150055.79.peg.1316			Mutator MutT protein (7,8-dihydro-8-oxoguanine-triphosphatase) (EC 3.6.1.-)
150055.82.con.0001	513	100	fig|150055.82.peg.513			PLF_1301_00037010	PGF_09094409	hypothetical protein	542089	542391	+	bi (<->)	150055.83.con.0001	60	100	fig|150055.83.peg.60			hypothetical protein	1	0.99	bi (<->)	150055.81.con.0001	1360	100	fig|150055.81.peg.1360			hypothetical protein	1	0.99	bi (<->)	150055.80.con.0002	1247	100	fig|150055.80.peg.1247			hypothetical protein	1	0.99	bi (<->)	150055.79.con.0001	1317	100	fig|150055.79.peg.1317			hypothetical protein
150055.82.con.0001	514	932	fig|150055.82.peg.514			PLF_1301_00000256	PGF_05171623	Isoleucyl-tRNA synthetase (EC 6.1.1.5)	542480	545278	-	bi (<->)	150055.83.con.0001	59	932	fig|150055.83.peg.59			Isoleucyl-tRNA synthetase (EC 6.1.1.5)	0.998	0.999	bi (<->)	150055.81.con.0001	1361	932	fig|150055.81.peg.1361			Isoleucyl-tRNA synthetase (EC 6.1.1.5)	0.998	0.999	bi (<->)	150055.80.con.0002	1246	932	fig|150055.80.peg.1246			Isoleucyl-tRNA synthetase (EC 6.1.1.5)	0.996	0.999	bi (<->)	150055.79.con.0001	1318	932	fig|150055.79.peg.1318			Isoleucyl-tRNA synthetase (EC 6.1.1.5)
150055.82.con.0001	515	252	fig|150055.82.peg.515			PLF_1301_00002876	PGF_09044927	Cell division initiation protein DivIVA	545602	546360	-	bi (<->)	150055.83.con.0001	58	252	fig|150055.83.peg.58			Cell division initiation protein DivIVA	1	0.996	bi (<->)	150055.81.con.0001	1362	252	fig|150055.81.peg.1362			Cell division initiation protein DivIVA	1	0.996	bi (<->)	150055.80.con.0002	1245	252	fig|150055.80.peg.1245			Cell division initiation protein DivIVA	1	0.996	bi (<->)	150055.79.con.0001	1319	252	fig|150055.79.peg.1319			Cell division initiation protein DivIVA
150055.82.con.0001	516	261	fig|150055.82.peg.516			PLF_1301_00023923	PGF_00425720	Putative RNA-binding protein YlmH	546371	547156	-	bi (<->)	150055.83.con.0001	57	261	fig|150055.83.peg.57			Putative RNA-binding protein YlmH	0.985	0.996	bi (<->)	150055.81.con.0001	1363	261	fig|150055.81.peg.1363			Putative RNA-binding protein YlmH	0.989	0.996	bi (<->)	150055.80.con.0002	1244	261	fig|150055.80.peg.1244			Putative RNA-binding protein YlmH	0.989	0.996	bi (<->)	150055.79.con.0001	1320	261	fig|150055.79.peg.1320			Putative RNA-binding protein YlmH
150055.82.con.0001	517	85	fig|150055.82.peg.517			PLF_1301_00011315	PGF_03081665	Cell division integral membrane protein, YggT and half-length relatives	547153	547410	-	bi (<->)	150055.83.con.0001	56	85	fig|150055.83.peg.56			Cell division integral membrane protein, YggT and half-length relatives	0.988	0.988	bi (<->)	150055.81.con.0001	1364	85	fig|150055.81.peg.1364			Cell division integral membrane protein, YggT and half-length relatives	0.988	0.988	bi (<->)	150055.80.con.0002	1243	85	fig|150055.80.peg.1243			Cell division integral membrane protein, YggT and half-length relatives	0.988	0.988	bi (<->)	150055.79.con.0001	1321	85	fig|150055.79.peg.1321			Cell division integral membrane protein, YggT and half-length relatives
150055.82.con.0001	518	202	fig|150055.82.peg.518			PLF_1301_00134235	PGF_00425750	SepF, FtsZ-interacting protein related to cell division	547414	548022	-	bi (<->)	150055.83.con.0001	55	202	fig|150055.83.peg.55			SepF, FtsZ-interacting protein related to cell division	0.99	0.995	bi (<->)	150055.81.con.0001	1365	203	fig|150055.81.peg.1365			SepF, FtsZ-interacting protein related to cell division	0.931	0.995	bi (<->)	150055.80.con.0002	1242	202	fig|150055.80.peg.1242			SepF, FtsZ-interacting protein related to cell division	0.98	0.995	bi (<->)	150055.79.con.0001	1322	202	fig|150055.79.peg.1322			SepF, FtsZ-interacting protein related to cell division
150055.82.con.0001	519	224	fig|150055.82.peg.519			PLF_1301_00000470	PGF_04498026	Pyridoxal phosphate-containing protein YggS	548035	548709	-	bi (<->)	150055.83.con.0001	54	224	fig|150055.83.peg.54			Pyridoxal phosphate-containing protein YggS	0.991	0.996	bi (<->)	150055.81.con.0001	1366	224	fig|150055.81.peg.1366			Pyridoxal phosphate-containing protein YggS	0.991	0.996	bi (<->)	150055.80.con.0002	1241	224	fig|150055.80.peg.1241			Pyridoxal phosphate-containing protein YggS	0.991	0.996	bi (<->)	150055.79.con.0001	1323	224	fig|150055.79.peg.1323			Pyridoxal phosphate-containing protein YggS
150055.82.con.0001	520	441	fig|150055.82.peg.520			PLF_1301_00068409	PGF_03520151	Cell division protein FtsZ	548709	550034	-	bi (<->)	150055.83.con.0001	53	441	fig|150055.83.peg.53			Cell division protein FtsZ	1	0.998	bi (<->)	150055.81.con.0001	1367	441	fig|150055.81.peg.1367			Cell division protein FtsZ	1	0.998	bi (<->)	150055.80.con.0002	1240	441	fig|150055.80.peg.1240			Cell division protein FtsZ	0.998	0.998	bi (<->)	150055.79.con.0001	1324	441	fig|150055.79.peg.1324			Cell division protein FtsZ
150055.82.con.0001	521	457	fig|150055.82.peg.521			PLF_1301_00000468	PGF_00843497	Cell division protein FtsA	550054	551427	-	bi (<->)	150055.83.con.0001	52	457	fig|150055.83.peg.52			Cell division protein FtsA	0.993	0.998	bi (<->)	150055.81.con.0001	1368	457	fig|150055.81.peg.1368			Cell division protein FtsA	0.989	0.998	bi (<->)	150055.80.con.0002	1239	457	fig|150055.80.peg.1239			Cell division protein FtsA	0.991	0.998	bi (<->)	150055.79.con.0001	1325	457	fig|150055.79.peg.1325			Cell division protein FtsA
150055.82.con.0001	522	411	fig|150055.82.peg.522			PLF_1301_00134742	PGF_03034879	Cell division protein FtsQ	551563	552798	-	bi (<->)	150055.83.con.0001	51	411	fig|150055.83.peg.51			Cell division protein FtsQ	0.954	0.998	bi (<->)	150055.81.con.0001	1390	411	fig|150055.81.peg.1390			Cell division protein FtsQ	0.954	0.998	bi (<->)	150055.80.con.0002	1222	411	fig|150055.80.peg.1222			Cell division protein FtsQ	0.954	0.998	bi (<->)	150055.79.con.0001	1341	411	fig|150055.79.peg.1341			Cell division protein FtsQ
150055.82.con.0001	523	358	fig|150055.82.peg.523			PLF_1301_00034934	PGF_03295331	UDP-N-acetylglucosamine--N-acetylmuramyl-(pentapeptide) pyrophosphoryl-undecaprenol N-acetylglucosamine transferase (EC 2.4.1.227)	552799	553875	-	bi (<->)	150055.83.con.0001	50	358	fig|150055.83.peg.50			UDP-N-acetylglucosamine--N-acetylmuramyl-(pentapeptide) pyrophosphoryl-undecaprenol N-acetylglucosamine transferase (EC 2.4.1.227)	0.983	0.997	bi (<->)	150055.81.con.0001	1391	358	fig|150055.81.peg.1391			UDP-N-acetylglucosamine--N-acetylmuramyl-(pentapeptide) pyrophosphoryl-undecaprenol N-acetylglucosamine transferase (EC 2.4.1.227)	0.983	0.997	bi (<->)	150055.80.con.0002	1221	358	fig|150055.80.peg.1221			UDP-N-acetylglucosamine--N-acetylmuramyl-(pentapeptide) pyrophosphoryl-undecaprenol N-acetylglucosamine transferase (EC 2.4.1.227)	0.986	0.997	bi (<->)	150055.79.con.0001	1342	358	fig|150055.79.peg.1342			UDP-N-acetylglucosamine--N-acetylmuramyl-(pentapeptide) pyrophosphoryl-undecaprenol N-acetylglucosamine transferase (EC 2.4.1.227)
150055.82.con.0001	524	451	fig|150055.82.peg.524			PLF_1301_00000368	PGF_06162930	UDP-N-acetylmuramoyl-L-alanine--D-glutamate ligase (EC 6.3.2.9)	553878	555233	-	bi (<->)	150055.83.con.0001	49	451	fig|150055.83.peg.49			UDP-N-acetylmuramoyl-L-alanine--D-glutamate ligase (EC 6.3.2.9)	0.989	0.998	bi (<->)	150055.81.con.0001	1392	451	fig|150055.81.peg.1392			UDP-N-acetylmuramoyl-L-alanine--D-glutamate ligase (EC 6.3.2.9)	0.989	0.998	bi (<->)	150055.80.con.0002	1220	451	fig|150055.80.peg.1220			UDP-N-acetylmuramoyl-L-alanine--D-glutamate ligase (EC 6.3.2.9)	0.989	0.998	bi (<->)	150055.79.con.0001	1343	451	fig|150055.79.peg.1343			UDP-N-acetylmuramoyl-L-alanine--D-glutamate ligase (EC 6.3.2.9)
150055.82.con.0001	525	90	fig|150055.82.peg.525			PLF_1301_00015287	PGF_10321709	hypothetical protein	555376	555648	-	bi (<->)	150055.83.con.0001	48	90	fig|150055.83.peg.48			hypothetical protein	0.989	0.989	bi (<->)	150055.81.con.0001	1393	90	fig|150055.81.peg.1393			hypothetical protein	0.989	0.989	bi (<->)	150055.80.con.0002	1219	90	fig|150055.80.peg.1219			hypothetical protein	0.989	0.989	bi (<->)	150055.79.con.0001	1344	90	fig|150055.79.peg.1344			hypothetical protein
150055.82.con.0001	526	614	fig|150055.82.peg.526			PLF_1301_00000178	PGF_00007041	GTP-binding protein TypA/BipA	555738	557582	-	bi (<->)	150055.83.con.0001	47	615	fig|150055.83.peg.47			GTP-binding protein TypA/BipA	0.998	0.997	bi (<->)	150055.81.con.0001	1394	615	fig|150055.81.peg.1394			GTP-binding protein TypA/BipA	0.998	0.997	bi (<->)	150055.80.con.0002	1218	614	fig|150055.80.peg.1218			GTP-binding protein TypA/BipA	1	0.998	bi (<->)	150055.79.con.0001	1345	614	fig|150055.79.peg.1345			GTP-binding protein TypA/BipA
150055.82.con.0001	527	126	fig|150055.82.peg.527			PLF_1301_00000703	PGF_04713899	Rhodanese-like domain protein	557768	558148	-	bi (<->)	150055.83.con.0001	46	126	fig|150055.83.peg.46			Rhodanese-like domain protein	1	0.992	bi (<->)	150055.81.con.0001	1395	126	fig|150055.81.peg.1395			Rhodanese-like domain protein	1	0.992	bi (<->)	150055.80.con.0002	1217	126	fig|150055.80.peg.1217			Rhodanese-like domain protein	1	0.992	bi (<->)	150055.79.con.0001	1346	126	fig|150055.79.peg.1346			Rhodanese-like domain protein
150055.82.con.0001	528	322	fig|150055.82.peg.528			PLF_1301_00002210	PGF_00007844	Glucokinase (EC 2.7.1.2)	558159	559127	-	bi (<->)	150055.83.con.0001	45	322	fig|150055.83.peg.45			Glucokinase (EC 2.7.1.2)	0.988	0.997	bi (<->)	150055.81.con.0001	1396	322	fig|150055.81.peg.1396			Glucokinase (EC 2.7.1.2)	0.991	0.997	bi (<->)	150055.80.con.0002	1216	322	fig|150055.80.peg.1216			Glucokinase (EC 2.7.1.2)	0.991	0.997	bi (<->)	150055.79.con.0001	1347	322	fig|150055.79.peg.1347			Glucokinase (EC 2.7.1.2)
150055.82.con.0001	529	85	fig|150055.82.peg.529			PLF_1301_00143324	PGF_02054288	Uncharacterized protein YqgQ	559120	559377	-	bi (<->)	150055.83.con.0001	44	81	fig|150055.83.peg.44			Uncharacterized protein YqgQ	0.988	0.988	bi (<->)	150055.81.con.0001	1397	81	fig|150055.81.peg.1397			Uncharacterized protein YqgQ	0.988	0.988	bi (<->)	150055.80.con.0002	1215	81	fig|150055.80.peg.1215			Uncharacterized protein YqgQ	0.988	0.988	bi (<->)	150055.79.con.0001	1348	81	fig|150055.79.peg.1348			Uncharacterized protein YqgQ
150055.82.con.0001	530	174	fig|150055.82.peg.530			PLF_1301_00003382	PGF_00808195	DNA protection during starvation protein	559460	559984	-	bi (<->)	150055.83.con.0001	43	174	fig|150055.83.peg.43			DNA protection during starvation protein	0.994	0.994	bi (<->)	150055.81.con.0001	1398	174	fig|150055.81.peg.1398			DNA protection during starvation protein	0.994	0.994	bi (<->)	150055.80.con.0002	1214	174	fig|150055.80.peg.1214			DNA protection during starvation protein	0.994	0.994	bi (<->)	150055.79.con.0001	1349	174	fig|150055.79.peg.1349			DNA protection during starvation protein
150055.82.con.0001	531	223	fig|150055.82.peg.531			PLF_1301_00026872	PGF_03510691	Late competence protein ComC, processing protease	560122	560793	+	bi (<->)	150055.83.con.0001	42	223	fig|150055.83.peg.42			Late competence protein ComC, processing protease	0.942	0.996	bi (<->)	150055.81.con.0001	1399	223	fig|150055.81.peg.1399			Late competence protein ComC, processing protease	0.933	0.996	bi (<->)	150055.80.con.0002	1213	223	fig|150055.80.peg.1213			Late competence protein ComC, processing protease	0.933	0.996	bi (<->)	150055.79.con.0001	1350	223	fig|150055.79.peg.1350			Late competence protein ComC, processing protease
150055.82.con.0001	532	446	fig|150055.82.peg.532			PLF_1301_00002235	PGF_00905234	Manganese transport protein MntH	560865	562205	+	bi (<->)	150055.83.con.0001	41	446	fig|150055.83.peg.41			Manganese transport protein MntH	0.946	0.998	bi (<->)	150055.81.con.0001	1400	446	fig|150055.81.peg.1400			Manganese transport protein MntH	0.953	0.998	bi (<->)	150055.80.con.0002	1212	446	fig|150055.80.peg.1212			Manganese transport protein MntH	0.948	0.998	bi (<->)	150055.79.con.0001	1351	446	fig|150055.79.peg.1351			Manganese transport protein MntH
150055.82.con.0001	533	260	fig|150055.82.peg.533			PLF_1301_00000856	PGF_00062023	Tryptophan synthase alpha chain (EC 4.2.1.20)	562239	563021	-	bi (<->)	150055.83.con.0001	40	260	fig|150055.83.peg.40			Tryptophan synthase alpha chain (EC 4.2.1.20)	0.969	0.996	bi (<->)	150055.81.con.0001	1401	260	fig|150055.81.peg.1401			Tryptophan synthase alpha chain (EC 4.2.1.20)	0.973	0.996	bi (<->)	150055.80.con.0002	1211	260	fig|150055.80.peg.1211			Tryptophan synthase alpha chain (EC 4.2.1.20)	0.973	0.996	bi (<->)	150055.79.con.0001	1352	260	fig|150055.79.peg.1352			Tryptophan synthase alpha chain (EC 4.2.1.20)
150055.82.con.0001	534	400	fig|150055.82.peg.534			PLF_1301_00000725	PGF_00062027	Tryptophan synthase beta chain (EC 4.2.1.20)	563025	564227	-	bi (<->)	150055.83.con.0001	39	400	fig|150055.83.peg.39			Tryptophan synthase beta chain (EC 4.2.1.20)	0.993	0.998	bi (<->)	150055.81.con.0001	1402	400	fig|150055.81.peg.1402			Tryptophan synthase beta chain (EC 4.2.1.20)	0.993	0.998	bi (<->)	150055.80.con.0002	1210	400	fig|150055.80.peg.1210			Tryptophan synthase beta chain (EC 4.2.1.20)	0.988	0.998	bi (<->)	150055.79.con.0001	1353	400	fig|150055.79.peg.1353			Tryptophan synthase beta chain (EC 4.2.1.20)
150055.82.con.0001	535	193	fig|150055.82.peg.535			PLF_1301_00000895	PGF_00033941	Phosphoribosylanthranilate isomerase (EC 5.3.1.24)	564224	564805	-	bi (<->)	150055.83.con.0001	38	193	fig|150055.83.peg.38			Phosphoribosylanthranilate isomerase (EC 5.3.1.24)	0.964	0.995	bi (<->)	150055.81.con.0001	1403	193	fig|150055.81.peg.1403			Phosphoribosylanthranilate isomerase (EC 5.3.1.24)	0.959	0.995	bi (<->)	150055.80.con.0002	1209	193	fig|150055.80.peg.1209			Phosphoribosylanthranilate isomerase (EC 5.3.1.24)	0.959	0.995	bi (<->)	150055.79.con.0001	1354	193	fig|150055.79.peg.1354			Phosphoribosylanthranilate isomerase (EC 5.3.1.24)
150055.82.con.0001	536	255	fig|150055.82.peg.536			PLF_1301_00000870	PGF_00014051	Indole-3-glycerol phosphate synthase (EC 4.1.1.48)	564792	565559	-	bi (<->)	150055.83.con.0001	37	255	fig|150055.83.peg.37			Indole-3-glycerol phosphate synthase (EC 4.1.1.48)	0.973	0.996	bi (<->)	150055.81.con.0001	1404	255	fig|150055.81.peg.1404			Indole-3-glycerol phosphate synthase (EC 4.1.1.48)	0.973	0.996	bi (<->)	150055.80.con.0002	1208	255	fig|150055.80.peg.1208			Indole-3-glycerol phosphate synthase (EC 4.1.1.48)	0.969	0.996	bi (<->)	150055.79.con.0001	1355	255	fig|150055.79.peg.1355			Indole-3-glycerol phosphate synthase (EC 4.1.1.48)
150055.82.con.0001	537	334	fig|150055.82.peg.537			PLF_1301_00009332	PGF_00056662	Anthranilate phosphoribosyltransferase (EC 2.4.2.18)	565556	566560	-	bi (<->)	150055.83.con.0001	36	334	fig|150055.83.peg.36			Anthranilate phosphoribosyltransferase (EC 2.4.2.18)	0.97	0.997	bi (<->)	150055.81.con.0001	1405	334	fig|150055.81.peg.1405			Anthranilate phosphoribosyltransferase (EC 2.4.2.18)	0.988	0.997	bi (<->)	150055.80.con.0002	1207	334	fig|150055.80.peg.1207			Anthranilate phosphoribosyltransferase (EC 2.4.2.18)	0.976	0.997	bi (<->)	150055.79.con.0001	1356	334	fig|150055.79.peg.1356			Anthranilate phosphoribosyltransferase (EC 2.4.2.18)
150055.82.con.0001	538	189	fig|150055.82.peg.538			PLF_1301_00007337	PGF_10490900	Anthranilate synthase, amidotransferase component (EC 4.1.3.27) @ Para-aminobenzoate synthase, amidotransferase component (EC 2.6.1.85)	566576	567145	-	bi (<->)	150055.83.con.0001	35	189	fig|150055.83.peg.35			Anthranilate synthase, amidotransferase component (EC 4.1.3.27) @ Para-aminobenzoate synthase, amidotransferase component (EC 2.6.1.85)	0.952	0.995	bi (<->)	150055.81.con.0001	1406	189	fig|150055.81.peg.1406			Anthranilate synthase, amidotransferase component (EC 4.1.3.27) @ Para-aminobenzoate synthase, amidotransferase component (EC 2.6.1.85)	0.958	0.995	bi (<->)	150055.80.con.0002	1206	189	fig|150055.80.peg.1206			Anthranilate synthase, amidotransferase component (EC 4.1.3.27) @ Para-aminobenzoate synthase, amidotransferase component (EC 2.6.1.85)	0.968	0.995	bi (<->)	150055.79.con.0001	1357	189	fig|150055.79.peg.1357			Anthranilate synthase, amidotransferase component (EC 4.1.3.27) @ Para-aminobenzoate synthase, amidotransferase component (EC 2.6.1.85)
150055.82.con.0001	539	451	fig|150055.82.peg.539			PLF_1301_00000730	PGF_00056814	Anthranilate synthase, aminase component (EC 4.1.3.27)	567142	568497	-	bi (<->)	150055.83.con.0001	34	451	fig|150055.83.peg.34			Anthranilate synthase, aminase component (EC 4.1.3.27)	0.991	0.998	bi (<->)	150055.81.con.0001	1407	451	fig|150055.81.peg.1407			Anthranilate synthase, aminase component (EC 4.1.3.27)	0.987	0.998	bi (<->)	150055.80.con.0002	1205	451	fig|150055.80.peg.1205			Anthranilate synthase, aminase component (EC 4.1.3.27)	0.989	0.998	bi (<->)	150055.79.con.0001	1358	451	fig|150055.79.peg.1358			Anthranilate synthase, aminase component (EC 4.1.3.27)
150055.82.con.0001	540	385	fig|150055.82.peg.540			PLF_1301_00038983	PGF_00083871	hypothetical protein	569225	570382	-	bi (<->)	150055.83.con.0001	33	385	fig|150055.83.peg.33			hypothetical protein	0.99	0.997	bi (<->)	150055.81.con.0001	1408	385	fig|150055.81.peg.1408			hypothetical protein	0.971	0.997	bi (<->)	150055.80.con.0002	1204	385	fig|150055.80.peg.1204			hypothetical protein	0.969	0.997	bi (<->)	150055.79.con.0001	1359	385	fig|150055.79.peg.1359			hypothetical protein
150055.82.con.0001	541	198	fig|150055.82.peg.541			PLF_1301_00114861	PGF_09666309	Two-component transcriptional response regulator, LuxR family	570510	571106	-	bi (<->)	150055.83.con.0001	32	198	fig|150055.83.peg.32			Two-component transcriptional response regulator, LuxR family	0.955	0.995	bi (<->)	150055.81.con.0001	1409	198	fig|150055.81.peg.1409			Two-component transcriptional response regulator, LuxR family	0.949	0.995	bi (<->)	150055.80.con.0002	1203	198	fig|150055.80.peg.1203			Two-component transcriptional response regulator, LuxR family	0.949	0.995	bi (<->)	150055.79.con.0001	1360	198	fig|150055.79.peg.1360			Two-component transcriptional response regulator, LuxR family
150055.82.con.0001	542	362	fig|150055.82.peg.542			PLF_1301_00005442	PGF_07445153	Two-component system sensor histidine kinase	571108	572196	-	bi (<->)	150055.83.con.0001	31	362	fig|150055.83.peg.31			Two-component system sensor histidine kinase	0.837	0.994	bi (<->)	150055.81.con.0001	1410	362	fig|150055.81.peg.1410			Two-component system sensor histidine kinase	0.892	0.994	bi (<->)	150055.80.con.0002	1202	362	fig|150055.80.peg.1202			Two-component system sensor histidine kinase	0.837	0.994	bi (<->)	150055.79.con.0001	1361	362	fig|150055.79.peg.1361			Two-component system sensor histidine kinase
150055.82.con.0001	543	243	fig|150055.82.peg.543			PLF_1301_00007066	PGF_07604576	Efflux ABC transporter, permease protein	572196	572927	-	bi (<->)	150055.83.con.0001	30	243	fig|150055.83.peg.30			Efflux ABC transporter, permease protein	0.811	0.996	bi (<->)	150055.81.con.0001	1411	243	fig|150055.81.peg.1411			Efflux ABC transporter, permease protein	0.807	0.996	bi (<->)	150055.80.con.0002	1201	243	fig|150055.80.peg.1201			Efflux ABC transporter, permease protein	0.807	0.996	bi (<->)	150055.79.con.0001	1362	243	fig|150055.79.peg.1362			Efflux ABC transporter, permease protein
150055.82.con.0001	544	292	fig|150055.82.peg.544			PLF_1301_00000945	PGF_12933114	ABC transporter, ATP-binding protein	572924	573802	-	bi (<->)	150055.83.con.0001	29	292	fig|150055.83.peg.29			ABC transporter, ATP-binding protein	0.788	0.997	bi (<->)	150055.81.con.0001	1412	292	fig|150055.81.peg.1412			ABC transporter, ATP-binding protein	0.788	0.997	bi (<->)	150055.80.con.0002	1200	290	fig|150055.80.peg.1200			ABC transporter, ATP-binding protein	0.786	0.997	bi (<->)	150055.79.con.0001	1363	290	fig|150055.79.peg.1363			ABC transporter, ATP-binding protein
150055.82.con.0001	545	581	fig|150055.82.peg.545			PLF_1301_00140435	PGF_01603398	Efflux ABC transporter, permease/ATP-binding protein MdlB	573955	575700	-	uni (->)	150055.83.con.0001	642	589	fig|150055.83.peg.642			Heterodimeric efflux ABC transporter, permease/ATP-binding subunit 2	0.324	0.981	uni (->)	150055.81.con.0001	772	589	fig|150055.81.peg.772			Heterodimeric efflux ABC transporter, permease/ATP-binding subunit 2	0.324	0.981	uni (->)	150055.80.con.0001	779	589	fig|150055.80.peg.779			Heterodimeric efflux ABC transporter, permease/ATP-binding subunit 2	0.324	0.981	uni (->)	150055.79.con.0001	778	589	fig|150055.79.peg.778			Heterodimeric efflux ABC transporter, permease/ATP-binding subunit 2
150055.82.con.0001	546	581	fig|150055.82.peg.546			PLF_1301_00000540	PGF_02868070	Efflux ABC transporter, permease/ATP-binding protein MdlA	575690	577435	-	uni (->)	150055.83.con.0001	642	589	fig|150055.83.peg.642			Heterodimeric efflux ABC transporter, permease/ATP-binding subunit 2	0.3	0.975	uni (->)	150055.81.con.0001	772	589	fig|150055.81.peg.772			Heterodimeric efflux ABC transporter, permease/ATP-binding subunit 2	0.3	0.975	uni (->)	150055.80.con.0001	779	589	fig|150055.80.peg.779			Heterodimeric efflux ABC transporter, permease/ATP-binding subunit 2	0.289	0.975	uni (->)	150055.79.con.0001	778	589	fig|150055.79.peg.778			Heterodimeric efflux ABC transporter, permease/ATP-binding subunit 2
150055.82.con.0001	547	168	fig|150055.82.peg.547			PLF_1301_00000961	PGF_01304795	Uncharacterized membrane spanning protein, contains VanZ-like domain	577549	578055	-	bi (<->)	150055.83.con.0001	28	168	fig|150055.83.peg.28			Uncharacterized membrane spanning protein, contains VanZ-like domain	0.851	0.994	bi (<->)	150055.81.con.0001	1413	168	fig|150055.81.peg.1413			Uncharacterized membrane spanning protein, contains VanZ-like domain	0.839	0.994	bi (<->)	150055.80.con.0002	1199	168	fig|150055.80.peg.1199			Uncharacterized membrane spanning protein, contains VanZ-like domain	0.857	0.994	bi (<->)	150055.79.con.0001	1364	168	fig|150055.79.peg.1364			Uncharacterized membrane spanning protein, contains VanZ-like domain
150055.82.con.0001	548	366	fig|150055.82.peg.548			PLF_1301_00000121	PGF_00618776	23S rRNA (adenine(2503)-C(2))-methyltransferase @ tRNA (adenine(37)-C(2))-methyltransferase (EC 2.1.1.192)	578066	579166	-	bi (<->)	150055.83.con.0001	27	366	fig|150055.83.peg.27			23S rRNA (adenine(2503)-C(2))-methyltransferase @ tRNA (adenine(37)-C(2))-methyltransferase (EC 2.1.1.192)	0.997	0.997	bi (<->)	150055.81.con.0001	1414	366	fig|150055.81.peg.1414			23S rRNA (adenine(2503)-C(2))-methyltransferase @ tRNA (adenine(37)-C(2))-methyltransferase (EC 2.1.1.192)	0.997	0.997	bi (<->)	150055.80.con.0002	1198	366	fig|150055.80.peg.1198			23S rRNA (adenine(2503)-C(2))-methyltransferase @ tRNA (adenine(37)-C(2))-methyltransferase (EC 2.1.1.192)	0.997	0.997	bi (<->)	150055.79.con.0001	1365	366	fig|150055.79.peg.1365			23S rRNA (adenine(2503)-C(2))-methyltransferase @ tRNA (adenine(37)-C(2))-methyltransferase (EC 2.1.1.192)
150055.82.con.0001	549	186	fig|150055.82.peg.549			PLF_1301_00004165	PGF_08225224	hypothetical protein	579187	579747	-	bi (<->)	150055.83.con.0001	26	186	fig|150055.83.peg.26			hypothetical protein	0.968	0.995	bi (<->)	150055.81.con.0001	1415	186	fig|150055.81.peg.1415			hypothetical protein	0.968	0.995	bi (<->)	150055.80.con.0002	1197	186	fig|150055.80.peg.1197			hypothetical protein	0.973	0.995	bi (<->)	150055.79.con.0001	1366	186	fig|150055.79.peg.1366			hypothetical protein
150055.82.con.0001	550	442	fig|150055.82.peg.550			PLF_1301_00005263	PGF_04024952	5'-nucleotidase family protein in cluster with NagD-like phosphatase	579777	581105	-	bi (<->)	150055.83.con.0001	25	442	fig|150055.83.peg.25			5'-nucleotidase family protein in cluster with NagD-like phosphatase	0.964	0.998	bi (<->)	150055.81.con.0001	1416	442	fig|150055.81.peg.1416			5'-nucleotidase family protein in cluster with NagD-like phosphatase	0.959	0.998	bi (<->)	150055.80.con.0002	1196	442	fig|150055.80.peg.1196			5'-nucleotidase family protein in cluster with NagD-like phosphatase	0.964	0.998	bi (<->)	150055.79.con.0001	1367	442	fig|150055.79.peg.1367			5'-nucleotidase family protein in cluster with NagD-like phosphatase
150055.82.con.0001	551	82	fig|150055.82.peg.551			PLF_1301_00117603	PGF_06984673	hypothetical protein	581210	581458	-	bi (<->)	150055.83.con.0001	24	82	fig|150055.83.peg.24			hypothetical protein	0.866	0.988	bi (<->)	150055.81.con.0001	1417	82	fig|150055.81.peg.1417			hypothetical protein	0.854	0.988	bi (<->)	150055.80.con.0002	1195	82	fig|150055.80.peg.1195			hypothetical protein	0.866	0.988	bi (<->)	150055.79.con.0001	1368	82	fig|150055.79.peg.1368			hypothetical protein
150055.82.con.0001	552	361	fig|150055.82.peg.552			PLF_1301_00003345	PGF_03574598	Lon-like protease with PDZ domain	581589	582674	-	bi (<->)	150055.83.con.0001	23	361	fig|150055.83.peg.23			Lon-like protease with PDZ domain	0.989	0.997	bi (<->)	150055.81.con.0001	1418	361	fig|150055.81.peg.1418			Lon-like protease with PDZ domain	0.992	0.997	bi (<->)	150055.80.con.0002	1194	361	fig|150055.80.peg.1194			Lon-like protease with PDZ domain	0.992	0.997	bi (<->)	150055.79.con.0001	1369	361	fig|150055.79.peg.1369			Lon-like protease with PDZ domain
150055.82.con.0001	553	165	fig|150055.82.peg.553			PLF_1301_00004607	PGF_04762552	Phosphopantetheine adenylyltransferase (EC 2.7.7.3)	582652	583149	-	bi (<->)	150055.83.con.0001	22	165	fig|150055.83.peg.22			Phosphopantetheine adenylyltransferase (EC 2.7.7.3)	0.915	0.994	bi (<->)	150055.81.con.0001	1419	165	fig|150055.81.peg.1419			Phosphopantetheine adenylyltransferase (EC 2.7.7.3)	0.915	0.994	bi (<->)	150055.80.con.0002	1193	165	fig|150055.80.peg.1193			Phosphopantetheine adenylyltransferase (EC 2.7.7.3)	0.915	0.994	bi (<->)	150055.79.con.0001	1370	165	fig|150055.79.peg.1370			Phosphopantetheine adenylyltransferase (EC 2.7.7.3)
150055.82.con.0001	554	182	fig|150055.82.peg.554			PLF_1301_00034721	PGF_07133621	16S rRNA (guanine(966)-N(2))-methyltransferase (EC 2.1.1.171)	583181	583729	-	bi (<->)	150055.83.con.0001	21	182	fig|150055.83.peg.21			16S rRNA (guanine(966)-N(2))-methyltransferase (EC 2.1.1.171)	0.995	0.995	bi (<->)	150055.81.con.0001	1420	182	fig|150055.81.peg.1420			16S rRNA (guanine(966)-N(2))-methyltransferase (EC 2.1.1.171)	0.989	0.995	bi (<->)	150055.80.con.0002	1192	182	fig|150055.80.peg.1192			16S rRNA (guanine(966)-N(2))-methyltransferase (EC 2.1.1.171)	0.995	0.995	bi (<->)	150055.79.con.0001	1371	182	fig|150055.79.peg.1371			16S rRNA (guanine(966)-N(2))-methyltransferase (EC 2.1.1.171)
150055.82.con.0001	555	281	fig|150055.82.peg.555			PLF_1301_00158830	PGF_08225224	hypothetical protein	583853	584698	+	bi (<->)	150055.83.con.0001	20	281	fig|150055.83.peg.20			FIG01119348: hypothetical protein	0.967	0.957	bi (<->)	150055.81.con.0001	1421	281	fig|150055.81.peg.1421			FIG01119348: hypothetical protein	0.963	0.957	bi (<->)	150055.80.con.0002	1191	281	fig|150055.80.peg.1191			FIG01119348: hypothetical protein	0.967	0.957	bi (<->)	150055.79.con.0001	1372	281	fig|150055.79.peg.1372			FIG01119348: hypothetical protein
150055.82.con.0001	556	247	fig|150055.82.peg.556			PLF_1301_00035845	PGF_08225224	hypothetical protein	584819	585562	+	bi (<->)	150055.83.con.0001	19	244	fig|150055.83.peg.19			putative lipoprotein	0.843	0.951	bi (<->)	150055.81.con.0001	1422	244	fig|150055.81.peg.1422			putative lipoprotein	0.814	0.951	bi (<->)	150055.80.con.0002	1190	244	fig|150055.80.peg.1190			putative lipoprotein	0.826	0.951	bi (<->)	150055.79.con.0001	1373	244	fig|150055.79.peg.1373			putative lipoprotein
150055.82.con.0001	557	330	fig|150055.82.peg.557			PLF_1301_00000538	PGF_00067160	Aspartate--ammonia ligase (EC 6.3.1.1)	585665	586657	-	bi (<->)	150055.83.con.0001	18	330	fig|150055.83.peg.18			Aspartate--ammonia ligase (EC 6.3.1.1)	1	0.997	bi (<->)	150055.81.con.0001	1423	330	fig|150055.81.peg.1423			Aspartate--ammonia ligase (EC 6.3.1.1)	1	0.997	bi (<->)	150055.80.con.0002	1189	330	fig|150055.80.peg.1189			Aspartate--ammonia ligase (EC 6.3.1.1)	1	0.997	bi (<->)	150055.79.con.0001	1374	330	fig|150055.79.peg.1374			Aspartate--ammonia ligase (EC 6.3.1.1)
150055.82.con.0001	558	402	fig|150055.82.peg.558			PLF_1301_00049476	PGF_00964802	ABC transporter membrane-spanning permease - macrolide efflux	587002	588210	-	bi (<->)	150055.83.con.0001	17	402	fig|150055.83.peg.17			Uncharacterized MFS-type transporter	0.945	0.998	bi (<->)	150055.81.con.0001	1424	402	fig|150055.81.peg.1424			ABC transporter membrane-spanning permease - macrolide efflux	0.943	0.998	bi (<->)	150055.80.con.0002	1188	402	fig|150055.80.peg.1188			hypothetical protein	0.973	0.998	bi (<->)	150055.79.con.0001	1375	402	fig|150055.79.peg.1375			hypothetical protein
150055.82.con.0001	559	361	fig|150055.82.peg.559			PLF_1301_00005441	PGF_00796421	Protein of unknown function DUF419	588315	589400	-	bi (<->)	150055.83.con.0001	16	361	fig|150055.83.peg.16			Protein of unknown function DUF419	0.945	0.997	bi (<->)	150055.81.con.0001	1425	361	fig|150055.81.peg.1425			hypothetical protein	0.945	0.997	bi (<->)	150055.80.con.0002	1186	281	fig|150055.80.peg.1186			Protein of unknown function DUF419	0.828	0.972	bi (<->)	150055.79.con.0001	1377	281	fig|150055.79.peg.1377			Protein of unknown function DUF419
150055.82.con.0001	560	1076	fig|150055.82.peg.560				PGF_08050040	hypothetical protein	589684	592914	+
150055.82.con.0001	561	883	fig|150055.82.peg.561			PLF_1301_00000337	PGF_05500127	Valyl-tRNA synthetase (EC 6.1.1.9)	593113	595764	-	bi (<->)	150055.83.con.0001	13	883	fig|150055.83.peg.13			Valyl-tRNA synthetase (EC 6.1.1.9)	1	0.999	bi (<->)	150055.81.con.0001	1432	883	fig|150055.81.peg.1432			Valyl-tRNA synthetase (EC 6.1.1.9)	0.999	0.999	bi (<->)	150055.80.con.0002	1176	883	fig|150055.80.peg.1176			Valyl-tRNA synthetase (EC 6.1.1.9)	0.999	0.999	bi (<->)	150055.79.con.0001	1387	883	fig|150055.79.peg.1387			Valyl-tRNA synthetase (EC 6.1.1.9)
150055.82.con.0001	562	192	fig|150055.82.peg.562			PLF_1301_00008224	PGF_00027302	Acetyltransferase	595823	596401	-	bi (<->)	150055.83.con.0001	12	200	fig|150055.83.peg.12			Acetyltransferase	0.938	0.955	bi (<->)	150055.81.con.0001	1433	200	fig|150055.81.peg.1433			Acetyltransferase	0.938	0.955	bi (<->)	150055.80.con.0002	1175	200	fig|150055.80.peg.1175			Acetyltransferase	0.932	0.955	bi (<->)	150055.79.con.0001	1388	200	fig|150055.79.peg.1388			Acetyltransferase
150055.82.con.0001	563	105	fig|150055.82.peg.563			PLF_1301_00017695	PGF_06487156	FIG01114159: hypothetical protein	596652	596969	-	bi (<->)	150055.83.con.0001	11	105	fig|150055.83.peg.11			FIG01114159: hypothetical protein	1	0.99	bi (<->)	150055.81.con.0001	1434	105	fig|150055.81.peg.1434			FIG01114159: hypothetical protein	1	0.99	bi (<->)	150055.80.con.0002	1174	105	fig|150055.80.peg.1174			FIG01114159: hypothetical protein	1	0.99	bi (<->)	150055.79.con.0001	1389	105	fig|150055.79.peg.1389			FIG01114159: hypothetical protein
150055.82.con.0001	564	84	fig|150055.82.peg.564			PLF_1301_00005503	PGF_00673459	hypothetical protein	596971	597225	-	bi (<->)	150055.83.con.0001	10	84	fig|150055.83.peg.10			hypothetical protein	1	0.988	bi (<->)	150055.81.con.0001	1435	84	fig|150055.81.peg.1435			hypothetical protein	1	0.988	bi (<->)	150055.80.con.0002	1173	84	fig|150055.80.peg.1173			hypothetical protein	1	0.988	bi (<->)	150055.79.con.0001	1390	84	fig|150055.79.peg.1390			hypothetical protein
150055.82.con.0001	565	255	fig|150055.82.peg.565			PLF_1301_00003174	PGF_00066257	Uridine phosphorylase (EC 2.4.2.3)	597473	598240	+	bi (<->)	150055.83.con.0001	9	255	fig|150055.83.peg.9			Uridine phosphorylase (EC 2.4.2.3)	0.918	0.996	bi (<->)	150055.81.con.0001	1436	255	fig|150055.81.peg.1436			Uridine phosphorylase (EC 2.4.2.3)	0.965	0.996	bi (<->)	150055.80.con.0002	1172	255	fig|150055.80.peg.1172			Uridine phosphorylase (EC 2.4.2.3)	0.973	0.996	bi (<->)	150055.79.con.0001	1391	255	fig|150055.79.peg.1391			Uridine phosphorylase (EC 2.4.2.3)
150055.82.con.0001	566	212	fig|150055.82.peg.566			PLF_1301_00009491	PGF_00422912	Deoxyadenosine kinase (EC 2.7.1.76) @ Deoxyguanosine kinase (EC 2.7.1.113)	598640	599278	+	bi (<->)	150055.83.con.0001	8	212	fig|150055.83.peg.8			Deoxyadenosine kinase (EC 2.7.1.76) @ Deoxyguanosine kinase (EC 2.7.1.113)	0.991	0.995	bi (<->)	150055.81.con.0001	1437	212	fig|150055.81.peg.1437			Deoxyadenosine kinase (EC 2.7.1.76) @ Deoxyguanosine kinase (EC 2.7.1.113)	0.991	0.995	bi (<->)	150055.80.con.0002	1171	212	fig|150055.80.peg.1171			Deoxyadenosine kinase (EC 2.7.1.76) @ Deoxyguanosine kinase (EC 2.7.1.113)	1	0.995	bi (<->)	150055.79.con.0001	1392	212	fig|150055.79.peg.1392			Deoxyadenosine kinase (EC 2.7.1.76) @ Deoxyguanosine kinase (EC 2.7.1.113)
150055.82.con.0001	567	244	fig|150055.82.peg.567			PLF_1301_00046045	PGF_00401683	nicotinamide mononucleotide transporter PnuC	599285	600019	+	bi (<->)	150055.83.con.0001	7	244	fig|150055.83.peg.7			nicotinamide mononucleotide transporter PnuC	0.992	0.996	bi (<->)	150055.81.con.0001	1438	244	fig|150055.81.peg.1438			nicotinamide mononucleotide transporter PnuC	0.988	0.996	bi (<->)	150055.80.con.0002	1170	244	fig|150055.80.peg.1170			nicotinamide mononucleotide transporter PnuC	0.996	0.996	bi (<->)	150055.79.con.0001	1393	244	fig|150055.79.peg.1393			nicotinamide mononucleotide transporter PnuC
150055.82.con.0001	568	192	fig|150055.82.peg.568			PLF_1301_00020500	PGF_10519603	Acetyltransferase, GNAT family	600038	600616	-	bi (<->)	150055.83.con.0001	6	190	fig|150055.83.peg.6			Acetyltransferase, GNAT family	0.984	0.989	bi (<->)	150055.81.con.0001	1439	190	fig|150055.81.peg.1439			Acetyltransferase, GNAT family	0.968	0.995	bi (<->)	150055.80.con.0002	1169	190	fig|150055.80.peg.1169			Acetyltransferase, GNAT family	0.984	0.989	bi (<->)	150055.79.con.0001	1394	190	fig|150055.79.peg.1394			Acetyltransferase, GNAT family
150055.82.con.0001	569	450	fig|150055.82.peg.569			PLF_1301_00000509	PGF_01469197	RNA methyltransferase, TrmA family	600753	602105	-	bi (<->)	150055.83.con.0001	5	450	fig|150055.83.peg.5			RNA methyltransferase, TrmA family	0.949	0.998	bi (<->)	150055.81.con.0001	1440	450	fig|150055.81.peg.1440			RNA methyltransferase, TrmA family	0.951	0.998	bi (<->)	150055.80.con.0002	1168	450	fig|150055.80.peg.1168			RNA methyltransferase, TrmA family	0.956	0.998	bi (<->)	150055.79.con.0001	1395	450	fig|150055.79.peg.1395			RNA methyltransferase, TrmA family
150055.82.con.0001	570	300	fig|150055.82.peg.570			PLF_1301_00121954	PGF_00185625	hypothetical protein	602105	603007	-	bi (<->)	150055.83.con.0001	4	296	fig|150055.83.peg.4			hypothetical protein	0.937	0.997	bi (<->)	150055.81.con.0001	1441	300	fig|150055.81.peg.1441			hypothetical protein	0.96	0.997	bi (<->)	150055.80.con.0002	1167	300	fig|150055.80.peg.1167			hypothetical protein	0.94	0.997	bi (<->)	150055.79.con.0001	1396	300	fig|150055.79.peg.1396			hypothetical protein
150055.82.con.0001	571	258	fig|150055.82.peg.571			PLF_1301_00159110	PGF_09027360	Regulatory protein RecX	603064	603840	+	bi (<->)	150055.83.con.0001	3	258	fig|150055.83.peg.3			Regulatory protein RecX	0.981	0.996	bi (<->)	150055.81.con.0001	1442	258	fig|150055.81.peg.1442			Regulatory protein RecX	0.984	0.996	bi (<->)	150055.80.con.0002	1166	258	fig|150055.80.peg.1166			Regulatory protein RecX	0.981	0.996	bi (<->)	150055.79.con.0001	1397	258	fig|150055.79.peg.1397			Regulatory protein RecX
150055.82.con.0001	572	177	fig|150055.82.peg.572			PLF_1301_00000401	PGF_00420087	DUF402 family nucleoside diphosphatase	603926	604459	+	bi (<->)	150055.83.con.0001	2	177	fig|150055.83.peg.2			DUF402 family nucleoside diphosphatase	1	0.994	bi (<->)	150055.81.con.0001	1443	177	fig|150055.81.peg.1443			DUF402 family nucleoside diphosphatase	1	0.994	bi (<->)	150055.80.con.0002	1165	177	fig|150055.80.peg.1165			DUF402 family nucleoside diphosphatase	1	0.994	bi (<->)	150055.79.con.0001	1398	177	fig|150055.79.peg.1398			DUF402 family nucleoside diphosphatase
150055.82.con.0001	573	103	fig|150055.82.peg.573			PLF_1301_00018390	PGF_03496524	FIG01116215: hypothetical protein	604513	604824	+	bi (<->)	150055.83.con.0001	1	103	fig|150055.83.peg.1			FIG01116215: hypothetical protein	0.961	0.99	bi (<->)	150055.81.con.0001	1444	103	fig|150055.81.peg.1444			FIG01116215: hypothetical protein	0.971	0.99	bi (<->)	150055.80.con.0002	1164	103	fig|150055.80.peg.1164			FIG01116215: hypothetical protein	0.971	0.99	bi (<->)	150055.79.con.0001	1399	103	fig|150055.79.peg.1399			FIG01116215: hypothetical protein
150055.82.con.0002	574	496	fig|150055.82.peg.574			PLF_1301_00000108	PGF_00710545	Lysyl-tRNA synthetase (class II) (EC 6.1.1.6)	164	1654	-	bi (<->)	150055.83.con.0001	870	496	fig|150055.83.peg.870			Lysyl-tRNA synthetase (class II) (EC 6.1.1.6)	1	0.998	bi (<->)	150055.81.con.0001	551	496	fig|150055.81.peg.551			Lysyl-tRNA synthetase (class II) (EC 6.1.1.6)	1	0.998	bi (<->)	150055.80.con.0001	554	496	fig|150055.80.peg.554			Lysyl-tRNA synthetase (class II) (EC 6.1.1.6)	1	0.998	bi (<->)	150055.79.con.0001	553	496	fig|150055.79.peg.553			Lysyl-tRNA synthetase (class II) (EC 6.1.1.6)
150055.82.con.0002	575	303	fig|150055.82.peg.575			PLF_1301_00002216	PGF_01737958	2-haloalkanoic acid dehalogenase (EC 3.8.1.2)	1845	2756	+	bi (<->)	150055.83.con.0001	869	303	fig|150055.83.peg.869			2-haloalkanoic acid dehalogenase (EC 3.8.1.2)	0.997	0.997	bi (<->)	150055.81.con.0001	552	303	fig|150055.81.peg.552			2-haloalkanoic acid dehalogenase (EC 3.8.1.2)	0.997	0.997	bi (<->)	150055.80.con.0001	555	303	fig|150055.80.peg.555			2-haloalkanoic acid dehalogenase (EC 3.8.1.2)	0.997	0.997	bi (<->)	150055.79.con.0001	554	303	fig|150055.79.peg.554			2-haloalkanoic acid dehalogenase (EC 3.8.1.2)
150055.82.con.0002	576	207	fig|150055.82.peg.576			PLF_1301_00007674	PGF_00033555	Phosphoglycerate mutase family 5	2800	3423	-	bi (<->)	150055.83.con.0001	868	207	fig|150055.83.peg.868			Phosphoglycerate mutase family 5	0.99	0.995	bi (<->)	150055.81.con.0001	553	207	fig|150055.81.peg.553			Phosphoglycerate mutase family 5	0.986	0.995	bi (<->)	150055.80.con.0001	556	207	fig|150055.80.peg.556			Phosphoglycerate mutase family 5	0.986	0.995	bi (<->)	150055.79.con.0001	555	207	fig|150055.79.peg.555			Phosphoglycerate mutase family 5
150055.82.con.0002	577	161	fig|150055.82.peg.577			PLF_1301_00000896	PGF_00707140	Cys-tRNA(Pro) deacylase YbaK	3448	3933	-	bi (<->)	150055.83.con.0001	867	161	fig|150055.83.peg.867			Cys-tRNA(Pro) deacylase YbaK	0.994	0.994	bi (<->)	150055.81.con.0001	554	161	fig|150055.81.peg.554			Cys-tRNA(Pro) deacylase YbaK	0.994	0.994	bi (<->)	150055.80.con.0001	557	161	fig|150055.80.peg.557			Cys-tRNA(Pro) deacylase YbaK	0.994	0.994	bi (<->)	150055.79.con.0001	556	161	fig|150055.79.peg.556			Cys-tRNA(Pro) deacylase YbaK
150055.82.con.0002	578	329	fig|150055.82.peg.578			PLF_1301_00084173	PGF_00107594	putative autolysin; amidase	4013	5002	-	bi (<->)	150055.83.con.0001	866	329	fig|150055.83.peg.866			hypothetical protein	0.921	0.997	bi (<->)	150055.81.con.0001	555	329	fig|150055.81.peg.555			hypothetical protein	0.924	0.997	bi (<->)	150055.80.con.0001	558	329	fig|150055.80.peg.558			hypothetical protein	0.924	0.997	bi (<->)	150055.79.con.0001	557	329	fig|150055.79.peg.557			hypothetical protein
150055.82.con.0002	579	284	fig|150055.82.peg.579			PLF_1301_00002845	PGF_05179218	Lyzozyme M1 (1,4-beta-N-acetylmuramidase) (EC 3.2.1.17)	5070	5924	-	bi (<->)	150055.83.con.0001	865	285	fig|150055.83.peg.865			Lyzozyme M1 (1,4-beta-N-acetylmuramidase) (EC 3.2.1.17)	0.972	0.996	bi (<->)	150055.81.con.0001	556	285	fig|150055.81.peg.556			Lyzozyme M1 (1,4-beta-N-acetylmuramidase) (EC 3.2.1.17)	0.972	0.996	bi (<->)	150055.80.con.0001	559	285	fig|150055.80.peg.559			Lyzozyme M1 (1,4-beta-N-acetylmuramidase) (EC 3.2.1.17)	0.972	0.996	bi (<->)	150055.79.con.0001	558	285	fig|150055.79.peg.558			Lyzozyme M1 (1,4-beta-N-acetylmuramidase) (EC 3.2.1.17)
150055.82.con.0002	580	159	fig|150055.82.peg.580			PLF_1301_00001026	PGF_08363070	Glutathione peroxidase (EC 1.11.1.9) @ Thioredoxin peroxidase (EC 1.11.1.15)	6073	6552	-	bi (<->)	150055.83.con.0001	864	159	fig|150055.83.peg.864			Glutathione peroxidase (EC 1.11.1.9) @ Thioredoxin peroxidase (EC 1.11.1.15)	0.975	0.994	bi (<->)	150055.81.con.0001	557	159	fig|150055.81.peg.557			Glutathione peroxidase (EC 1.11.1.9) @ Thioredoxin peroxidase (EC 1.11.1.15)	0.969	0.994	bi (<->)	150055.80.con.0001	560	159	fig|150055.80.peg.560			Glutathione peroxidase (EC 1.11.1.9) @ Thioredoxin peroxidase (EC 1.11.1.15)	0.962	0.994	bi (<->)	150055.79.con.0001	559	159	fig|150055.79.peg.559			Glutathione peroxidase (EC 1.11.1.9) @ Thioredoxin peroxidase (EC 1.11.1.15)
150055.82.con.0002	581	599	fig|150055.82.peg.581			PLF_1301_00000542	PGF_05614715	Oligoendopeptidase F-like protein	6545	8344	-	bi (<->)	150055.83.con.0001	863	599	fig|150055.83.peg.863			Oligoendopeptidase F-like protein	0.987	0.998	bi (<->)	150055.81.con.0001	558	599	fig|150055.81.peg.558			Oligoendopeptidase F-like protein	0.983	0.998	bi (<->)	150055.80.con.0001	561	599	fig|150055.80.peg.561			Oligoendopeptidase F-like protein	0.987	0.998	bi (<->)	150055.79.con.0001	560	599	fig|150055.79.peg.560			Oligoendopeptidase F-like protein
150055.82.con.0002	582	940	fig|150055.82.peg.582			PLF_1301_00000159	PGF_00033392	Phosphoenolpyruvate carboxylase (EC 4.1.1.31)	8657	11479	+	bi (<->)	150055.83.con.0001	862	940	fig|150055.83.peg.862			Phosphoenolpyruvate carboxylase (EC 4.1.1.31)	1	0.999	bi (<->)	150055.81.con.0001	559	940	fig|150055.81.peg.559			Phosphoenolpyruvate carboxylase (EC 4.1.1.31)	0.997	0.999	bi (<->)	150055.80.con.0001	562	940	fig|150055.80.peg.562			Phosphoenolpyruvate carboxylase (EC 4.1.1.31)	0.997	0.999	bi (<->)	150055.79.con.0001	561	940	fig|150055.79.peg.561			Phosphoenolpyruvate carboxylase (EC 4.1.1.31)
150055.82.con.0002	583	441	fig|150055.82.peg.583			PLF_1301_00000465	PGF_08149255	FtsW-like protein YlaO	11555	12880	+	bi (<->)	150055.83.con.0001	861	427	fig|150055.83.peg.861			FtsW-like protein YlaO	0.972	0.998	bi (<->)	150055.81.con.0001	560	428	fig|150055.81.peg.560			FtsW-like protein YlaO	0.988	0.998	bi (<->)	150055.80.con.0001	563	428	fig|150055.80.peg.563			FtsW-like protein YlaO	0.988	0.998	bi (<->)	150055.79.con.0001	562	428	fig|150055.79.peg.562			FtsW-like protein YlaO
150055.82.con.0002	584	398	fig|150055.82.peg.584			PLF_1301_00000076	PGF_00060428	Translation elongation factor Tu	13146	14342	+	bi (<->)	150055.83.con.0001	860	398	fig|150055.83.peg.860			Translation elongation factor Tu	1	0.997	bi (<->)	150055.81.con.0001	563	398	fig|150055.81.peg.563			Translation elongation factor Tu	1	0.997	bi (<->)	150055.80.con.0001	566	398	fig|150055.80.peg.566			Translation elongation factor Tu	1	0.997	bi (<->)	150055.79.con.0001	565	398	fig|150055.79.peg.565			Translation elongation factor Tu
150055.82.con.0002	585	252	fig|150055.82.peg.585			PLF_1301_00000243	PGF_04574228	Triosephosphate isomerase (EC 5.3.1.1)	14532	15290	+	bi (<->)	150055.83.con.0001	859	252	fig|150055.83.peg.859			Triosephosphate isomerase (EC 5.3.1.1)	1	0.996	bi (<->)	150055.81.con.0001	564	252	fig|150055.81.peg.564			Triosephosphate isomerase (EC 5.3.1.1)	1	0.996	bi (<->)	150055.80.con.0001	567	252	fig|150055.80.peg.567			Triosephosphate isomerase (EC 5.3.1.1)	1	0.996	bi (<->)	150055.79.con.0001	566	252	fig|150055.79.peg.566			Triosephosphate isomerase (EC 5.3.1.1)
150055.82.con.0002	586	411	fig|150055.82.peg.586			PLF_1301_00038720	PGF_00413335	tRNA-dependent lipid II-Ala--L-alanine ligase	15388	16623	-	bi (<->)	150055.83.con.0001	858	411	fig|150055.83.peg.858			tRNA-dependent lipid II-Ala--L-alanine ligase	0.976	0.998	bi (<->)	150055.81.con.0001	565	411	fig|150055.81.peg.565			tRNA-dependent lipid II-Ala--L-alanine ligase	0.968	0.998	bi (<->)	150055.80.con.0001	568	411	fig|150055.80.peg.568			tRNA-dependent lipid II-Ala--L-alanine ligase	0.968	0.998	bi (<->)	150055.79.con.0001	567	411	fig|150055.79.peg.567			tRNA-dependent lipid II-Ala--L-alanine ligase
150055.82.con.0002	587	404	fig|150055.82.peg.587			PLF_1301_00003066	PGF_00064040	UDP-N-acetylmuramoylpentapeptide-lysine N(6)-alanyltransferase (EC 2.3.2.10)	16623	17837	-	bi (<->)	150055.83.con.0001	857	404	fig|150055.83.peg.857			UDP-N-acetylmuramoylpentapeptide-lysine N(6)-alanyltransferase (EC 2.3.2.10)	0.998	0.998	bi (<->)	150055.81.con.0001	566	404	fig|150055.81.peg.566			UDP-N-acetylmuramoylpentapeptide-lysine N(6)-alanyltransferase (EC 2.3.2.10)	0.998	0.998	bi (<->)	150055.80.con.0001	569	404	fig|150055.80.peg.569			UDP-N-acetylmuramoylpentapeptide-lysine N(6)-alanyltransferase (EC 2.3.2.10)	0.995	0.998	bi (<->)	150055.79.con.0001	568	404	fig|150055.79.peg.568			UDP-N-acetylmuramoylpentapeptide-lysine N(6)-alanyltransferase (EC 2.3.2.10)
150055.82.con.0002	588	269	fig|150055.82.peg.588			PLF_1301_00000541	PGF_03375596	Sugar phosphatase YidA (EC 3.1.3.23)	17837	18646	-	bi (<->)	150055.83.con.0001	856	269	fig|150055.83.peg.856			Sugar phosphatase YidA (EC 3.1.3.23)	0.996	0.996	bi (<->)	150055.81.con.0001	567	269	fig|150055.81.peg.567			Sugar phosphatase YidA (EC 3.1.3.23)	1	0.996	bi (<->)	150055.80.con.0001	570	269	fig|150055.80.peg.570			Sugar phosphatase YidA (EC 3.1.3.23)	0.996	0.996	bi (<->)	150055.79.con.0001	569	269	fig|150055.79.peg.569			Sugar phosphatase YidA (EC 3.1.3.23)
150055.82.con.0002	589	433	fig|150055.82.peg.589			PLF_1301_00000421	PGF_12884281	dNTP triphosphohydrolase, broad substrate specificity	18817	20118	-	bi (<->)	150055.83.con.0001	855	433	fig|150055.83.peg.855			dNTP triphosphohydrolase, broad substrate specificity	0.986	0.998	bi (<->)	150055.81.con.0001	568	433	fig|150055.81.peg.568			dNTP triphosphohydrolase, broad substrate specificity	0.993	0.993	bi (<->)	150055.80.con.0001	571	433	fig|150055.80.peg.571			dNTP triphosphohydrolase, broad substrate specificity	0.993	0.993	bi (<->)	150055.79.con.0001	570	433	fig|150055.79.peg.570			dNTP triphosphohydrolase, broad substrate specificity
150055.82.con.0002	590	292	fig|150055.82.peg.590			PLF_1301_00005516	PGF_03447545	Integral membrane protein	20214	21092	+	bi (<->)	150055.83.con.0001	854	292	fig|150055.83.peg.854			Integral membrane protein	0.829	0.997	bi (<->)	150055.81.con.0001	569	295	fig|150055.81.peg.569			Integral membrane protein	0.983	0.986	bi (<->)	150055.80.con.0001	572	295	fig|150055.80.peg.572			Integral membrane protein	0.983	0.986	bi (<->)	150055.79.con.0001	571	295	fig|150055.79.peg.571			Integral membrane protein
150055.82.con.0002	591	128	fig|150055.82.peg.591			PLF_1301_00006773	PGF_08225224	hypothetical protein	21163	21549	+	bi (<->)	150055.83.con.0001	853	128	fig|150055.83.peg.853			hypothetical protein	0.961	0.992	bi (<->)	150055.81.con.0001	570	128	fig|150055.81.peg.570			hypothetical protein	1	0.992	bi (<->)	150055.80.con.0001	573	128	fig|150055.80.peg.573			hypothetical protein	1	0.992	bi (<->)	150055.79.con.0001	572	128	fig|150055.79.peg.572			hypothetical protein
150055.82.con.0002	592	893	fig|150055.82.peg.592			PLF_1301_00000329	PGF_00416196	Calcium-transporting ATPase (EC 3.6.3.8)	21777	24458	+	bi (<->)	150055.83.con.0001	852	893	fig|150055.83.peg.852			Calcium-transporting ATPase (EC 3.6.3.8)	0.991	0.999	bi (<->)	150055.81.con.0001	571	893	fig|150055.81.peg.571			Calcium-transporting ATPase (EC 3.6.3.8)	0.994	0.999	bi (<->)	150055.80.con.0001	574	893	fig|150055.80.peg.574			Calcium-transporting ATPase (EC 3.6.3.8)	0.994	0.999	bi (<->)	150055.79.con.0001	573	893	fig|150055.79.peg.573			Calcium-transporting ATPase (EC 3.6.3.8)
150055.82.con.0002	593	215	fig|150055.82.peg.593			PLF_1301_00022656	PGF_00122411	Beta-phosphoglucomutase (EC 5.4.2.6) (EC 2.7.1.41)	24556	25203	+	bi (<->)	150055.83.con.0001	851	215	fig|150055.83.peg.851			Beta-phosphoglucomutase (EC 5.4.2.6) (EC 2.7.1.41)	0.995	0.991	bi (<->)	150055.81.con.0001	572	215	fig|150055.81.peg.572			Beta-phosphoglucomutase (EC 5.4.2.6) (EC 2.7.1.41)	0.953	0.991	bi (<->)	150055.80.con.0001	575	215	fig|150055.80.peg.575			Beta-phosphoglucomutase (EC 5.4.2.6) (EC 2.7.1.41)	0.963	0.991	bi (<->)	150055.79.con.0001	574	215	fig|150055.79.peg.574			Beta-phosphoglucomutase (EC 5.4.2.6) (EC 2.7.1.41)
150055.82.con.0002	594	336	fig|150055.82.peg.594			PLF_1301_00000403	PGF_00696203	Peptide chain release factor 2 @ programmed frameshift-containing	25667	26677	+	bi (<->)	150055.83.con.0001	850	336	fig|150055.83.peg.850			Peptide chain release factor 2 @ programmed frameshift-containing	0.997	0.997	bi (<->)	150055.81.con.0001	573	336	fig|150055.81.peg.573			Peptide chain release factor 2 @ programmed frameshift-containing	0.988	0.997	bi (<->)	150055.80.con.0001	576	336	fig|150055.80.peg.576			Peptide chain release factor 2 @ programmed frameshift-containing	0.991	0.997	bi (<->)	150055.79.con.0001	575	336	fig|150055.79.peg.575			Peptide chain release factor 2 @ programmed frameshift-containing
150055.82.con.0002	595	230	fig|150055.82.peg.595			PLF_1301_00000422	PGF_06857975	Cell-division-associated, ABC-transporter-like signaling protein FtsE	26725	27417	+	bi (<->)	150055.83.con.0001	849	230	fig|150055.83.peg.849			Cell-division-associated, ABC-transporter-like signaling protein FtsE	1	0.996	bi (<->)	150055.81.con.0001	574	230	fig|150055.81.peg.574			Cell-division-associated, ABC-transporter-like signaling protein FtsE	1	0.996	bi (<->)	150055.80.con.0001	577	230	fig|150055.80.peg.577			Cell-division-associated, ABC-transporter-like signaling protein FtsE	1	0.996	bi (<->)	150055.79.con.0001	576	230	fig|150055.79.peg.576			Cell-division-associated, ABC-transporter-like signaling protein FtsE
150055.82.con.0002	596	309	fig|150055.82.peg.596			PLF_1301_00002964	PGF_03701810	Cell-division-associated, ABC-transporter-like signaling protein FtsX	27410	28339	+	bi (<->)	150055.83.con.0001	848	309	fig|150055.83.peg.848			Cell-division-associated, ABC-transporter-like signaling protein FtsX	0.99	0.997	bi (<->)	150055.81.con.0001	575	309	fig|150055.81.peg.575			Cell-division-associated, ABC-transporter-like signaling protein FtsX	0.994	0.997	bi (<->)	150055.80.con.0001	578	309	fig|150055.80.peg.578			Cell-division-associated, ABC-transporter-like signaling protein FtsX	0.994	0.997	bi (<->)	150055.79.con.0001	577	309	fig|150055.79.peg.577			Cell-division-associated, ABC-transporter-like signaling protein FtsX
150055.82.con.0002	597	237	fig|150055.82.peg.597			PLF_1301_00047992	PGF_06323981	Hydrolase, alpha/beta fold family	28373	29086	-	bi (<->)	150055.83.con.0001	847	237	fig|150055.83.peg.847			Hydrolase, alpha/beta fold family	0.958	0.996	bi (<->)	150055.81.con.0001	576	237	fig|150055.81.peg.576			carboxymethylenebutenolidase-related protein	0.932	0.996	bi (<->)	150055.80.con.0001	579	237	fig|150055.80.peg.579			carboxymethylenebutenolidase-related protein	0.89	0.996	bi (<->)	150055.79.con.0001	578	237	fig|150055.79.peg.578			carboxymethylenebutenolidase-related protein
150055.82.con.0002	598	213	fig|150055.82.peg.598			PLF_1301_00000949	PGF_10420457	MBL-fold metallo-hydrolase superfamily	29083	29724	-	bi (<->)	150055.83.con.0001	846	213	fig|150055.83.peg.846			MBL-fold metallo-hydrolase superfamily	0.972	0.995	bi (<->)	150055.81.con.0001	577	213	fig|150055.81.peg.577			MBL-fold metallo-hydrolase superfamily	0.958	0.995	bi (<->)	150055.80.con.0001	580	213	fig|150055.80.peg.580			MBL-fold metallo-hydrolase superfamily	0.953	0.995	bi (<->)	150055.79.con.0001	579	213	fig|150055.79.peg.579			MBL-fold metallo-hydrolase superfamily
150055.82.con.0002	599	827	fig|150055.82.peg.599			PLF_1301_00003340	PGF_00423472	DinG family ATP-dependent helicase YoaA	29850	32333	+	bi (<->)	150055.83.con.0001	845	827	fig|150055.83.peg.845			DinG family ATP-dependent helicase YoaA	0.984	0.999	bi (<->)	150055.81.con.0001	578	827	fig|150055.81.peg.578			DinG family ATP-dependent helicase YoaA	0.982	0.999	bi (<->)	150055.80.con.0001	581	827	fig|150055.80.peg.581			DinG family ATP-dependent helicase YoaA	0.981	0.999	bi (<->)	150055.79.con.0001	580	827	fig|150055.79.peg.580			DinG family ATP-dependent helicase YoaA
150055.82.con.0002	600	156	fig|150055.82.peg.600			PLF_1301_00028316	PGF_03500922	FIG01114067: hypothetical protein	32364	32834	+	bi (<->)	150055.83.con.0001	844	156	fig|150055.83.peg.844			FIG01114067: hypothetical protein	0.987	0.994	bi (<->)	150055.81.con.0001	579	156	fig|150055.81.peg.579			FIG01114067: hypothetical protein	0.981	0.994	bi (<->)	150055.80.con.0001	582	156	fig|150055.80.peg.582			FIG01114067: hypothetical protein	1	0.994	bi (<->)	150055.79.con.0001	581	156	fig|150055.79.peg.581			FIG01114067: hypothetical protein
150055.82.con.0002	601	393	fig|150055.82.peg.601			PLF_1301_00006093	PGF_04544396	Aspartate aminotransferase (EC 2.6.1.1)	32831	34012	+	bi (<->)	150055.83.con.0001	843	393	fig|150055.83.peg.843			Aspartate aminotransferase (EC 2.6.1.1)	0.987	0.997	bi (<->)	150055.81.con.0001	580	393	fig|150055.81.peg.580			Aspartate aminotransferase (EC 2.6.1.1)	0.987	0.997	bi (<->)	150055.80.con.0001	583	393	fig|150055.80.peg.583			Aspartate aminotransferase (EC 2.6.1.1)	0.98	0.997	bi (<->)	150055.79.con.0001	582	393	fig|150055.79.peg.582			Aspartate aminotransferase (EC 2.6.1.1)
150055.82.con.0002	602	147	fig|150055.82.peg.602			PLF_1301_00135749	PGF_03505918	hypothetical protein	34014	34457	+	bi (<->)	150055.83.con.0001	842	147	fig|150055.83.peg.842			hypothetical protein	0.912	0.993	bi (<->)	150055.81.con.0001	581	147	fig|150055.81.peg.581			hypothetical protein	0.912	0.993	bi (<->)	150055.80.con.0001	584	147	fig|150055.80.peg.584			hypothetical protein	0.898	0.993	bi (<->)	150055.79.con.0001	583	147	fig|150055.79.peg.583			hypothetical protein
150055.82.con.0002	603	448	fig|150055.82.peg.603			PLF_1301_00000406	PGF_00066502	Asparaginyl-tRNA synthetase (EC 6.1.1.22)	34476	35822	+	bi (<->)	150055.83.con.0001	841	448	fig|150055.83.peg.841			Asparaginyl-tRNA synthetase (EC 6.1.1.22)	0.998	0.998	bi (<->)	150055.81.con.0001	582	448	fig|150055.81.peg.582			Asparaginyl-tRNA synthetase (EC 6.1.1.22)	0.998	0.998	bi (<->)	150055.80.con.0001	585	448	fig|150055.80.peg.585			Asparaginyl-tRNA synthetase (EC 6.1.1.22)	0.998	0.998	bi (<->)	150055.79.con.0001	584	448	fig|150055.79.peg.584			Asparaginyl-tRNA synthetase (EC 6.1.1.22)
150055.82.con.0002	604	94	fig|150055.82.peg.604			PLF_1301_00048467	PGF_03510136	hypothetical protein	36066	36350	+	bi (<->)	150055.83.con.0001	840	94	fig|150055.83.peg.840			hypothetical protein	1	0.989	bi (<->)	150055.81.con.0001	583	94	fig|150055.81.peg.583			hypothetical protein	0.968	0.989	bi (<->)	150055.80.con.0001	586	94	fig|150055.80.peg.586			hypothetical protein	0.968	0.989	bi (<->)	150055.79.con.0001	585	94	fig|150055.79.peg.585			hypothetical protein
150055.82.con.0002	605	185	fig|150055.82.peg.605			PLF_1301_00022395	PGF_00054410	Substrate-specific component STY3230 of queuosine-regulated ECF transporter	36387	36944	-	bi (<->)	150055.83.con.0001	839	185	fig|150055.83.peg.839			Substrate-specific component STY3230 of queuosine-regulated ECF transporter	0.989	0.995	bi (<->)	150055.81.con.0001	584	185	fig|150055.81.peg.584			Substrate-specific component STY3230 of queuosine-regulated ECF transporter	1	0.995	bi (<->)	150055.80.con.0001	587	185	fig|150055.80.peg.587			Substrate-specific component STY3230 of queuosine-regulated ECF transporter	1	0.995	bi (<->)	150055.79.con.0001	586	185	fig|150055.79.peg.586			Substrate-specific component STY3230 of queuosine-regulated ECF transporter
150055.82.con.0002	606	327	fig|150055.82.peg.606			PLF_1301_00003085	PGF_00403724	preQ1-regulated inosine-uridine nucleoside hydrolase (EC 3.2.2.1)	36948	37931	-	bi (<->)	150055.83.con.0001	838	327	fig|150055.83.peg.838			preQ1-regulated inosine-uridine nucleoside hydrolase (EC 3.2.2.1)	0.972	0.997	bi (<->)	150055.81.con.0001	585	327	fig|150055.81.peg.585			preQ1-regulated inosine-uridine nucleoside hydrolase (EC 3.2.2.1)	0.979	0.997	bi (<->)	150055.80.con.0001	588	327	fig|150055.80.peg.588			preQ1-regulated inosine-uridine nucleoside hydrolase (EC 3.2.2.1)	0.985	0.997	bi (<->)	150055.79.con.0001	587	327	fig|150055.79.peg.587			preQ1-regulated inosine-uridine nucleoside hydrolase (EC 3.2.2.1)
150055.82.con.0002	607	126	fig|150055.82.peg.607			PLF_1301_00000712	PGF_02690675	RidA/YER057c/UK114 superfamily protein	38241	38621	+	bi (<->)	150055.83.con.0001	837	126	fig|150055.83.peg.837			RidA/YER057c/UK114 superfamily protein	1	0.992	bi (<->)	150055.81.con.0001	586	126	fig|150055.81.peg.586			RidA/YER057c/UK114 superfamily protein	1	0.992	bi (<->)	150055.80.con.0001	589	126	fig|150055.80.peg.589			RidA/YER057c/UK114 superfamily protein	0.992	0.992	bi (<->)	150055.79.con.0001	588	126	fig|150055.79.peg.588			RidA/YER057c/UK114 superfamily protein
150055.82.con.0002	608	858	fig|150055.82.peg.608			PLF_1301_00007336	PGF_01333294	Activator of (R)-2-hydroxyglutaryl-CoA dehydratase	38699	41275	-	bi (<->)	150055.83.con.0001	836	858	fig|150055.83.peg.836			Activator of (R)-2-hydroxyglutaryl-CoA dehydratase	0.994	0.999	bi (<->)	150055.81.con.0001	587	858	fig|150055.81.peg.587			Activator of (R)-2-hydroxyglutaryl-CoA dehydratase	0.994	0.999	bi (<->)	150055.80.con.0001	590	858	fig|150055.80.peg.590			Activator of (R)-2-hydroxyglutaryl-CoA dehydratase	0.992	0.999	bi (<->)	150055.79.con.0001	589	858	fig|150055.79.peg.589			Activator of (R)-2-hydroxyglutaryl-CoA dehydratase
150055.82.con.0002	609	608	fig|150055.82.peg.609			PLF_1301_00008732	PGF_01333294	Activator of (R)-2-hydroxyglutaryl-CoA dehydratase	41288	43114	-	bi (<->)	150055.83.con.0001	835	608	fig|150055.83.peg.835			Activator of (R)-2-hydroxyglutaryl-CoA dehydratase	0.987	0.998	bi (<->)	150055.81.con.0001	588	608	fig|150055.81.peg.588			Activator of (R)-2-hydroxyglutaryl-CoA dehydratase	0.987	0.998	bi (<->)	150055.80.con.0001	591	608	fig|150055.80.peg.591			Activator of (R)-2-hydroxyglutaryl-CoA dehydratase	0.988	0.998	bi (<->)	150055.79.con.0001	590	608	fig|150055.79.peg.590			Activator of (R)-2-hydroxyglutaryl-CoA dehydratase
150055.82.con.0002	610	203	fig|150055.82.peg.610			PLF_1301_00004815	PGF_07182652	Transcriptional regulator, AcrR family	43367	43978	+	bi (<->)	150055.83.con.0001	834	203	fig|150055.83.peg.834			Transcriptional regulator, AcrR family	0.985	0.995	bi (<->)	150055.81.con.0001	589	203	fig|150055.81.peg.589			Transcriptional regulator, AcrR family	0.985	0.995	bi (<->)	150055.80.con.0001	592	203	fig|150055.80.peg.592			Transcriptional regulator, AcrR family	0.985	0.995	bi (<->)	150055.79.con.0001	591	203	fig|150055.79.peg.591			Transcriptional regulator, AcrR family
150055.82.con.0002	611	256	fig|150055.82.peg.611			PLF_1301_00006930	PGF_06912475	Acid-resistant locus arl7 (Fragment)	44051	44821	+	bi (<->)	150055.83.con.0001	833	256	fig|150055.83.peg.833			Acid-resistant locus arl7 (Fragment)	0.988	0.996	bi (<->)	150055.81.con.0001	590	256	fig|150055.81.peg.590			Acid-resistant locus arl7 (Fragment)	0.984	0.996	bi (<->)	150055.80.con.0001	593	256	fig|150055.80.peg.593			Acid-resistant locus arl7 (Fragment)	0.992	0.996	bi (<->)	150055.79.con.0001	592	256	fig|150055.79.peg.592			Acid-resistant locus arl7 (Fragment)
150055.82.con.0002	612	296	fig|150055.82.peg.612			PLF_1301_00000187	PGF_03788368	RNase adapter protein RapZ	44814	45704	+	bi (<->)	150055.83.con.0001	832	296	fig|150055.83.peg.832			RNase adapter protein RapZ	1	0.997	bi (<->)	150055.81.con.0001	591	296	fig|150055.81.peg.591			RNase adapter protein RapZ	1	0.997	bi (<->)	150055.80.con.0001	594	296	fig|150055.80.peg.594			RNase adapter protein RapZ	1	0.997	bi (<->)	150055.79.con.0001	593	296	fig|150055.79.peg.593			RNase adapter protein RapZ
150055.82.con.0002	613	325	fig|150055.82.peg.613			PLF_1301_00000348	PGF_08005402	FIG002813: LPPG:FO 2-phospho-L-lactate transferase like, CofD-like	45701	46678	+	bi (<->)	150055.83.con.0001	831	325	fig|150055.83.peg.831			FIG002813: LPPG:FO 2-phospho-L-lactate transferase like, CofD-like	0.994	0.997	bi (<->)	150055.81.con.0001	592	325	fig|150055.81.peg.592			FIG002813: LPPG:FO 2-phospho-L-lactate transferase like, CofD-like	0.994	0.997	bi (<->)	150055.80.con.0001	595	325	fig|150055.80.peg.595			FIG002813: LPPG:FO 2-phospho-L-lactate transferase like, CofD-like	0.994	0.997	bi (<->)	150055.79.con.0001	594	325	fig|150055.79.peg.594			FIG002813: LPPG:FO 2-phospho-L-lactate transferase like, CofD-like
150055.82.con.0002	614	303	fig|150055.82.peg.614			PLF_1301_00000549	PGF_00425738	Sporulation transcription regulator WhiA	46675	47586	+	bi (<->)	150055.83.con.0001	830	303	fig|150055.83.peg.830			Sporulation transcription regulator WhiA	0.99	0.997	bi (<->)	150055.81.con.0001	593	303	fig|150055.81.peg.593			Sporulation transcription regulator WhiA	0.98	0.997	bi (<->)	150055.80.con.0001	596	303	fig|150055.80.peg.596			Sporulation transcription regulator WhiA	0.983	0.997	bi (<->)	150055.79.con.0001	595	303	fig|150055.79.peg.595			Sporulation transcription regulator WhiA
150055.82.con.0002	615	465	fig|150055.82.peg.615			PLF_1301_00004393	PGF_00423502	Dipeptidase (EC 3.4.-.-)	47610	49007	+	bi (<->)	150055.83.con.0001	829	465	fig|150055.83.peg.829			Dipeptidase (EC 3.4.-.-)	0.991	0.998	bi (<->)	150055.81.con.0001	594	465	fig|150055.81.peg.594			Dipeptidase (EC 3.4.-.-)	0.991	0.998	bi (<->)	150055.80.con.0001	597	465	fig|150055.80.peg.597			Dipeptidase (EC 3.4.-.-)	0.987	0.998	bi (<->)	150055.79.con.0001	596	465	fig|150055.79.peg.596			Dipeptidase (EC 3.4.-.-)
150055.82.con.0002	616	506	fig|150055.82.peg.616			PLF_1301_00004155	PGF_00067459	Zinc ABC transporter, substrate-binding lipoprotein AdcA	49144	50664	+	bi (<->)	150055.83.con.0001	828	506	fig|150055.83.peg.828			Zinc ABC transporter, substrate-binding lipoprotein AdcA	0.984	0.998	bi (<->)	150055.81.con.0001	595	506	fig|150055.81.peg.595			Zinc ABC transporter, substrate-binding lipoprotein AdcA	0.984	0.998	bi (<->)	150055.80.con.0001	598	506	fig|150055.80.peg.598			Zinc ABC transporter, substrate-binding lipoprotein AdcA	0.994	0.998	bi (<->)	150055.79.con.0001	597	506	fig|150055.79.peg.597			Zinc ABC transporter, substrate-binding lipoprotein AdcA
150055.82.con.0002	617	252	fig|150055.82.peg.617			PLF_1301_00039238	PGF_00030739	Peptidoglycan hydrolase, Autolysin2 (EC 3.5.1.28)	50816	51574	+	bi (<->)	150055.83.con.0001	827	252	fig|150055.83.peg.827			Peptidoglycan hydrolase, Autolysin2 (EC 3.5.1.28)	0.992	0.996	bi (<->)	150055.81.con.0001	596	252	fig|150055.81.peg.596			Peptidoglycan hydrolase, Autolysin2 (EC 3.5.1.28)	0.992	0.996	bi (<->)	150055.80.con.0001	599	273	fig|150055.80.peg.599			Peptidoglycan hydrolase, Autolysin2 (EC 3.5.1.28)	0.984	0.919	bi (<->)	150055.79.con.0001	598	273	fig|150055.79.peg.598			Peptidoglycan hydrolase, Autolysin2 (EC 3.5.1.28)
150055.82.con.0002	618	81	fig|150055.82.peg.618			PLF_1301_00000230	PGF_01614738	LSU ribosomal protein L31p @ LSU ribosomal protein L31p, zinc-independent	51670	51915	-	bi (<->)	150055.83.con.0001	826	81	fig|150055.83.peg.826			LSU ribosomal protein L31p @ LSU ribosomal protein L31p, zinc-independent	1	0.988	bi (<->)	150055.81.con.0001	597	81	fig|150055.81.peg.597			LSU ribosomal protein L31p @ LSU ribosomal protein L31p, zinc-independent	1	0.988	bi (<->)	150055.80.con.0001	600	81	fig|150055.80.peg.600			LSU ribosomal protein L31p @ LSU ribosomal protein L31p, zinc-independent	1	0.988	bi (<->)	150055.79.con.0001	599	81	fig|150055.79.peg.599			LSU ribosomal protein L31p @ LSU ribosomal protein L31p, zinc-independent
150055.82.con.0002	619	313	fig|150055.82.peg.619			PLF_1301_00000633	PGF_01833449	3'-to-5' oligoribonuclease A, Bacillus type	52074	53015	-	bi (<->)	150055.83.con.0001	825	313	fig|150055.83.peg.825			3'-to-5' oligoribonuclease A, Bacillus type	0.968	0.997	bi (<->)	150055.81.con.0001	598	313	fig|150055.81.peg.598			3'-to-5' oligoribonuclease A, Bacillus type	0.968	0.997	bi (<->)	150055.80.con.0001	601	313	fig|150055.80.peg.601			3'-to-5' oligoribonuclease A, Bacillus type	0.974	0.997	bi (<->)	150055.79.con.0001	600	313	fig|150055.79.peg.600			3'-to-5' oligoribonuclease A, Bacillus type
150055.82.con.0002	620	383	fig|150055.82.peg.620			PLF_1301_00001468	PGF_00016493	Lactaldehyde dehydrogenase involved in fucose or rhamnose utilization (EC 1.2.1.22)	53196	54347	+	bi (<->)	150055.83.con.0001	824	383	fig|150055.83.peg.824			Lactaldehyde dehydrogenase involved in fucose or rhamnose utilization (EC 1.2.1.22)	0.977	0.997	bi (<->)	150055.81.con.0001	600	383	fig|150055.81.peg.600			Lactaldehyde dehydrogenase involved in fucose or rhamnose utilization (EC 1.2.1.22)	0.969	0.997	bi (<->)	150055.80.con.0001	602	383	fig|150055.80.peg.602			Lactaldehyde dehydrogenase involved in fucose or rhamnose utilization (EC 1.2.1.22)	0.974	0.997	bi (<->)	150055.79.con.0001	601	383	fig|150055.79.peg.601			Lactaldehyde dehydrogenase involved in fucose or rhamnose utilization (EC 1.2.1.22)
150055.82.con.0002	621	339	fig|150055.82.peg.621			PLF_1301_00005211	PGF_00035194	Adenosine deaminase (EC 3.5.4.4)	54470	55489	+	bi (<->)	150055.83.con.0001	823	339	fig|150055.83.peg.823			Adenosine deaminase (EC 3.5.4.4)	0.968	0.997	bi (<->)	150055.81.con.0001	601	339	fig|150055.81.peg.601			Adenosine deaminase (EC 3.5.4.4)	0.973	0.997	bi (<->)	150055.80.con.0001	603	339	fig|150055.80.peg.603			Adenosine deaminase (EC 3.5.4.4)	0.965	0.997	bi (<->)	150055.79.con.0001	602	339	fig|150055.79.peg.602			Adenosine deaminase (EC 3.5.4.4)
150055.82.con.0002	622	147	fig|150055.82.peg.622			PLF_1301_00000480	PGF_08946513	Flavodoxin	55531	55974	+	bi (<->)	150055.83.con.0001	822	147	fig|150055.83.peg.822			Flavodoxin	0.993	0.993	bi (<->)	150055.81.con.0001	602	147	fig|150055.81.peg.602			Flavodoxin	0.993	0.993	bi (<->)	150055.80.con.0001	604	147	fig|150055.80.peg.604			Flavodoxin	0.993	0.993	bi (<->)	150055.79.con.0001	603	147	fig|150055.79.peg.603			Flavodoxin
150055.82.con.0002	623	461	fig|150055.82.peg.623			PLF_1301_00003420	PGF_00015514	Iron-sulfur cluster assembly protein SufB	56060	57445	+	bi (<->)	150055.83.con.0001	821	461	fig|150055.83.peg.821			Iron-sulfur cluster assembly protein SufB	0.998	0.998	bi (<->)	150055.81.con.0001	603	461	fig|150055.81.peg.603			Iron-sulfur cluster assembly protein SufB	0.993	0.998	bi (<->)	150055.80.con.0001	605	461	fig|150055.80.peg.605			Iron-sulfur cluster assembly protein SufB	0.998	0.998	bi (<->)	150055.79.con.0001	604	461	fig|150055.79.peg.604			Iron-sulfur cluster assembly protein SufB
150055.82.con.0002	624	235	fig|150055.82.peg.624			PLF_1301_00044952	PGF_04001678	hypothetical protein	57530	58237	+	bi (<->)	150055.83.con.0001	820	235	fig|150055.83.peg.820			FIG01114835: hypothetical protein	0.94	0.996	bi (<->)	150055.81.con.0001	604	235	fig|150055.81.peg.604			FIG01114835: hypothetical protein	0.932	0.996	bi (<->)	150055.80.con.0001	606	235	fig|150055.80.peg.606			FIG01114835: hypothetical protein	0.936	0.996	bi (<->)	150055.79.con.0001	605	235	fig|150055.79.peg.605			FIG01114835: hypothetical protein
150055.82.con.0002	625	95	fig|150055.82.peg.625			PLF_1301_00120163	PGF_00417826	Chorismate mutase I (EC 5.4.99.5)	58272	58559	+	bi (<->)	150055.83.con.0001	819	95	fig|150055.83.peg.819			Chorismate mutase I (EC 5.4.99.5)	0.863	0.989	bi (<->)	150055.81.con.0001	605	95	fig|150055.81.peg.605			Chorismate mutase I (EC 5.4.99.5)	0.979	0.989	bi (<->)	150055.80.con.0001	607	95	fig|150055.80.peg.607			Chorismate mutase I (EC 5.4.99.5)	0.979	0.989	bi (<->)	150055.79.con.0001	606	95	fig|150055.79.peg.606			Chorismate mutase I (EC 5.4.99.5)
150055.82.con.0002	626	406	fig|150055.82.peg.626			PLF_1301_00114075	PGF_01011695	EriC-type fluoride/proton exchange protein	58573	59793	+	bi (<->)	150055.83.con.0001	818	406	fig|150055.83.peg.818			EriC-type fluoride/proton exchange protein	0.961	0.998	bi (<->)	150055.81.con.0001	606	406	fig|150055.81.peg.606			EriC-type fluoride/proton exchange protein	0.961	0.998	bi (<->)	150055.80.con.0001	608	406	fig|150055.80.peg.608			EriC-type fluoride/proton exchange protein	0.968	0.998	bi (<->)	150055.79.con.0001	607	406	fig|150055.79.peg.607			EriC-type fluoride/proton exchange protein
150055.82.con.0002	627	115	fig|150055.82.peg.627			PLF_1301_00000313	PGF_04845029	LSU ribosomal protein L19p	59939	60286	+	bi (<->)	150055.83.con.0001	817	115	fig|150055.83.peg.817			LSU ribosomal protein L19p	1	0.991	bi (<->)	150055.81.con.0001	607	115	fig|150055.81.peg.607			LSU ribosomal protein L19p	1	0.991	bi (<->)	150055.80.con.0001	609	115	fig|150055.80.peg.609			LSU ribosomal protein L19p	1	0.991	bi (<->)	150055.79.con.0001	608	115	fig|150055.79.peg.608			LSU ribosomal protein L19p
150055.82.con.0002	628	403	fig|150055.82.peg.628			PLF_1301_00006043	PGF_01126005	Rod shape-determining protein RodA	60651	61862	+	bi (<->)	150055.83.con.0001	816	403	fig|150055.83.peg.816			Rod shape-determining protein RodA	0.985	0.998	bi (<->)	150055.81.con.0001	608	403	fig|150055.81.peg.608			Rod shape-determining protein RodA	0.99	0.998	bi (<->)	150055.80.con.0001	610	403	fig|150055.80.peg.610			Rod shape-determining protein RodA	0.98	0.998	bi (<->)	150055.79.con.0001	609	403	fig|150055.79.peg.609			Rod shape-determining protein RodA
150055.82.con.0002	629	186	fig|150055.82.peg.629			PLF_1301_00000906	PGF_00012840	Hydrolase, haloacid dehalogenase-like family	62015	62575	+	bi (<->)	150055.83.con.0001	815	186	fig|150055.83.peg.815			Hydrolase, haloacid dehalogenase-like family	0.984	0.995	bi (<->)	150055.81.con.0001	609	186	fig|150055.81.peg.609			Hydrolase, haloacid dehalogenase-like family	0.989	0.995	bi (<->)	150055.80.con.0001	611	186	fig|150055.80.peg.611			Hydrolase, haloacid dehalogenase-like family	0.989	0.995	bi (<->)	150055.79.con.0001	610	186	fig|150055.79.peg.610			Hydrolase, haloacid dehalogenase-like family
150055.82.con.0002	630	650	fig|150055.82.peg.630			PLF_1301_00000117	PGF_06703483	DNA gyrase subunit B (EC 5.99.1.3)	62576	64528	+	bi (<->)	150055.83.con.0001	814	650	fig|150055.83.peg.814			DNA gyrase subunit B (EC 5.99.1.3)	0.998	0.998	bi (<->)	150055.81.con.0001	610	650	fig|150055.81.peg.610			DNA gyrase subunit B (EC 5.99.1.3)	0.998	0.998	bi (<->)	150055.80.con.0001	612	650	fig|150055.80.peg.612			DNA gyrase subunit B (EC 5.99.1.3)	1	0.998	bi (<->)	150055.79.con.0001	611	650	fig|150055.79.peg.611			DNA gyrase subunit B (EC 5.99.1.3)
150055.82.con.0002	631	574	fig|150055.82.peg.631			PLF_1301_00003545	PGF_00051108	Septation ring formation regulator EzrA	64634	66358	+	bi (<->)	150055.83.con.0001	813	574	fig|150055.83.peg.813			Septation ring formation regulator EzrA	0.998	0.998	bi (<->)	150055.81.con.0001	611	574	fig|150055.81.peg.611			Septation ring formation regulator EzrA	1	0.998	bi (<->)	150055.80.con.0001	613	574	fig|150055.80.peg.613			Septation ring formation regulator EzrA	0.998	0.998	bi (<->)	150055.79.con.0001	612	574	fig|150055.79.peg.612			Septation ring formation regulator EzrA
150055.82.con.0002	632	355	fig|150055.82.peg.632			PLF_1301_00014162	PGF_03811905	Histidinol-phosphate aminotransferase (EC 2.6.1.9)	66810	67877	+	bi (<->)	150055.83.con.0001	812	355	fig|150055.83.peg.812			Histidinol-phosphate aminotransferase (EC 2.6.1.9)	0.98	0.997	bi (<->)	150055.81.con.0001	612	355	fig|150055.81.peg.612			Histidinol-phosphate aminotransferase (EC 2.6.1.9)	0.986	0.997	bi (<->)	150055.80.con.0001	614	355	fig|150055.80.peg.614			Histidinol-phosphate aminotransferase (EC 2.6.1.9)	0.992	0.997	bi (<->)	150055.79.con.0001	613	355	fig|150055.79.peg.613			Histidinol-phosphate aminotransferase (EC 2.6.1.9)
150055.82.con.0002	633	322	fig|150055.82.peg.633			PLF_1301_00004227	PGF_02224568	ATP phosphoribosyltransferase regulatory subunit (EC 2.4.2.17)	67894	68862	+	bi (<->)	150055.83.con.0001	811	322	fig|150055.83.peg.811			ATP phosphoribosyltransferase regulatory subunit (EC 2.4.2.17)	0.972	0.997	bi (<->)	150055.81.con.0001	613	322	fig|150055.81.peg.613			ATP phosphoribosyltransferase regulatory subunit (EC 2.4.2.17)	0.984	0.997	bi (<->)	150055.80.con.0001	615	322	fig|150055.80.peg.615			ATP phosphoribosyltransferase regulatory subunit (EC 2.4.2.17)	0.981	0.997	bi (<->)	150055.79.con.0001	614	322	fig|150055.79.peg.614			ATP phosphoribosyltransferase regulatory subunit (EC 2.4.2.17)
150055.82.con.0002	634	215	fig|150055.82.peg.634			PLF_1301_00003749	PGF_03287477	ATP phosphoribosyltransferase (EC 2.4.2.17) => HisGs	68862	69509	+	bi (<->)	150055.83.con.0001	810	215	fig|150055.83.peg.810			ATP phosphoribosyltransferase (EC 2.4.2.17) => HisGs	1	0.995	bi (<->)	150055.81.con.0001	614	215	fig|150055.81.peg.614			ATP phosphoribosyltransferase (EC 2.4.2.17) => HisGs	0.995	0.995	bi (<->)	150055.80.con.0001	616	215	fig|150055.80.peg.616			ATP phosphoribosyltransferase (EC 2.4.2.17) => HisGs	1	0.995	bi (<->)	150055.79.con.0001	615	215	fig|150055.79.peg.615			ATP phosphoribosyltransferase (EC 2.4.2.17) => HisGs
150055.82.con.0002	635	425	fig|150055.82.peg.635			PLF_1301_00003576	PGF_05760069	Histidinol dehydrogenase (EC 1.1.1.23)	69506	70783	+	bi (<->)	150055.83.con.0001	809	425	fig|150055.83.peg.809			Histidinol dehydrogenase (EC 1.1.1.23)	0.974	0.998	bi (<->)	150055.81.con.0001	615	425	fig|150055.81.peg.615			Histidinol dehydrogenase (EC 1.1.1.23)	0.984	0.998	bi (<->)	150055.80.con.0001	617	425	fig|150055.80.peg.617			Histidinol dehydrogenase (EC 1.1.1.23)	0.979	0.998	bi (<->)	150055.79.con.0001	616	425	fig|150055.79.peg.616			Histidinol dehydrogenase (EC 1.1.1.23)
150055.82.con.0002	636	214	fig|150055.82.peg.636			PLF_1301_00008035	PGF_03116802	Phosphoserine phosphatase (EC 3.1.3.3)	70776	71420	+	bi (<->)	150055.83.con.0001	808	215	fig|150055.83.peg.808			Phosphoserine phosphatase (EC 3.1.3.3)	0.972	0.986	bi (<->)	150055.81.con.0001	616	215	fig|150055.81.peg.616			Phosphoserine phosphatase (EC 3.1.3.3)	0.972	0.986	bi (<->)	150055.80.con.0001	618	214	fig|150055.80.peg.618			Phosphoserine phosphatase (EC 3.1.3.3)	0.986	0.995	bi (<->)	150055.79.con.0001	617	214	fig|150055.79.peg.617			Phosphoserine phosphatase (EC 3.1.3.3)
150055.82.con.0002	637	194	fig|150055.82.peg.637			PLF_1301_00003580	PGF_00013803	Imidazoleglycerol-phosphate dehydratase (EC 4.2.1.19)	71446	72030	+	bi (<->)	150055.83.con.0001	807	194	fig|150055.83.peg.807			Imidazoleglycerol-phosphate dehydratase (EC 4.2.1.19)	0.995	0.995	bi (<->)	150055.81.con.0001	617	194	fig|150055.81.peg.617			Imidazoleglycerol-phosphate dehydratase (EC 4.2.1.19)	0.995	0.995	bi (<->)	150055.80.con.0001	619	194	fig|150055.80.peg.619			Imidazoleglycerol-phosphate dehydratase (EC 4.2.1.19)	0.99	0.995	bi (<->)	150055.79.con.0001	618	194	fig|150055.79.peg.618			Imidazoleglycerol-phosphate dehydratase (EC 4.2.1.19)
150055.82.con.0002	638	202	fig|150055.82.peg.638			PLF_1301_00004211	PGF_04867467	Imidazole glycerol phosphate synthase amidotransferase subunit HisH	72103	72711	+	bi (<->)	150055.83.con.0001	806	202	fig|150055.83.peg.806			Imidazole glycerol phosphate synthase amidotransferase subunit HisH	1	0.995	bi (<->)	150055.81.con.0001	618	202	fig|150055.81.peg.618			Imidazole glycerol phosphate synthase amidotransferase subunit HisH	1	0.995	bi (<->)	150055.80.con.0001	620	202	fig|150055.80.peg.620			Imidazole glycerol phosphate synthase amidotransferase subunit HisH	0.975	0.995	bi (<->)	150055.79.con.0001	619	202	fig|150055.79.peg.619			Imidazole glycerol phosphate synthase amidotransferase subunit HisH
150055.82.con.0002	639	239	fig|150055.82.peg.639			PLF_1301_00035080	PGF_00033946	Phosphoribosylformimino-5-aminoimidazole carboxamide ribotide isomerase (EC 5.3.1.16)	72759	73478	+	bi (<->)	150055.83.con.0001	805	239	fig|150055.83.peg.805			Phosphoribosylformimino-5-aminoimidazole carboxamide ribotide isomerase (EC 5.3.1.16)	1	0.996	bi (<->)	150055.81.con.0001	619	239	fig|150055.81.peg.619			Phosphoribosylformimino-5-aminoimidazole carboxamide ribotide isomerase (EC 5.3.1.16)	1	0.996	bi (<->)	150055.80.con.0001	621	239	fig|150055.80.peg.621			Phosphoribosylformimino-5-aminoimidazole carboxamide ribotide isomerase (EC 5.3.1.16)	1	0.996	bi (<->)	150055.79.con.0001	620	239	fig|150055.79.peg.620			Phosphoribosylformimino-5-aminoimidazole carboxamide ribotide isomerase (EC 5.3.1.16)
150055.82.con.0002	640	251	fig|150055.82.peg.640			PLF_1301_00003447	PGF_02011760	Imidazole glycerol phosphate synthase cyclase subunit	73482	74237	+	bi (<->)	150055.83.con.0001	804	252	fig|150055.83.peg.804			Imidazole glycerol phosphate synthase cyclase subunit	0.996	0.992	bi (<->)	150055.81.con.0001	620	252	fig|150055.81.peg.620			Imidazole glycerol phosphate synthase cyclase subunit	0.996	0.992	bi (<->)	150055.80.con.0001	622	252	fig|150055.80.peg.622			Imidazole glycerol phosphate synthase cyclase subunit	0.988	0.992	bi (<->)	150055.79.con.0001	621	252	fig|150055.79.peg.621			Imidazole glycerol phosphate synthase cyclase subunit
150055.82.con.0002	641	106	fig|150055.82.peg.641			PLF_1301_00005135	PGF_02776739	Phosphoribosyl-AMP cyclohydrolase (EC 3.5.4.19)	74237	74557	+	bi (<->)	150055.83.con.0001	803	106	fig|150055.83.peg.803			Phosphoribosyl-AMP cyclohydrolase (EC 3.5.4.19)	0.981	0.991	bi (<->)	150055.81.con.0001	621	106	fig|150055.81.peg.621			Phosphoribosyl-AMP cyclohydrolase (EC 3.5.4.19)	0.991	0.991	bi (<->)	150055.80.con.0001	623	106	fig|150055.80.peg.623			Phosphoribosyl-AMP cyclohydrolase (EC 3.5.4.19)	0.981	0.991	bi (<->)	150055.79.con.0001	622	106	fig|150055.79.peg.622			Phosphoribosyl-AMP cyclohydrolase (EC 3.5.4.19)
150055.82.con.0002	642	104	fig|150055.82.peg.642			PLF_1301_00005257	PGF_01172431	Phosphoribosyl-ATP pyrophosphatase (EC 3.6.1.31)	74569	74883	+	bi (<->)	150055.83.con.0001	802	104	fig|150055.83.peg.802			Phosphoribosyl-ATP pyrophosphatase (EC 3.6.1.31)	0.981	0.99	bi (<->)	150055.81.con.0001	622	104	fig|150055.81.peg.622			Phosphoribosyl-ATP pyrophosphatase (EC 3.6.1.31)	0.981	0.99	bi (<->)	150055.80.con.0001	624	104	fig|150055.80.peg.624			Phosphoribosyl-ATP pyrophosphatase (EC 3.6.1.31)	0.99	0.99	bi (<->)	150055.79.con.0001	623	104	fig|150055.79.peg.623			Phosphoribosyl-ATP pyrophosphatase (EC 3.6.1.31)
150055.82.con.0002	643	2218	fig|150055.82.peg.643			PLF_1301_00000879	PGF_02875184	Pullulanase (EC 3.2.1.41)	75089	81745	+	bi (<->)	150055.83.con.0001	801	2218	fig|150055.83.peg.801			Pullulanase (EC 3.2.1.41)	0.945	1	bi (<->)	150055.81.con.0001	623	2218	fig|150055.81.peg.623			Pullulanase (EC 3.2.1.41)	0.953	1	bi (<->)	150055.80.con.0001	625	2218	fig|150055.80.peg.625			Pullulanase (EC 3.2.1.41)	0.959	1	bi (<->)	150055.79.con.0001	624	2218	fig|150055.79.peg.624			Pullulanase (EC 3.2.1.41)
150055.82.con.0002	644	371	fig|150055.82.peg.644			PLF_1301_00005420	PGF_06728837	Glycerate kinase (EC 2.7.1.31)	81890	83005	+	bi (<->)	150055.83.con.0001	800	371	fig|150055.83.peg.800			Glycerate kinase (EC 2.7.1.31)	0.981	0.997	bi (<->)	150055.81.con.0001	624	371	fig|150055.81.peg.624			Glycerate kinase (EC 2.7.1.31)	0.978	0.997	bi (<->)	150055.80.con.0001	626	371	fig|150055.80.peg.626			Glycerate kinase (EC 2.7.1.31)	0.984	0.997	bi (<->)	150055.79.con.0001	625	371	fig|150055.79.peg.625			Glycerate kinase (EC 2.7.1.31)
150055.82.con.0002	645	149	fig|150055.82.peg.645			PLF_1301_00007802	PGF_06320606	hypothetical protein	83002	83451	-	bi (<->)	150055.83.con.0001	799	149	fig|150055.83.peg.799			hypothetical protein	0.96	0.993	bi (<->)	150055.81.con.0001	625	149	fig|150055.81.peg.625			hypothetical protein	0.96	0.993	bi (<->)	150055.80.con.0001	627	149	fig|150055.80.peg.627			hypothetical protein	0.96	0.993	bi (<->)	150055.79.con.0001	626	149	fig|150055.79.peg.626			hypothetical protein
150055.82.con.0002	646	432	fig|150055.82.peg.646			PLF_1301_00000263	PGF_02516909	Enolase (EC 4.2.1.11)	83658	84956	+	bi (<->)	150055.83.con.0001	798	432	fig|150055.83.peg.798			Enolase (EC 4.2.1.11)	1	0.998	bi (<->)	150055.81.con.0001	626	432	fig|150055.81.peg.626			Enolase (EC 4.2.1.11)	1	0.998	bi (<->)	150055.80.con.0001	628	432	fig|150055.80.peg.628			Enolase (EC 4.2.1.11)	1	0.998	bi (<->)	150055.79.con.0001	627	432	fig|150055.79.peg.627			Enolase (EC 4.2.1.11)
150055.82.con.0002	647	262	fig|150055.82.peg.647			PLF_1301_00000397	PGF_03801195	Putative amidotransferase similar to cobyric acid synthase	85120	85908	-	bi (<->)	150055.83.con.0001	797	262	fig|150055.83.peg.797			Putative amidotransferase similar to cobyric acid synthase	0.973	0.996	bi (<->)	150055.81.con.0001	627	262	fig|150055.81.peg.627			Putative amidotransferase similar to cobyric acid synthase	0.973	0.996	bi (<->)	150055.80.con.0001	629	262	fig|150055.80.peg.629			Putative amidotransferase similar to cobyric acid synthase	0.969	0.996	bi (<->)	150055.79.con.0001	628	262	fig|150055.79.peg.628			Putative amidotransferase similar to cobyric acid synthase
150055.82.con.0002	648	447	fig|150055.82.peg.648			PLF_1301_00000258	PGF_02777905	proposed amino acid ligase found clustered with an amidotransferase	85910	87253	-	bi (<->)	150055.83.con.0001	796	447	fig|150055.83.peg.796			proposed amino acid ligase found clustered with an amidotransferase	1	0.998	bi (<->)	150055.81.con.0001	628	447	fig|150055.81.peg.628			proposed amino acid ligase found clustered with an amidotransferase	0.989	0.998	bi (<->)	150055.80.con.0001	630	447	fig|150055.80.peg.630			proposed amino acid ligase found clustered with an amidotransferase	0.996	0.998	bi (<->)	150055.79.con.0001	629	447	fig|150055.79.peg.629			proposed amino acid ligase found clustered with an amidotransferase
150055.82.con.0002	649	282	fig|150055.82.peg.649			PLF_1301_00000395	PGF_01212500	Diadenylate cyclase spyDAC; Bacterial checkpoint controller DisA with nucleotide-binding domain	87359	88207	+	bi (<->)	150055.83.con.0001	795	282	fig|150055.83.peg.795			Diadenylate cyclase spyDAC; Bacterial checkpoint controller DisA with nucleotide-binding domain	0.986	0.996	bi (<->)	150055.81.con.0001	629	282	fig|150055.81.peg.629			Diadenylate cyclase spyDAC; Bacterial checkpoint controller DisA with nucleotide-binding domain	0.986	0.996	bi (<->)	150055.80.con.0001	631	282	fig|150055.80.peg.631			Diadenylate cyclase spyDAC; Bacterial checkpoint controller DisA with nucleotide-binding domain	0.986	0.996	bi (<->)	150055.79.con.0001	630	282	fig|150055.79.peg.630			Diadenylate cyclase spyDAC; Bacterial checkpoint controller DisA with nucleotide-binding domain
150055.82.con.0002	650	318	fig|150055.82.peg.650			PLF_1301_00004052	PGF_10323235	Uncharacterized secreted protein associated with spyDAC	88204	89160	+	bi (<->)	150055.83.con.0001	794	318	fig|150055.83.peg.794			Uncharacterized secreted protein associated with spyDAC	0.991	0.997	bi (<->)	150055.81.con.0001	630	318	fig|150055.81.peg.630			Uncharacterized secreted protein associated with spyDAC	0.994	0.997	bi (<->)	150055.80.con.0001	632	318	fig|150055.80.peg.632			Uncharacterized secreted protein associated with spyDAC	0.994	0.997	bi (<->)	150055.79.con.0001	631	318	fig|150055.79.peg.631			Uncharacterized secreted protein associated with spyDAC
150055.82.con.0002	651	465	fig|150055.82.peg.651			PLF_1301_00000210	PGF_01137124	Phosphoglucosamine mutase (EC 5.4.2.10)	89224	90621	+	bi (<->)	150055.83.con.0001	793	465	fig|150055.83.peg.793			Phosphoglucosamine mutase (EC 5.4.2.10)	1	0.998	bi (<->)	150055.81.con.0001	631	465	fig|150055.81.peg.631			Phosphoglucosamine mutase (EC 5.4.2.10)	0.998	0.998	bi (<->)	150055.80.con.0001	633	465	fig|150055.80.peg.633			Phosphoglucosamine mutase (EC 5.4.2.10)	0.998	0.998	bi (<->)	150055.79.con.0001	632	465	fig|150055.79.peg.632			Phosphoglucosamine mutase (EC 5.4.2.10)
150055.82.con.0002	652	376	fig|150055.82.peg.652			PLF_1301_00000688	PGF_04991657	Oxygen-independent coproporphyrinogen-III oxidase-like protein YggW	90732	91862	+	bi (<->)	150055.83.con.0001	792	376	fig|150055.83.peg.792			Oxygen-independent coproporphyrinogen-III oxidase-like protein YggW	0.984	0.997	bi (<->)	150055.81.con.0001	632	376	fig|150055.81.peg.632			Oxygen-independent coproporphyrinogen-III oxidase-like protein YggW	0.984	0.997	bi (<->)	150055.80.con.0001	634	376	fig|150055.80.peg.634			Oxygen-independent coproporphyrinogen-III oxidase-like protein YggW	0.979	0.997	bi (<->)	150055.79.con.0001	633	376	fig|150055.79.peg.633			Oxygen-independent coproporphyrinogen-III oxidase-like protein YggW
150055.82.con.0002	653	242	fig|150055.82.peg.653			PLF_1301_00000889	PGF_01036836	Acyl-ACP thioesterase	91868	92596	+	bi (<->)	150055.83.con.0001	791	242	fig|150055.83.peg.791			Acyl-ACP thioesterase	0.983	0.996	bi (<->)	150055.81.con.0001	633	242	fig|150055.81.peg.633			Acyl-ACP thioesterase	0.975	0.996	bi (<->)	150055.80.con.0001	635	242	fig|150055.80.peg.635			Acyl-ACP thioesterase	0.979	0.996	bi (<->)	150055.79.con.0001	634	242	fig|150055.79.peg.634			Acyl-ACP thioesterase
150055.82.con.0002	654	257	fig|150055.82.peg.654			PLF_1301_00004636	PGF_00667256	Hypothetical NagD-like phosphatase	92691	93464	+	bi (<->)	150055.83.con.0001	789	257	fig|150055.83.peg.789			Hypothetical NagD-like phosphatase	0.98	0.992	bi (<->)	150055.81.con.0001	634	257	fig|150055.81.peg.634			Hypothetical NagD-like phosphatase	0.988	0.996	bi (<->)	150055.80.con.0001	636	257	fig|150055.80.peg.636			Hypothetical NagD-like phosphatase	0.988	0.996	bi (<->)	150055.79.con.0001	635	257	fig|150055.79.peg.635			Hypothetical NagD-like phosphatase
150055.82.con.0002	655	219	fig|150055.82.peg.655			PLF_1301_00010481	PGF_10401875	Integral membrane protein	93454	94113	+	bi (<->)	150055.83.con.0001	788	220	fig|150055.83.peg.788			Integral membrane protein	0.848	0.973	bi (<->)	150055.81.con.0001	635	220	fig|150055.81.peg.635			Integral membrane protein	0.825	0.973	bi (<->)	150055.80.con.0001	637	220	fig|150055.80.peg.637			Integral membrane protein	0.839	0.973	bi (<->)	150055.79.con.0001	636	220	fig|150055.79.peg.636			Integral membrane protein
150055.82.con.0002	656	79	fig|150055.82.peg.656			PLF_1301_00030758	PGF_03502314	Phage-related protein	94302	94541	+	bi (<->)	150055.83.con.0001	781	126	fig|150055.83.peg.781			hypothetical protein	0.481	0.619	bi (<->)	150055.81.con.0001	637	79	fig|150055.81.peg.637			Phage-related protein	0.709	0.987	bi (<->)	150055.80.con.0001	639	79	fig|150055.80.peg.639			Phage-related protein	0.722	0.987	bi (<->)	150055.79.con.0001	638	79	fig|150055.79.peg.638			Phage-related protein
150055.82.con.0002	657	138	fig|150055.82.peg.657			PLF_1301_00001143	PGF_03518570	Nucleoside diphosphate kinase (EC 2.7.4.6)	94660	95076	+	bi (<->)	150055.83.con.0001	780	138	fig|150055.83.peg.780			Nucleoside diphosphate kinase (EC 2.7.4.6)	0.993	0.993	bi (<->)	150055.81.con.0001	638	138	fig|150055.81.peg.638			Nucleoside diphosphate kinase (EC 2.7.4.6)	0.993	0.993	bi (<->)	150055.80.con.0001	640	138	fig|150055.80.peg.640			Nucleoside diphosphate kinase (EC 2.7.4.6)	0.993	0.993	bi (<->)	150055.79.con.0001	639	138	fig|150055.79.peg.639			Nucleoside diphosphate kinase (EC 2.7.4.6)
150055.82.con.0002	658	188	fig|150055.82.peg.658			PLF_1301_00032395	PGF_08225224	hypothetical protein	95192	95758	-	bi (<->)	150055.83.con.0001	779	188	fig|150055.83.peg.779			hypothetical protein	0.973	0.995	bi (<->)	150055.81.con.0001	639	188	fig|150055.81.peg.639			hypothetical protein	0.947	0.995	bi (<->)	150055.80.con.0001	641	188	fig|150055.80.peg.641			hypothetical protein	0.968	0.995	bi (<->)	150055.79.con.0001	640	188	fig|150055.79.peg.640			hypothetical protein
150055.82.con.0002	659	611	fig|150055.82.peg.659			PLF_1301_00000107	PGF_00060414	Translation elongation factor LepA	96011	97846	+	bi (<->)	150055.83.con.0001	778	611	fig|150055.83.peg.778			Translation elongation factor LepA	1	0.998	bi (<->)	150055.81.con.0001	640	611	fig|150055.81.peg.640			Translation elongation factor LepA	1	0.998	bi (<->)	150055.80.con.0001	642	611	fig|150055.80.peg.642			Translation elongation factor LepA	1	0.998	bi (<->)	150055.79.con.0001	641	611	fig|150055.79.peg.641			Translation elongation factor LepA
150055.82.con.0002	660	427	fig|150055.82.peg.660			PLF_1301_00000526	PGF_07844318	3-phosphoshikimate 1-carboxyvinyltransferase (EC 2.5.1.19)	97998	99281	+	bi (<->)	150055.83.con.0001	777	427	fig|150055.83.peg.777			3-phosphoshikimate 1-carboxyvinyltransferase (EC 2.5.1.19)	0.993	0.998	bi (<->)	150055.81.con.0001	641	427	fig|150055.81.peg.641			3-phosphoshikimate 1-carboxyvinyltransferase (EC 2.5.1.19)	0.988	0.998	bi (<->)	150055.80.con.0001	643	427	fig|150055.80.peg.643			3-phosphoshikimate 1-carboxyvinyltransferase (EC 2.5.1.19)	0.986	0.998	bi (<->)	150055.79.con.0001	642	427	fig|150055.79.peg.642			3-phosphoshikimate 1-carboxyvinyltransferase (EC 2.5.1.19)
150055.82.con.0002	661	158	fig|150055.82.peg.661			PLF_1301_00020537	PGF_02838109	Shikimate kinase I (EC 2.7.1.71)	99274	99750	+	bi (<->)	150055.83.con.0001	776	158	fig|150055.83.peg.776			Shikimate kinase I (EC 2.7.1.71)	0.962	0.994	bi (<->)	150055.81.con.0001	642	158	fig|150055.81.peg.642			Shikimate kinase I (EC 2.7.1.71)	0.937	0.994	bi (<->)	150055.80.con.0001	644	158	fig|150055.80.peg.644			Shikimate kinase I (EC 2.7.1.71)	0.943	0.994	bi (<->)	150055.79.con.0001	643	158	fig|150055.79.peg.643			Shikimate kinase I (EC 2.7.1.71)
150055.82.con.0002	662	274	fig|150055.82.peg.662			PLF_1301_00000732	PGF_07544077	Prephenate dehydratase (EC 4.2.1.51)	99747	100571	+	bi (<->)	150055.83.con.0001	775	274	fig|150055.83.peg.775			Prephenate dehydratase (EC 4.2.1.51)	0.985	0.996	bi (<->)	150055.81.con.0001	643	274	fig|150055.81.peg.643			Prephenate dehydratase (EC 4.2.1.51)	0.985	0.996	bi (<->)	150055.80.con.0001	645	274	fig|150055.80.peg.645			Prephenate dehydratase (EC 4.2.1.51)	0.978	0.996	bi (<->)	150055.79.con.0001	644	274	fig|150055.79.peg.644			Prephenate dehydratase (EC 4.2.1.51)
150055.82.con.0002	663	492	fig|150055.82.peg.663			PLF_1301_00041138	PGF_00417150	Cell envelope-associated transcriptional attenuator LytR-CpsA-Psr, subfamily F1	100671	102149	+	bi (<->)	150055.83.con.0001	774	492	fig|150055.83.peg.774			Cell envelope-associated transcriptional attenuator LytR-CpsA-Psr, subfamily F1	0.988	0.998	bi (<->)	150055.81.con.0001	644	492	fig|150055.81.peg.644			Cell envelope-associated transcriptional attenuator LytR-CpsA-Psr, subfamily F1	0.998	0.998	bi (<->)	150055.80.con.0001	646	492	fig|150055.80.peg.646			Cell envelope-associated transcriptional attenuator LytR-CpsA-Psr, subfamily F1	0.996	0.998	bi (<->)	150055.79.con.0001	645	492	fig|150055.79.peg.645			Cell envelope-associated transcriptional attenuator LytR-CpsA-Psr, subfamily F1
150055.82.con.0002	664	453	fig|150055.82.peg.664			PLF_1301_00004207	PGF_07941512	23S rRNA (uracil(1939)-C(5))-methyltransferase (EC 2.1.1.190)	102259	103620	+	bi (<->)	150055.83.con.0001	773	456	fig|150055.83.peg.773			23S rRNA (uracil(1939)-C(5))-methyltransferase (EC 2.1.1.190)	0.993	0.985	bi (<->)	150055.81.con.0001	645	456	fig|150055.81.peg.645			23S rRNA (uracil(1939)-C(5))-methyltransferase (EC 2.1.1.190)	0.991	0.985	bi (<->)	150055.80.con.0001	647	456	fig|150055.80.peg.647			23S rRNA (uracil(1939)-C(5))-methyltransferase (EC 2.1.1.190)	0.989	0.991	bi (<->)	150055.79.con.0001	646	456	fig|150055.79.peg.646			23S rRNA (uracil(1939)-C(5))-methyltransferase (EC 2.1.1.190)
150055.82.con.0002	665	172	fig|150055.82.peg.665			PLF_1301_00031059	PGF_03502547	hypothetical protein	103693	104211	+											bi (<->)	150055.81.con.0001	646	169	fig|150055.81.peg.646			hypothetical protein	0.808	0.982	bi (<->)	150055.80.con.0001	649	72	fig|150055.80.peg.649			hypothetical protein	0.914	0.958	bi (<->)	150055.79.con.0001	648	72	fig|150055.79.peg.648			hypothetical protein
150055.82.con.0002	666	153	fig|150055.82.peg.666			PLF_1301_00029414	PGF_10519603	Acetyltransferase, GNAT family	104229	104690	+
150055.82.con.0002	667	37	fig|150055.82.peg.667			PLF_1301_00023070	PGF_02942412	Hydrolase, alpha/beta fold family	104852	104965	+
150055.82.con.0002	668	366	fig|150055.82.peg.668			PLF_1301_00131587	PGF_00079624	hypothetical protein	105418	106518	+	bi (<->)	150055.83.con.0001	772	367	fig|150055.83.peg.772			hypothetical protein	0.97	0.986
150055.82.con.0002	669	38	fig|150055.82.peg.669					acetyltransferase, GNAT family	106542	106658	+
150055.82.con.0002	670	104	fig|150055.82.peg.670					COG1180: Radical SAM, Pyruvate-formate lyase-activating enzyme like	106709	107023	+
150055.82.con.0002	671	392	fig|150055.82.peg.671			PLF_1301_00000816	PGF_00018505	putative membrane protein	107016	108194	+	bi (<->)	150055.83.con.0001	771	392	fig|150055.83.peg.771			putative membrane protein	0.985	0.997
150055.82.con.0002	672	245	fig|150055.82.peg.672			PLF_1301_00023070	PGF_02942412	Hydrolase, alpha/beta fold family	108455	109192	+	bi (<->)	150055.83.con.0001	770	245	fig|150055.83.peg.770			Hydrolase, alpha/beta fold family	0.918	0.996	bi (<->)	150055.81.con.0001	648	250	fig|150055.81.peg.648			Hydrolase, alpha/beta fold family	0.886	0.976	bi (<->)	150055.80.con.0001	651	245	fig|150055.80.peg.651			Hydrolase, alpha/beta fold family	0.89	0.996	bi (<->)	150055.79.con.0001	650	245	fig|150055.79.peg.650			Hydrolase, alpha/beta fold family
150055.82.con.0002	673	105	fig|150055.82.peg.673			PLF_1301_00119995	PGF_00857427	hypothetical protein	109209	109526	+	bi (<->)	150055.83.con.0001	769	105	fig|150055.83.peg.769			TfoX N-terminal domain family protein	0.952	0.99	bi (<->)	150055.81.con.0001	649	105	fig|150055.81.peg.649			TfoX N-terminal domain family protein	0.924	0.99	bi (<->)	150055.80.con.0001	652	105	fig|150055.80.peg.652			hypothetical protein	0.905	0.99	bi (<->)	150055.79.con.0001	651	105	fig|150055.79.peg.651			hypothetical protein
150055.82.con.0002	674	251	fig|150055.82.peg.674			PLF_1301_00042363	PGF_00023950	Acetyltransferase, GNAT family	109628	110383	+	bi (<->)	150055.83.con.0001	768	251	fig|150055.83.peg.768			hypothetical protein	0.936	0.996	bi (<->)	150055.81.con.0001	650	251	fig|150055.81.peg.650			hypothetical protein	0.96	0.996	bi (<->)	150055.80.con.0001	653	251	fig|150055.80.peg.653			hypothetical protein	0.956	0.996	bi (<->)	150055.79.con.0001	652	251	fig|150055.79.peg.652			hypothetical protein
150055.82.con.0002	675	164	fig|150055.82.peg.675			PLF_1301_00037812	PGF_03314814	Uncharacterized N-acetyltransferase YrkN	110409	110903	+	bi (<->)	150055.83.con.0001	767	164	fig|150055.83.peg.767			Uncharacterized N-acetyltransferase YrkN	0.988	0.994	bi (<->)	150055.81.con.0001	651	164	fig|150055.81.peg.651			Uncharacterized N-acetyltransferase YrkN	0.988	0.994	bi (<->)	150055.80.con.0001	654	164	fig|150055.80.peg.654			Uncharacterized N-acetyltransferase YrkN	0.988	0.994	bi (<->)	150055.79.con.0001	653	164	fig|150055.79.peg.653			Uncharacterized N-acetyltransferase YrkN
150055.82.con.0002	676	55	fig|150055.82.peg.676			PLF_1301_00034390	PGF_03504357	hypothetical protein	110929	111096	+	bi (<->)	150055.83.con.0001	766	55	fig|150055.83.peg.766			hypothetical protein	1	0.982	bi (<->)	150055.81.con.0001	652	55	fig|150055.81.peg.652			hypothetical protein	1	0.982	bi (<->)	150055.80.con.0001	655	55	fig|150055.80.peg.655			hypothetical protein	0.982	0.982	bi (<->)	150055.79.con.0001	654	55	fig|150055.79.peg.654			hypothetical protein
150055.82.con.0002	677	301	fig|150055.82.peg.677			PLF_1301_00025042	PGF_00422428	DTDP-glucose 4,6-dehydratase (EC 4.2.1.46)	111284	112189	+	bi (<->)	150055.83.con.0001	765	301	fig|150055.83.peg.765			DTDP-glucose 4,6-dehydratase (EC 4.2.1.46)	0.983	0.997	bi (<->)	150055.81.con.0001	653	303	fig|150055.81.peg.653			DTDP-glucose 4,6-dehydratase (EC 4.2.1.46)	0.953	0.99	bi (<->)	150055.80.con.0001	656	303	fig|150055.80.peg.656			DTDP-glucose 4,6-dehydratase (EC 4.2.1.46)	0.953	0.99	bi (<->)	150055.79.con.0001	655	303	fig|150055.79.peg.655			DTDP-glucose 4,6-dehydratase (EC 4.2.1.46)
150055.82.con.0002	678	198	fig|150055.82.peg.678			PLF_1301_00034360	PGF_08225224	transglutaminase-like protein	112200	112796	+	bi (<->)	150055.83.con.0001	764	198	fig|150055.83.peg.764			transglutaminase-like protein	0.98	0.995	bi (<->)	150055.81.con.0001	654	198	fig|150055.81.peg.654			transglutaminase-like protein	0.944	0.995	bi (<->)	150055.80.con.0001	657	198	fig|150055.80.peg.657			transglutaminase-like protein	0.949	0.995	bi (<->)	150055.79.con.0001	656	198	fig|150055.79.peg.656			transglutaminase-like protein
150055.82.con.0002	679	135	fig|150055.82.peg.679			PLF_1301_00033922	PGF_03499487	Histone acetyltransferase HPA2 and related acetyltransferases	112851	113258	+	bi (<->)	150055.83.con.0001	763	135	fig|150055.83.peg.763			Histone acetyltransferase HPA2 and related acetyltransferases	0.993	0.993	bi (<->)	150055.81.con.0001	655	135	fig|150055.81.peg.655			Histone acetyltransferase HPA2 and related acetyltransferases	0.97	0.993	bi (<->)	150055.80.con.0001	658	135	fig|150055.80.peg.658			Histone acetyltransferase HPA2 and related acetyltransferases	0.97	0.993	bi (<->)	150055.79.con.0001	657	135	fig|150055.79.peg.657			Histone acetyltransferase HPA2 and related acetyltransferases
150055.82.con.0002	680	154	fig|150055.82.peg.680			PLF_1301_00025063	PGF_08095018	Guanine deaminase (EC 3.5.4.3)	113356	113820	+	bi (<->)	150055.83.con.0001	762	154	fig|150055.83.peg.762			Guanine deaminase (EC 3.5.4.3)	0.968	0.994	bi (<->)	150055.81.con.0001	656	154	fig|150055.81.peg.656			Guanine deaminase (EC 3.5.4.3)	0.968	0.994	bi (<->)	150055.80.con.0001	659	154	fig|150055.80.peg.659			Guanine deaminase (EC 3.5.4.3)	0.981	0.994	bi (<->)	150055.79.con.0001	658	154	fig|150055.79.peg.658			Guanine deaminase (EC 3.5.4.3)
150055.82.con.0002	681	259	fig|150055.82.peg.681			PLF_1301_00057041	PGF_00039002	2-Hydroxy-6-Oxo-6-Phenylhexa-2,4-Dienoate hydrolase	113938	114717	+	bi (<->)	150055.83.con.0001	761	259	fig|150055.83.peg.761			2-Hydroxy-6-Oxo-6-Phenylhexa-2,4-Dienoate hydrolase	0.973	0.996	bi (<->)	150055.81.con.0001	657	259	fig|150055.81.peg.657			2-Hydroxy-6-Oxo-6-Phenylhexa-2,4-Dienoate hydrolase	0.919	0.996	bi (<->)	150055.80.con.0001	660	254	fig|150055.80.peg.660			2-Hydroxy-6-Oxo-6-Phenylhexa-2,4-Dienoate hydrolase	0.905	0.988	bi (<->)	150055.79.con.0001	659	254	fig|150055.79.peg.659			2-Hydroxy-6-Oxo-6-Phenylhexa-2,4-Dienoate hydrolase
150055.82.con.0002	682	551	fig|150055.82.peg.682			PLF_1301_00135231	PGF_08030327	Sulfate permease	114999	116654	+	bi (<->)	150055.83.con.0001	760	551	fig|150055.83.peg.760			Sulfate permease	0.996	0.998	bi (<->)	150055.81.con.0001	658	551	fig|150055.81.peg.658			Sulfate permease	1	0.998	bi (<->)	150055.80.con.0001	662	551	fig|150055.80.peg.662			Sulfate permease	0.998	0.998	bi (<->)	150055.79.con.0001	661	551	fig|150055.79.peg.661			Sulfate permease
150055.82.con.0002	683	549	fig|150055.82.peg.683			PLF_1301_00002553	PGF_02147779	Oligopeptide ABC transporter, substrate-binding protein OppA (TC 3.A.1.5.1)	116998	118647	+	bi (<->)	150055.83.con.0001	759	549	fig|150055.83.peg.759			Oligopeptide ABC transporter, substrate-binding protein OppA (TC 3.A.1.5.1)	0.962	0.998	bi (<->)	150055.81.con.0001	660	549	fig|150055.81.peg.660			Oligopeptide ABC transporter, substrate-binding protein OppA (TC 3.A.1.5.1)	0.964	0.998	bi (<->)	150055.80.con.0001	664	549	fig|150055.80.peg.664			Oligopeptide ABC transporter, substrate-binding protein OppA (TC 3.A.1.5.1)	0.96	0.998	bi (<->)	150055.79.con.0001	663	549	fig|150055.79.peg.663			Oligopeptide ABC transporter, substrate-binding protein OppA (TC 3.A.1.5.1)
150055.82.con.0002	684	548	fig|150055.82.peg.684			PLF_1301_00002553	PGF_02147779	Oligopeptide ABC transporter, substrate-binding protein OppA (TC 3.A.1.5.1)	119046	120692	+	bi (<->)	150055.83.con.0001	758	548	fig|150055.83.peg.758			Oligopeptide ABC transporter, substrate-binding protein OppA (TC 3.A.1.5.1)	0.956	0.998	bi (<->)	150055.81.con.0001	661	548	fig|150055.81.peg.661			Oligopeptide ABC transporter, substrate-binding protein OppA (TC 3.A.1.5.1)	0.956	0.998	bi (<->)	150055.80.con.0001	665	548	fig|150055.80.peg.665			Oligopeptide ABC transporter, substrate-binding protein OppA (TC 3.A.1.5.1)	0.949	0.998	bi (<->)	150055.79.con.0001	664	548	fig|150055.79.peg.664			Oligopeptide ABC transporter, substrate-binding protein OppA (TC 3.A.1.5.1)
[truncated: 1,219 more rows]
[truncated: 2 more columns]
