# Supplementary material for: Whole-Genome Sequencing and Comparative Genomic Analysis of Antimicrobial Producing Streptococcus lutetiensis from the Rumen
Source: Microorganisms. 2022 Mar 3;10(3):551. doi: 10.3390/microorganisms10030551 (PMC8949432; doi:10.3390/microorganisms10030551)
Supplement: Supplementary file 1 [file microorganisms-10-00551-s001.zip › supplementary-proofback/Table S3.xlsx]

## Sheet: GenbankPhag RefSeqPlasmid IMGVR
#Input file:	Spacer_Indiana.fasta;	Selected Databases:	PHAGE/phage.fa, REFSEQ_PLASMID/plasmid.fa, IMGVR/test.fna;	Cut-off score: 20;	Spacer match reward: +1,	mismatch penalty: -1;
# 3' protospacer handle-	base match score:0,	base mismatch score:0;	PAM match score: +5;
# 5' protospacer handle-	base match score:0,	base mismatch score:0;	PAM match score: +5;
#Spacer_ID	Spacer_index	Protospacer_seq_id	Protospacer_start	Protospacer_stop	Flank_3p(protospacer)	Flank_5p(protospacer)	Score	Protospacer_Strand	Matching_pam_in_3p_of_forward_strand	Matching_pam_in_5p_of_forward_strand	Matching_pam_in_3p_of_negative_strand	Matching_pam_in_5p_of_negative_strand	Potential_self_match?	Spacer (5' to 3')	Protospacer (5' to 3')	Spacer_description	Protospacer_description	Link
CRISPR_SEQUENCE_13Sat_Apr_18_05_06_53_2020_9231415871432133583	CRISPR_SEQUENCE_13Sat_Apr_18_05_06_53_2020_9231415871432133583_13_1|1-30	3300012943-Ga0164241_10000289	35885	35914	TTGTGGGA	ACCGGATC	22	-	NA	NA	NA	NA	0	AAGAAUUUAUCAUCAAGUUCACCAUCAACU	AATTGTTGGTGCACTTGATGATAAATTATT	Spacer_13		https://img.jgi.doe.gov/cgi-bin/vr/main.cgi?section=MetaDetail&page=metaScaffoldDetail&taxon_oid=3300012943&scaffold_oid=Ga0164241_10000289&data_type=assembled
CRISPR_SEQUENCE_5Sat_Apr_18_05_06_53_2020_9231415871432134158	CRISPR_SEQUENCE_5Sat_Apr_18_05_06_53_2020_9231415871432134158_5_1|1-30	3300006488-Ga0100250_100566	2076	2047	ATGTTATA	TTAACTTA	24	+	NA	NA	NA	NA	0	AAAGCUAAAAUAAUAACGUCAUUUCUAAUA	TATTAGAAATGATGTTATTATTTTGGCCTT	Spacer_5		https://img.jgi.doe.gov/cgi-bin/vr/main.cgi?section=MetaDetail&page=metaScaffoldDetail&taxon_oid=3300006488&scaffold_oid=Ga0100250_100566&data_type=assembled
CRISPR_SEQUENCE_13Sat_Apr_18_05_06_53_2020_9231415871432133583	CRISPR_SEQUENCE_13Sat_Apr_18_05_06_53_2020_9231415871432133583_13_1|1-30	3300009154-Ga0114963_10003903	4223	4194	CCCGACCA	GCCGACAT	22	+	NA	NA	NA	NA	0	AAGAAUUUAUCAUCAAGUUCACCAUCAACU	AGTTGATTGTGAACTTGATAATCAAGTCTT	Spacer_13		https://img.jgi.doe.gov/cgi-bin/vr/main.cgi?section=MetaDetail&page=metaScaffoldDetail&taxon_oid=3300009154&scaffold_oid=Ga0114963_10003903&data_type=assembled
CRISPR_SEQUENCE_5Sat_Apr_18_05_06_53_2020_9231415871432134158	CRISPR_SEQUENCE_5Sat_Apr_18_05_06_53_2020_9231415871432134158_5_1|1-30	7000000316-SRS017511_Baylor_scaffold_14352	3713	3684	ATGTTATA	TTAACTTA	24	+	NA	NA	NA	NA	0	AAAGCUAAAAUAAUAACGUCAUUUCUAAUA	TATTAGAAATGATGTTATTATTTTGGCCTT	Spacer_5		https://img.jgi.doe.gov/cgi-bin/vr/main.cgi?section=MetaDetail&page=metaScaffoldDetail&taxon_oid=7000000316&scaffold_oid=SRS017511_Baylor_scaffold_14352&data_type=assembled
CRISPR_SEQUENCE_13Sat_Apr_18_05_06_53_2020_9231415871432133583	CRISPR_SEQUENCE_13Sat_Apr_18_05_06_53_2020_9231415871432133583_13_1|1-30	KP890823	117933	117904	TACAGAGA	AAATGGTT	20	+	NA	NA	NA	NA	0	AAGAAUUUAUCAUCAAGUUCACCAUCAACU	TGTTGATGGTGAACTTGATGATACATCATC	Spacer_13	Proteus_phage vB_PmiM_Pm5461, complete genome.	http://www.ncbi.nlm.nih.gov/nuccore/KP890823?report=graph&v=117917:117909&c=339966&theme=Default&flip=false&select=null&content=1&color=0&label=1&geneModel=1&decor=0&layout=0&spacing=0&alncolor=on
CRISPR_SEQUENCE_13Sat_Apr_18_05_06_53_2020_9231415871432133583	CRISPR_SEQUENCE_13Sat_Apr_18_05_06_53_2020_9231415871432133583_13_1|1-30	3300002307-JGI24890J29729_1000066	73070	73041	CTCCGGTG	CAACCTGC	22	+	NA	NA	NA	NA	0	AAGAAUUUAUCAUCAAGUUCACCAUCAACU	AGTTCAGGGTGAACGTGGTGATAAATTCTT	Spacer_13		https://img.jgi.doe.gov/cgi-bin/vr/main.cgi?section=MetaDetail&page=metaScaffoldDetail&taxon_oid=3300002307&scaffold_oid=JGI24890J29729_1000066&data_type=assembled
CRISPR_SEQUENCE_16Sat_Apr_18_05_06_53_2020_923141587143213246	CRISPR_SEQUENCE_16Sat_Apr_18_05_06_53_2020_923141587143213246_16_1|1-30	3300009436-Ga0115008_10001431	1407	1436	TTTTTAGA	TGCTCAAA	20	-	NA	NA	NA	NA	0	AAGUAGCGCCGUAGUUUGUUUGGUUUACGU	CTGCAAACCAAACAAACTACGGAACTACTT	Spacer_16		https://img.jgi.doe.gov/cgi-bin/vr/main.cgi?section=MetaDetail&page=metaScaffoldDetail&taxon_oid=3300009436&scaffold_oid=Ga0115008_10001431&data_type=assembled
CRISPR_SEQUENCE_27Sat_Apr_18_05_06_53_2020_9231415871432138260	CRISPR_SEQUENCE_27Sat_Apr_18_05_06_53_2020_9231415871432138260_27_1|1-30	MK448877	39095	39066	TGGCGGTT	CTCAAAGA	24	+	NA	NA	NA	NA	0	AAUUUAGAAAUACCAACGACUUUGCUGAAU	ATTCAGCAAAGTCGTTGGCATCTCGAAATT	Spacer_27	Streptococcus_phage Javan220, complete genome.	http://www.ncbi.nlm.nih.gov/nuccore/MK448877?report=graph&v=39087:39074&c=339966&theme=Default&flip=false&select=null&content=1&color=0&label=1&geneModel=1&decor=0&layout=0&spacing=0&alncolor=on
CRISPR_SEQUENCE_27Sat_Apr_18_05_06_53_2020_9231415871432138260	CRISPR_SEQUENCE_27Sat_Apr_18_05_06_53_2020_9231415871432138260_27_1|1-30	MK448704	36958	36929	CGGTGGTT	TTTAAAGA	24	+	NA	NA	NA	NA	0	AAUUUAGAAAUACCAACGACUUUGCUGAAU	ATTCAGCAATGTCGTCGGTATTTCAAAATT	Spacer_27	Streptococcus_phage Javan213, complete genome.	http://www.ncbi.nlm.nih.gov/nuccore/MK448704?report=graph&v=36950:36937&c=339966&theme=Default&flip=false&select=null&content=1&color=0&label=1&geneModel=1&decor=0&layout=0&spacing=0&alncolor=on
CRISPR_SEQUENCE_27Sat_Apr_18_05_06_53_2020_9231415871432138260	CRISPR_SEQUENCE_27Sat_Apr_18_05_06_53_2020_9231415871432138260_27_1|1-30	7000000475-SRS020328_Baylor_scaffold_35985	21896	21867	TGTTTAAA	ATATATAC	20	+	NA	NA	NA	NA	0	AAUUUAGAAAUACCAACGACUUUGCUGAAU	GTTCAGCAAATTCGTTGGTATTTATAATGT	Spacer_27		https://img.jgi.doe.gov/cgi-bin/vr/main.cgi?section=MetaDetail&page=metaScaffoldDetail&taxon_oid=7000000475&scaffold_oid=SRS020328_Baylor_scaffold_35985&data_type=assembled
CRISPR_SEQUENCE_27Sat_Apr_18_05_06_53_2020_9231415871432138260	CRISPR_SEQUENCE_27Sat_Apr_18_05_06_53_2020_9231415871432138260_27_1|1-30	7000000186-SRS022524_Baylor_scaffold_68245	8581	8610	TGTTTAAA	ATATATAC	20	-	NA	NA	NA	NA	0	AAUUUAGAAAUACCAACGACUUUGCUGAAU	GTTCAGCAAATTCGTTGGTATTTATAATGT	Spacer_27		https://img.jgi.doe.gov/cgi-bin/vr/main.cgi?section=MetaDetail&page=metaScaffoldDetail&taxon_oid=7000000186&scaffold_oid=SRS022524_Baylor_scaffold_68245&data_type=assembled
CRISPR_SEQUENCE_27Sat_Apr_18_05_06_53_2020_9231415871432138260	CRISPR_SEQUENCE_27Sat_Apr_18_05_06_53_2020_9231415871432138260_27_1|1-30	3300014571-Ga0134369_101406	7152	7181	TATTTAAA	ATATATAC	20	-	NA	NA	NA	NA	0	AAUUUAGAAAUACCAACGACUUUGCUGAAU	GTTCAGCAAATTCGTTGGTATTTATAATGT	Spacer_27		https://img.jgi.doe.gov/cgi-bin/vr/main.cgi?section=MetaDetail&page=metaScaffoldDetail&taxon_oid=3300014571&scaffold_oid=Ga0134369_101406&data_type=assembled
CRISPR_SEQUENCE_27Sat_Apr_18_05_06_53_2020_9231415871432138260	CRISPR_SEQUENCE_27Sat_Apr_18_05_06_53_2020_9231415871432138260_27_1|1-30	7000000320-C3357661	6580	6609	TGTTTAAA	ATATATAC	20	-	NA	NA	NA	NA	0	AAUUUAGAAAUACCAACGACUUUGCUGAAU	GTTCAGCAAATTCGTTGGTATTTATAATGT	Spacer_27		http://www.ncbi.nlm.nih.gov/nuccore/7000000320-C3357661?report=graph&v=6572:6613&c=339966&theme=Default&flip=false&select=null&content=1&color=0&label=1&geneModel=1&decor=0&layout=0&spacing=0&alncolor=on
CRISPR_SEQUENCE_27Sat_Apr_18_05_06_53_2020_9231415871432138260	CRISPR_SEQUENCE_27Sat_Apr_18_05_06_53_2020_9231415871432138260_27_1|1-30	3300014547-Ga0134415_100070	36493	36522	TATTTAAA	ATATATAC	20	-	NA	NA	NA	NA	0	AAUUUAGAAAUACCAACGACUUUGCUGAAU	GTTCAGCAAATTCGTTGGTATTTATAATGT	Spacer_27		https://img.jgi.doe.gov/cgi-bin/vr/main.cgi?section=MetaDetail&page=metaScaffoldDetail&taxon_oid=3300014547&scaffold_oid=Ga0134415_100070&data_type=assembled
CRISPR_SEQUENCE_27Sat_Apr_18_05_06_53_2020_9231415871432138260	CRISPR_SEQUENCE_27Sat_Apr_18_05_06_53_2020_9231415871432138260_27_1|1-30	3300014538-Ga0134452_100592	4821	4792	TATTTAAA	ATATATAC	20	+	NA	NA	NA	NA	0	AAUUUAGAAAUACCAACGACUUUGCUGAAU	GTTCAGCAAATTCGTTGGTATTTATAATGT	Spacer_27		https://img.jgi.doe.gov/cgi-bin/vr/main.cgi?section=MetaDetail&page=metaScaffoldDetail&taxon_oid=3300014538&scaffold_oid=Ga0134452_100592&data_type=assembled
CRISPR_SEQUENCE_27Sat_Apr_18_05_06_53_2020_9231415871432138260	CRISPR_SEQUENCE_27Sat_Apr_18_05_06_53_2020_9231415871432138260_27_1|1-30	3300014537-Ga0134397_100359	12538	12567	TATTTAAA	ATATATAC	20	-	NA	NA	NA	NA	0	AAUUUAGAAAUACCAACGACUUUGCUGAAU	GTTCAGCAAATTCGTTGGTATTTATAATGT	Spacer_27		https://img.jgi.doe.gov/cgi-bin/vr/main.cgi?section=MetaDetail&page=metaScaffoldDetail&taxon_oid=3300014537&scaffold_oid=Ga0134397_100359&data_type=assembled
CRISPR_SEQUENCE_27Sat_Apr_18_05_06_53_2020_9231415871432138260	CRISPR_SEQUENCE_27Sat_Apr_18_05_06_53_2020_9231415871432138260_27_1|1-30	3300007921-Ga0111562_100251	35595	35566	TGTTTAAA	ATATATAC	20	+	NA	NA	NA	NA	0	AAUUUAGAAAUACCAACGACUUUGCUGAAU	GTTCAGCAAATTCGTTGGTATTTATAATGT	Spacer_27		https://img.jgi.doe.gov/cgi-bin/vr/main.cgi?section=MetaDetail&page=metaScaffoldDetail&taxon_oid=3300007921&scaffold_oid=Ga0111562_100251&data_type=assembled
CRISPR_SEQUENCE_18Sat_Apr_18_05_06_53_2020_9231415871432134124	CRISPR_SEQUENCE_18Sat_Apr_18_05_06_53_2020_9231415871432134124_18_1|1-30	MK448706	24530	24559	TAGGGTAA	ATTCAAAT	26	-	NA	NA	NA	NA	0	ACCGUGUAUUUUAUGCAAUCCCAAGCGGCG	CGCCGCTTGGAATCGCATAAAATACACGGT	Spacer_18	Streptococcus_phage Javan221, complete genome.	http://www.ncbi.nlm.nih.gov/nuccore/MK448706?report=graph&v=24522:24567&c=339966&theme=Default&flip=false&select=null&content=1&color=0&label=1&geneModel=1&decor=0&layout=0&spacing=0&alncolor=on
CRISPR_SEQUENCE_12Sat_Apr_18_05_06_53_2020_9231415871432139541	CRISPR_SEQUENCE_12Sat_Apr_18_05_06_53_2020_9231415871432139541_12_1|1-30	3300005282-Ga0065701_1012639	26935	26906	TGTGACCA	CAGGGTAA	20	+	NA	NA	NA	NA	0	ACUUGAUACCAGAUGUAGGUGUGUGCACGU	ACGTGCCCACACCTATATTTGGTATCAAAG	Spacer_12		https://img.jgi.doe.gov/cgi-bin/vr/main.cgi?section=MetaDetail&page=metaScaffoldDetail&taxon_oid=3300005282&scaffold_oid=Ga0065701_1012639&data_type=assembled
CRISPR_SEQUENCE_12Sat_Apr_18_05_06_53_2020_9231415871432139541	CRISPR_SEQUENCE_12Sat_Apr_18_05_06_53_2020_9231415871432139541_12_1|1-30	MK448877	39921	39892	CGGCGGAA	CAAGGCAA	22	+	NA	NA	NA	NA	0	ACUUGAUACCAGAUGUAGGUGUGUGCACGU	ACGTGCTCATACGTATATCTGGTATCAAGT	Spacer_12	Streptococcus_phage Javan220, complete genome.	http://www.ncbi.nlm.nih.gov/nuccore/MK448877?report=graph&v=39913:39900&c=339966&theme=Default&flip=false&select=null&content=1&color=0&label=1&geneModel=1&decor=0&layout=0&spacing=0&alncolor=on
CRISPR_SEQUENCE_12Sat_Apr_18_05_06_53_2020_9231415871432139541	CRISPR_SEQUENCE_12Sat_Apr_18_05_06_53_2020_9231415871432139541_12_1|1-30	MN552144	29788	29759	CGGAGGTT	CAAGGTAA	22	+	NA	NA	NA	NA	0	ACUUGAUACCAGAUGUAGGUGUGUGCACGU	ACGAGCACATACTTACATTTGGTATCAAGT	Spacer_12	Lactococcus_phage P1045, complete genome.	http://www.ncbi.nlm.nih.gov/nuccore/MN552144?report=graph&v=29780:29767&c=339966&theme=Default&flip=false&select=null&content=1&color=0&label=1&geneModel=1&decor=0&layout=0&spacing=0&alncolor=on
CRISPR_SEQUENCE_12Sat_Apr_18_05_06_53_2020_9231415871432139541	CRISPR_SEQUENCE_12Sat_Apr_18_05_06_53_2020_9231415871432139541_12_1|1-30	LT993229	19382	19353	CGGAGGTT	CAAGGTAA	22	+	NA	NA	NA	NA	0	ACUUGAUACCAGAUGUAGGUGUGUGCACGU	ACGAGCACATACTTACATTTGGTATCAAGT	Spacer_12	unidentified_phage genome assembly, complete genome: monopartite.	http://www.ncbi.nlm.nih.gov/nuccore/LT993229?report=graph&v=19374:19361&c=339966&theme=Default&flip=false&select=null&content=1&color=0&label=1&geneModel=1&decor=0&layout=0&spacing=0&alncolor=on
CRISPR_SEQUENCE_12Sat_Apr_18_05_06_53_2020_9231415871432139541	CRISPR_SEQUENCE_12Sat_Apr_18_05_06_53_2020_9231415871432139541_12_1|1-30	LT985574	20946	20917	CGGAGGTT	CAAGGTAA	22	+	NA	NA	NA	NA	0	ACUUGAUACCAGAUGUAGGUGUGUGCACGU	ACGAGCACATACTTACATTTGGTATCAAGT	Spacer_12	unidentified_phage genome assembly, complete genome: monopartite.	http://www.ncbi.nlm.nih.gov/nuccore/LT985574?report=graph&v=20938:20925&c=339966&theme=Default&flip=false&select=null&content=1&color=0&label=1&geneModel=1&decor=0&layout=0&spacing=0&alncolor=on
CRISPR_SEQUENCE_12Sat_Apr_18_05_06_53_2020_9231415871432139541	CRISPR_SEQUENCE_12Sat_Apr_18_05_06_53_2020_9231415871432139541_12_1|1-30	LT985583	3367	3338	CGGAGGTT	CAAGGTAA	22	+	NA	NA	NA	NA	0	ACUUGAUACCAGAUGUAGGUGUGUGCACGU	ACGAGCACATACTTACATTTGGTATCAAGT	Spacer_12	unidentified_phage genome assembly, complete genome: monopartite.	http://www.ncbi.nlm.nih.gov/nuccore/LT985583?report=graph&v=3359:3346&c=339966&theme=Default&flip=false&select=null&content=1&color=0&label=1&geneModel=1&decor=0&layout=0&spacing=0&alncolor=on
CRISPR_SEQUENCE_12Sat_Apr_18_05_06_53_2020_9231415871432139541	CRISPR_SEQUENCE_12Sat_Apr_18_05_06_53_2020_9231415871432139541_12_1|1-30	KX833905	31391	31362	GGGTGGCT	CAAGGGAA	22	+	NA	NA	NA	NA	0	ACUUGAUACCAGAUGUAGGUGUGUGCACGU	ACGTGCGCACACTTATATTTGGTATCAAGT	Spacer_12	Lactococcus_phage PLg-TB25, complete genome.	http://www.ncbi.nlm.nih.gov/nuccore/KX833905?report=graph&v=31383:31370&c=339966&theme=Default&flip=false&select=null&content=1&color=0&label=1&geneModel=1&decor=0&layout=0&spacing=0&alncolor=on
CRISPR_SEQUENCE_12Sat_Apr_18_05_06_53_2020_9231415871432139541	CRISPR_SEQUENCE_12Sat_Apr_18_05_06_53_2020_9231415871432139541_12_1|1-30	KX456212	30550	30521	CGGAGGTT	CAAGGTAA	22	+	NA	NA	NA	NA	0	ACUUGAUACCAGAUGUAGGUGUGUGCACGU	ACGAGCGCACACTTACATTTGGTATCAAGT	Spacer_12	Lactococcus_phage 86501, complete genome.	http://www.ncbi.nlm.nih.gov/nuccore/KX456212?report=graph&v=30542:30529&c=339966&theme=Default&flip=false&select=null&content=1&color=0&label=1&geneModel=1&decor=0&layout=0&spacing=0&alncolor=on
CRISPR_SEQUENCE_12Sat_Apr_18_05_06_53_2020_9231415871432139541	CRISPR_SEQUENCE_12Sat_Apr_18_05_06_53_2020_9231415871432139541_12_1|1-30	KX456207	29502	29473	CGGAGGTT	CAAGGTAA	22	+	NA	NA	NA	NA	0	ACUUGAUACCAGAUGUAGGUGUGUGCACGU	ACGAGCGCACACTTACATTTGGTATCAAGT	Spacer_12	Lactococcus_phage 50101, complete genome.	http://www.ncbi.nlm.nih.gov/nuccore/KX456207?report=graph&v=29494:29481&c=339966&theme=Default&flip=false&select=null&content=1&color=0&label=1&geneModel=1&decor=0&layout=0&spacing=0&alncolor=on
CRISPR_SEQUENCE_12Sat_Apr_18_05_06_53_2020_9231415871432139541	CRISPR_SEQUENCE_12Sat_Apr_18_05_06_53_2020_9231415871432139541_12_1|1-30	KX160210	29323	29294	CGGAGGTT	CAAGGTAA	22	+	NA	NA	NA	NA	0	ACUUGAUACCAGAUGUAGGUGUGUGCACGU	ACGAGCACATACTTACATTTGGTATCAAGT	Spacer_12	Lactococcus_phage 62502, complete genome.	http://www.ncbi.nlm.nih.gov/nuccore/KX160210?report=graph&v=29315:29302&c=339966&theme=Default&flip=false&select=null&content=1&color=0&label=1&geneModel=1&decor=0&layout=0&spacing=0&alncolor=on
CRISPR_SEQUENCE_12Sat_Apr_18_05_06_53_2020_9231415871432139541	CRISPR_SEQUENCE_12Sat_Apr_18_05_06_53_2020_9231415871432139541_12_1|1-30	KX160211	29263	29234	CGGAGGTT	CAAGGTAA	22	+	NA	NA	NA	NA	0	ACUUGAUACCAGAUGUAGGUGUGUGCACGU	ACGAGCACATACTTACATTTGGTATCAAGT	Spacer_12	Lactococcus_phage 62503, complete genome.	http://www.ncbi.nlm.nih.gov/nuccore/KX160211?report=graph&v=29255:29242&c=339966&theme=Default&flip=false&select=null&content=1&color=0&label=1&geneModel=1&decor=0&layout=0&spacing=0&alncolor=on
CRISPR_SEQUENCE_12Sat_Apr_18_05_06_53_2020_9231415871432139541	CRISPR_SEQUENCE_12Sat_Apr_18_05_06_53_2020_9231415871432139541_12_1|1-30	KX160206	29483	29454	CGGAGGTT	CAAGGTAA	22	+	NA	NA	NA	NA	0	ACUUGAUACCAGAUGUAGGUGUGUGCACGU	ACGAGCACATACTTACATTTGGTATCAAGT	Spacer_12	Lactococcus_phage 50902, complete genome.	http://www.ncbi.nlm.nih.gov/nuccore/KX160206?report=graph&v=29475:29462&c=339966&theme=Default&flip=false&select=null&content=1&color=0&label=1&geneModel=1&decor=0&layout=0&spacing=0&alncolor=on
CRISPR_SEQUENCE_12Sat_Apr_18_05_06_53_2020_9231415871432139541	CRISPR_SEQUENCE_12Sat_Apr_18_05_06_53_2020_9231415871432139541_12_1|1-30	KX160209	28945	28916	CGGAGGTT	CAAGGTAA	22	+	NA	NA	NA	NA	0	ACUUGAUACCAGAUGUAGGUGUGUGCACGU	ACGAGCACATACTTACATTTGGTATCAAGT	Spacer_12	Lactococcus_phage 58502, complete genome.	http://www.ncbi.nlm.nih.gov/nuccore/KX160209?report=graph&v=28937:28924&c=339966&theme=Default&flip=false&select=null&content=1&color=0&label=1&geneModel=1&decor=0&layout=0&spacing=0&alncolor=on
CRISPR_SEQUENCE_12Sat_Apr_18_05_06_53_2020_9231415871432139541	CRISPR_SEQUENCE_12Sat_Apr_18_05_06_53_2020_9231415871432139541_12_1|1-30	3300005282-Ga0065701_1000133	20024	20053	TGTGACTA	CAAGGGAA	20	-	NA	NA	NA	NA	0	ACUUGAUACCAGAUGUAGGUGUGUGCACGU	ACGTGCGCACACTTACATTTGGTATCAAAG	Spacer_12		https://img.jgi.doe.gov/cgi-bin/vr/main.cgi?section=MetaDetail&page=metaScaffoldDetail&taxon_oid=3300005282&scaffold_oid=Ga0065701_1000133&data_type=assembled
CRISPR_SEQUENCE_12Sat_Apr_18_05_06_53_2020_9231415871432139541	CRISPR_SEQUENCE_12Sat_Apr_18_05_06_53_2020_9231415871432139541_12_1|1-30	3300007818-Ga0056109_1000272	1588	1617	CGGAGGTT	CAAGGTAA	22	-	NA	NA	NA	NA	0	ACUUGAUACCAGAUGUAGGUGUGUGCACGU	ACGAGCACATACTTACATTTGGTATCAAGT	Spacer_12		https://img.jgi.doe.gov/cgi-bin/vr/main.cgi?section=MetaDetail&page=metaScaffoldDetail&taxon_oid=3300007818&scaffold_oid=Ga0056109_1000272&data_type=assembled
CRISPR_SEQUENCE_12Sat_Apr_18_05_06_53_2020_9231415871432139541	CRISPR_SEQUENCE_12Sat_Apr_18_05_06_53_2020_9231415871432139541_12_1|1-30	JX567312	29617	29588	CGGAGGTT	CAAGGTAA	22	+	NA	NA	NA	NA	0	ACUUGAUACCAGAUGUAGGUGUGUGCACGU	ACGAGCACATACTTACATTTGGTATCAAGT	Spacer_12	Lactococcus_phage BM13, complete genome.	http://www.ncbi.nlm.nih.gov/nuccore/JX567312?report=graph&v=29609:29596&c=339966&theme=Default&flip=false&select=null&content=1&color=0&label=1&geneModel=1&decor=0&layout=0&spacing=0&alncolor=on
CRISPR_SEQUENCE_12Sat_Apr_18_05_06_53_2020_9231415871432139541	CRISPR_SEQUENCE_12Sat_Apr_18_05_06_53_2020_9231415871432139541_12_1|1-30	3300000060-PaMGMunAill_c0000175	15969	15998	AGGTGGCT	CAAGGGAA	22	-	NA	NA	NA	NA	0	ACUUGAUACCAGAUGUAGGUGUGUGCACGU	ACGTGCCCACACTTATATTTGGTATCAAGT	Spacer_12		http://www.ncbi.nlm.nih.gov/nuccore/3300000060-PaMGMunAill_c0000175?report=graph&v=15961:16006&c=339966&theme=Default&flip=false&select=null&content=1&color=0&label=1&geneModel=1&decor=0&layout=0&spacing=0&alncolor=on
CRISPR_SEQUENCE_12Sat_Apr_18_05_06_53_2020_9231415871432139541	CRISPR_SEQUENCE_12Sat_Apr_18_05_06_53_2020_9231415871432139541_12_1|1-30	AF109874	36845	36816	CGGAGGTT	CAAGGTAA	22	+	NA	NA	NA	NA	0	ACUUGAUACCAGAUGUAGGUGUGUGCACGU	ACGAGCGCACACTTACATTTGGTATCAAGT	Spacer_12	Bacteriophage_Tuc2009, complete genome.	http://www.ncbi.nlm.nih.gov/nuccore/AF109874?report=graph&v=36837:36824&c=339966&theme=Default&flip=false&select=null&content=1&color=0&label=1&geneModel=1&decor=0&layout=0&spacing=0&alncolor=on
CRISPR_SEQUENCE_12Sat_Apr_18_05_06_53_2020_9231415871432139541	CRISPR_SEQUENCE_12Sat_Apr_18_05_06_53_2020_9231415871432139541_12_1|1-30	2100351000-BMHBC_34494	2536	2565	TGTGACCA	CAGGGTAA	20	-	NA	NA	NA	NA	0	ACUUGAUACCAGAUGUAGGUGUGUGCACGU	ACGTGCCCACACCTATATTTGGTATCAAAG	Spacer_12		https://img.jgi.doe.gov/cgi-bin/vr/main.cgi?section=MetaDetail&page=metaScaffoldDetail&taxon_oid=2100351000&scaffold_oid=BMHBC_34494&data_type=assembled
CRISPR_SEQUENCE_6Sat_Apr_18_05_06_53_2020_9231415871432137747	CRISPR_SEQUENCE_6Sat_Apr_18_05_06_53_2020_9231415871432137747_6_1|1-30	MK448876	39529	39558	TGATGCCC	CTGCATTA	30	-	NA	NA	NA	NA	0	AGUAUACAAAUUAGUAGUUUCUGGGUCUAG	CTAGACCCAGAAACTACTAATTTGTATACT	Spacer_6	Streptococcus_phage Javan214, complete genome.	http://www.ncbi.nlm.nih.gov/nuccore/MK448876?report=graph&v=39521:39566&c=339966&theme=Default&flip=false&select=null&content=1&color=0&label=1&geneModel=1&decor=0&layout=0&spacing=0&alncolor=on
CRISPR_SEQUENCE_6Sat_Apr_18_05_06_53_2020_9231415871432137747	CRISPR_SEQUENCE_6Sat_Apr_18_05_06_53_2020_9231415871432137747_6_1|1-30	3300002641-loc_101184611	16839	16810	TGATGTCC	CTGCATTA	26	+	NA	NA	NA	NA	0	AGUAUACAAAUUAGUAGUUUCUGGGUCUAG	CTAGAGCCAGAAACTACCAATTTGTATACT	Spacer_6		https://img.jgi.doe.gov/cgi-bin/vr/main.cgi?section=MetaDetail&page=metaScaffoldDetail&taxon_oid=3300002641&scaffold_oid=loc_101184611&data_type=assembled
CRISPR_SEQUENCE_6Sat_Apr_18_05_06_53_2020_9231415871432137747	CRISPR_SEQUENCE_6Sat_Apr_18_05_06_53_2020_9231415871432137747_6_1|1-30	3300006750-Ga0098058_1000119	11465	11494	AGAAATGG	GCATAGCC	22	-	NA	NA	NA	NA	0	AGUAUACAAAUUAGUAGUUUCUGGGUCUAG	CTTGACTCAGAAACAACTAATTTGTATCCT	Spacer_6		https://img.jgi.doe.gov/cgi-bin/vr/main.cgi?section=MetaDetail&page=metaScaffoldDetail&taxon_oid=3300006750&scaffold_oid=Ga0098058_1000119&data_type=assembled
CRISPR_SEQUENCE_6Sat_Apr_18_05_06_53_2020_9231415871432137747	CRISPR_SEQUENCE_6Sat_Apr_18_05_06_53_2020_9231415871432137747_6_1|1-30	3300001481-rank01_10054998	16839	16810	TGATGTCC	CTGCATTA	26	+	NA	NA	NA	NA	0	AGUAUACAAAUUAGUAGUUUCUGGGUCUAG	CTAGAGCCAGAAACTACCAATTTGTATACT	Spacer_6		https://img.jgi.doe.gov/cgi-bin/vr/main.cgi?section=MetaDetail&page=metaScaffoldDetail&taxon_oid=3300001481&scaffold_oid=rank01_10054998&data_type=assembled
CRISPR_SEQUENCE_6Sat_Apr_18_05_06_53_2020_9231415871432137747	CRISPR_SEQUENCE_6Sat_Apr_18_05_06_53_2020_9231415871432137747_6_1|1-30	MK448875	32665	32694	TGATGCCC	CTGCATTA	30	-	NA	NA	NA	NA	0	AGUAUACAAAUUAGUAGUUUCUGGGUCUAG	CTAGACCCAGAAACTACTAATTTGTATACT	Spacer_6	Streptococcus_phage Javan210, complete genome.	http://www.ncbi.nlm.nih.gov/nuccore/MK448875?report=graph&v=32657:32702&c=339966&theme=Default&flip=false&select=null&content=1&color=0&label=1&geneModel=1&decor=0&layout=0&spacing=0&alncolor=on
CRISPR_SEQUENCE_6Sat_Apr_18_05_06_53_2020_9231415871432137747	CRISPR_SEQUENCE_6Sat_Apr_18_05_06_53_2020_9231415871432137747_6_1|1-30	3300005603-Ga0066853_10000859	5542	5571	AGAAATGG	GCATAGCC	22	-	NA	NA	NA	NA	0	AGUAUACAAAUUAGUAGUUUCUGGGUCUAG	CTTGACTCAGAAACAACTAATTTGTATCCT	Spacer_6		https://img.jgi.doe.gov/cgi-bin/vr/main.cgi?section=MetaDetail&page=metaScaffoldDetail&taxon_oid=3300005603&scaffold_oid=Ga0066853_10000859&data_type=assembled
CRISPR_SEQUENCE_6Sat_Apr_18_05_06_53_2020_9231415871432137747	CRISPR_SEQUENCE_6Sat_Apr_18_05_06_53_2020_9231415871432137747_6_1|1-30	MK448898	32078	32107	TGGTGCCC	CTGCATTG	28	-	NA	NA	NA	NA	0	AGUAUACAAAUUAGUAGUUUCUGGGUCUAG	CTAGATCCAGAAACTACTAATTTGTATACT	Spacer_6	Streptococcus_phage Javan284, complete genome.	http://www.ncbi.nlm.nih.gov/nuccore/MK448898?report=graph&v=32070:32115&c=339966&theme=Default&flip=false&select=null&content=1&color=0&label=1&geneModel=1&decor=0&layout=0&spacing=0&alncolor=on
CRISPR_SEQUENCE_6Sat_Apr_18_05_06_53_2020_9231415871432137747	CRISPR_SEQUENCE_6Sat_Apr_18_05_06_53_2020_9231415871432137747_6_1|1-30	3300005604-Ga0066852_10000521	10242	10213	AGAAATGG	GCATAGCC	22	+	NA	NA	NA	NA	0	AGUAUACAAAUUAGUAGUUUCUGGGUCUAG	CTTGACTCAGAAACAACTAATTTGTATCCT	Spacer_6		https://img.jgi.doe.gov/cgi-bin/vr/main.cgi?section=MetaDetail&page=metaScaffoldDetail&taxon_oid=3300005604&scaffold_oid=Ga0066852_10000521&data_type=assembled
CRISPR_SEQUENCE_28Sat_Apr_18_05_06_53_2020_9231415871432133667	CRISPR_SEQUENCE_28Sat_Apr_18_05_06_53_2020_9231415871432133667_28_1|1-30	KX765864	6571	6542	AGACGCAG	CGCCGAGA	20	+	NA	NA	NA	NA	0	AGUCAAGUUGGCGCUGUAGCAGUUCGAGCC	AGGTCGAACTGCTACAGCGCCGCCTTGACC	Spacer_28	Salmonella_phage ST-374, complete genome.	http://www.ncbi.nlm.nih.gov/nuccore/KX765864?report=graph&v=6561:6552&c=339966&theme=Default&flip=false&select=null&content=1&color=0&label=1&geneModel=1&decor=0&layout=0&spacing=0&alncolor=on
CRISPR_SEQUENCE_6Sat_Apr_18_05_06_53_2020_9231415871432137747	CRISPR_SEQUENCE_6Sat_Apr_18_05_06_53_2020_9231415871432137747_6_1|1-30	MK448721	29693	29722	TGATGTCC	CTGCATTA	22	-	NA	NA	NA	NA	0	AGUAUACAAAUUAGUAGUUUCUGGGUCUAG	CTAGAGCCAAAAACTACCAATTTATATACT	Spacer_6	Streptococcus_phage Javan263, complete genome.	http://www.ncbi.nlm.nih.gov/nuccore/MK448721?report=graph&v=29685:29730&c=339966&theme=Default&flip=false&select=null&content=1&color=0&label=1&geneModel=1&decor=0&layout=0&spacing=0&alncolor=on
CRISPR_SEQUENCE_17Sat_Apr_18_05_06_53_2020_9231415871432132392	CRISPR_SEQUENCE_17Sat_Apr_18_05_06_53_2020_9231415871432132392_17_1|1-29	MK448706	26525	26553	TGTGGCGC	TGATTTTT	27	-	NA	NA	NA	NA	0	AUCUCGCGACCGUUUUCCAUCUGUUGGUA	TACCAACAGATGGAAAGCGGTCGCGAGAT	Spacer_17	Streptococcus_phage Javan221, complete genome.	http://www.ncbi.nlm.nih.gov/nuccore/MK448706?report=graph&v=26517:26561&c=339966&theme=Default&flip=false&select=null&content=1&color=0&label=1&geneModel=1&decor=0&layout=0&spacing=0&alncolor=on
CRISPR_SEQUENCE_28Sat_Apr_18_05_06_53_2020_9231415871432133667	CRISPR_SEQUENCE_28Sat_Apr_18_05_06_53_2020_9231415871432133667_28_1|1-30	KX765862	44768	44797	AGACGCAG	CGCCGAGA	20	-	NA	NA	NA	NA	0	AGUCAAGUUGGCGCUGUAGCAGUUCGAGCC	AGGTCGAACTGCTACAGCGCCGCCTTGACC	Spacer_28	Salmonella_phage ST-101, complete genome.	http://www.ncbi.nlm.nih.gov/nuccore/KX765862?report=graph&v=44760:44801&c=339966&theme=Default&flip=false&select=null&content=1&color=0&label=1&geneModel=1&decor=0&layout=0&spacing=0&alncolor=on
CRISPR_SEQUENCE_17Sat_Apr_18_05_06_53_2020_9231415871432132392	CRISPR_SEQUENCE_17Sat_Apr_18_05_06_53_2020_9231415871432132392_17_1|1-29	3300013942-Ga0117795_1000126	6612	6584	TGTGGCGC	TGAGCCTT	23	+	NA	NA	NA	NA	0	AUCUCGCGACCGUUUUCCAUCUGUUGGUA	TGCCAACAGATGGAAAGCGGTCACGAGAT	Spacer_17		https://img.jgi.doe.gov/cgi-bin/vr/main.cgi?section=MetaDetail&page=metaScaffoldDetail&taxon_oid=3300013942&scaffold_oid=Ga0117795_1000126&data_type=assembled
CRISPR_SEQUENCE_25Sat_Apr_18_05_06_53_2020_9231415871432135280	CRISPR_SEQUENCE_25Sat_Apr_18_05_06_53_2020_9231415871432135280_25_1|1-30	MK448877	17947	17918	AGGCGTTT	GGCATTTA	24	+	NA	NA	NA	NA	0	AUCUCGCUAACUUUUUCGCUCGCUUCAAUG	TATTGAAGCTAGTGAAAAAGTTAGCGAGAT	Spacer_25	Streptococcus_phage Javan220, complete genome.	http://www.ncbi.nlm.nih.gov/nuccore/MK448877?report=graph&v=17939:17927&c=339966&theme=Default&flip=false&select=null&content=1&color=0&label=1&geneModel=1&decor=0&layout=0&spacing=0&alncolor=on
CRISPR_SEQUENCE_11Sat_Apr_18_05_06_53_2020_9231415871432138476	CRISPR_SEQUENCE_11Sat_Apr_18_05_06_53_2020_9231415871432138476_11_1|1-30	AF145054	11896	11867	TGGTTCTT	GTGGAAAA	28	+	NA	NA	NA	NA	0	AUUACAUCUUUUGUUUUUGUUAAAUCAAUC	GATTGATTTAACCAAAACAAAAGATGTAAT	Spacer_11	Streptococcus_thermophilus bacteriophage 7201, complete genome.	http://www.ncbi.nlm.nih.gov/nuccore/AF145054?report=graph&v=11888:11875&c=339966&theme=Default&flip=false&select=null&content=1&color=0&label=1&geneModel=1&decor=0&layout=0&spacing=0&alncolor=on
CRISPR_SEQUENCE_11Sat_Apr_18_05_06_53_2020_9231415871432138476	CRISPR_SEQUENCE_11Sat_Apr_18_05_06_53_2020_9231415871432138476_11_1|1-30	MH937497	643	614	TGGTTCTT	ATAGTTGA	26	+	NA	NA	NA	NA	0	AUUACAUCUUUUGUUUUUGUUAAAUCAAUC	AATTGATTTAACCAAAACAAAAGATGTAAT	Spacer_11	Streptococcus_phage CHPC1048, complete genome.	http://www.ncbi.nlm.nih.gov/nuccore/MH937497?report=graph&v=635:623&c=339966&theme=Default&flip=false&select=null&content=1&color=0&label=1&geneModel=1&decor=0&layout=0&spacing=0&alncolor=on
CRISPR_SEQUENCE_11Sat_Apr_18_05_06_53_2020_9231415871432138476	CRISPR_SEQUENCE_11Sat_Apr_18_05_06_53_2020_9231415871432138476_11_1|1-30	MH937506	603	574	TGGTTCTT	ATAGTTGA	26	+	NA	NA	NA	NA	0	AUUACAUCUUUUGUUUUUGUUAAAUCAAUC	AATTGATTTAACCAAAACAAAAGATGTAAT	Spacer_11	Streptococcus_phage CHPC1148, complete genome.	http://www.ncbi.nlm.nih.gov/nuccore/MH937506?report=graph&v=595:583&c=339966&theme=Default&flip=false&select=null&content=1&color=0&label=1&geneModel=1&decor=0&layout=0&spacing=0&alncolor=on
CRISPR_SEQUENCE_11Sat_Apr_18_05_06_53_2020_9231415871432138476	CRISPR_SEQUENCE_11Sat_Apr_18_05_06_53_2020_9231415871432138476_11_1|1-30	MH937496	620	591	TGGTTCTT	ATAGTTGA	26	+	NA	NA	NA	NA	0	AUUACAUCUUUUGUUUUUGUUAAAUCAAUC	AATTGATTTAACCAAAACAAAAGATGTAAT	Spacer_11	Streptococcus_phage CHPC1046, complete genome.	http://www.ncbi.nlm.nih.gov/nuccore/MH937496?report=graph&v=612:600&c=339966&theme=Default&flip=false&select=null&content=1&color=0&label=1&geneModel=1&decor=0&layout=0&spacing=0&alncolor=on
CRISPR_SEQUENCE_11Sat_Apr_18_05_06_53_2020_9231415871432138476	CRISPR_SEQUENCE_11Sat_Apr_18_05_06_53_2020_9231415871432138476_11_1|1-30	MH937495	633	604	TGGTTCTT	ATAGTTGA	26	+	NA	NA	NA	NA	0	AUUACAUCUUUUGUUUUUGUUAAAUCAAUC	AATTGATTTAACCAAAACAAAAGATGTAAT	Spacer_11	Streptococcus_phage CHPC1045, complete genome.	http://www.ncbi.nlm.nih.gov/nuccore/MH937495?report=graph&v=625:613&c=339966&theme=Default&flip=false&select=null&content=1&color=0&label=1&geneModel=1&decor=0&layout=0&spacing=0&alncolor=on
CRISPR_SEQUENCE_11Sat_Apr_18_05_06_53_2020_9231415871432138476	CRISPR_SEQUENCE_11Sat_Apr_18_05_06_53_2020_9231415871432138476_11_1|1-30	MH937493	711	682	TGGTTCTT	ATAGTTGA	26	+	NA	NA	NA	NA	0	AUUACAUCUUUUGUUUUUGUUAAAUCAAUC	AATTGATTTAACCAAAACAAAAGATGTAAT	Spacer_11	Streptococcus_phage CHPC1041, complete genome.	http://www.ncbi.nlm.nih.gov/nuccore/MH937493?report=graph&v=703:691&c=339966&theme=Default&flip=false&select=null&content=1&color=0&label=1&geneModel=1&decor=0&layout=0&spacing=0&alncolor=on
CRISPR_SEQUENCE_11Sat_Apr_18_05_06_53_2020_9231415871432138476	CRISPR_SEQUENCE_11Sat_Apr_18_05_06_53_2020_9231415871432138476_11_1|1-30	MH892382	1396	1367	TGGTTCTT	ATAGTTGA	26	+	NA	NA	NA	NA	0	AUUACAUCUUUUGUUUUUGUUAAAUCAAUC	AATTGATTTAACCAAAACAAAAGATGTAAT	Spacer_11	Streptococcus_phage SWK6, complete genome.	http://www.ncbi.nlm.nih.gov/nuccore/MH892382?report=graph&v=1388:1376&c=339966&theme=Default&flip=false&select=null&content=1&color=0&label=1&geneModel=1&decor=0&layout=0&spacing=0&alncolor=on
CRISPR_SEQUENCE_11Sat_Apr_18_05_06_53_2020_9231415871432138476	CRISPR_SEQUENCE_11Sat_Apr_18_05_06_53_2020_9231415871432138476_11_1|1-30	MH892381	1522	1493	TGGTTCTT	ATAGTTGA	26	+	NA	NA	NA	NA	0	AUUACAUCUUUUGUUUUUGUUAAAUCAAUC	AATTGATTTAACCAAAACAAAAGATGTAAT	Spacer_11	Streptococcus_phage SWK5, complete genome.	http://www.ncbi.nlm.nih.gov/nuccore/MH892381?report=graph&v=1514:1502&c=339966&theme=Default&flip=false&select=null&content=1&color=0&label=1&geneModel=1&decor=0&layout=0&spacing=0&alncolor=on
CRISPR_SEQUENCE_11Sat_Apr_18_05_06_53_2020_9231415871432138476	CRISPR_SEQUENCE_11Sat_Apr_18_05_06_53_2020_9231415871432138476_11_1|1-30	MH892380	1287	1258	TGGTTCTT	ATAGTTGA	26	+	NA	NA	NA	NA	0	AUUACAUCUUUUGUUUUUGUUAAAUCAAUC	AATTGATTTAACCAAAACAAAAGATGTAAT	Spacer_11	Streptococcus_phage SWK4, complete genome.	http://www.ncbi.nlm.nih.gov/nuccore/MH892380?report=graph&v=1279:1267&c=339966&theme=Default&flip=false&select=null&content=1&color=0&label=1&geneModel=1&decor=0&layout=0&spacing=0&alncolor=on
CRISPR_SEQUENCE_11Sat_Apr_18_05_06_53_2020_9231415871432138476	CRISPR_SEQUENCE_11Sat_Apr_18_05_06_53_2020_9231415871432138476_11_1|1-30	MH892356	1313	1284	TGGTTCTT	ATAGTTGA	26	+	NA	NA	NA	NA	0	AUUACAUCUUUUGUUUUUGUUAAAUCAAUC	AATTGATTTAACCAAAACAAAAGATGTAAT	Spacer_11	Streptococcus_phage SW21, complete genome.	http://www.ncbi.nlm.nih.gov/nuccore/MH892356?report=graph&v=1305:1293&c=339966&theme=Default&flip=false&select=null&content=1&color=0&label=1&geneModel=1&decor=0&layout=0&spacing=0&alncolor=on
CRISPR_SEQUENCE_11Sat_Apr_18_05_06_53_2020_9231415871432138476	CRISPR_SEQUENCE_11Sat_Apr_18_05_06_53_2020_9231415871432138476_11_1|1-30	MH892379	1287	1258	TGGTTCTT	ATAGTTGA	26	+	NA	NA	NA	NA	0	AUUACAUCUUUUGUUUUUGUUAAAUCAAUC	AATTGATTTAACCAAAACAAAAGATGTAAT	Spacer_11	Streptococcus_phage SWK3, complete genome.	http://www.ncbi.nlm.nih.gov/nuccore/MH892379?report=graph&v=1279:1267&c=339966&theme=Default&flip=false&select=null&content=1&color=0&label=1&geneModel=1&decor=0&layout=0&spacing=0&alncolor=on
CRISPR_SEQUENCE_11Sat_Apr_18_05_06_53_2020_9231415871432138476	CRISPR_SEQUENCE_11Sat_Apr_18_05_06_53_2020_9231415871432138476_11_1|1-30	MF580764	817	788	TGGTTCTT	ATAGTTGA	26	+	NA	NA	NA	NA	0	AUUACAUCUUUUGUUUUUGUUAAAUCAAUC	AATTGATTTAACCAAAACAAAAGATGTAAT	Spacer_11	Streptococcus_phage 31B4, complete genome.	http://www.ncbi.nlm.nih.gov/nuccore/MF580764?report=graph&v=809:797&c=339966&theme=Default&flip=false&select=null&content=1&color=0&label=1&geneModel=1&decor=0&layout=0&spacing=0&alncolor=on
CRISPR_SEQUENCE_11Sat_Apr_18_05_06_53_2020_9231415871432138476	CRISPR_SEQUENCE_11Sat_Apr_18_05_06_53_2020_9231415871432138476_11_1|1-30	MF580775	817	788	TGGTTCTT	ATAGTTGA	26	+	NA	NA	NA	NA	0	AUUACAUCUUUUGUUUUUGUUAAAUCAAUC	AATTGATTTAACCAAAACAAAAGATGTAAT	Spacer_11	Streptococcus_phage V2, complete genome.	http://www.ncbi.nlm.nih.gov/nuccore/MF580775?report=graph&v=809:797&c=339966&theme=Default&flip=false&select=null&content=1&color=0&label=1&geneModel=1&decor=0&layout=0&spacing=0&alncolor=on
CRISPR_SEQUENCE_11Sat_Apr_18_05_06_53_2020_9231415871432138476	CRISPR_SEQUENCE_11Sat_Apr_18_05_06_53_2020_9231415871432138476_11_1|1-30	MF580772	817	788	TGGTTCTT	ATAGTTGA	26	+	NA	NA	NA	NA	0	AUUACAUCUUUUGUUUUUGUUAAAUCAAUC	AATTGATTTAACCAAAACAAAAGATGTAAT	Spacer_11	Streptococcus_phage R1, complete genome.	http://www.ncbi.nlm.nih.gov/nuccore/MF580772?report=graph&v=809:797&c=339966&theme=Default&flip=false&select=null&content=1&color=0&label=1&geneModel=1&decor=0&layout=0&spacing=0&alncolor=on
CRISPR_SEQUENCE_11Sat_Apr_18_05_06_53_2020_9231415871432138476	CRISPR_SEQUENCE_11Sat_Apr_18_05_06_53_2020_9231415871432138476_11_1|1-30	MF580759	817	788	TGGTTCTT	ATAGTTGA	26	+	NA	NA	NA	NA	0	AUUACAUCUUUUGUUUUUGUUAAAUCAAUC	AATTGATTTAACCAAAACAAAAGATGTAAT	Spacer_11	Streptococcus_phage 7A5, complete genome.	http://www.ncbi.nlm.nih.gov/nuccore/MF580759?report=graph&v=809:797&c=339966&theme=Default&flip=false&select=null&content=1&color=0&label=1&geneModel=1&decor=0&layout=0&spacing=0&alncolor=on
CRISPR_SEQUENCE_11Sat_Apr_18_05_06_53_2020_9231415871432138476	CRISPR_SEQUENCE_11Sat_Apr_18_05_06_53_2020_9231415871432138476_11_1|1-30	MF580762	817	788	TGGTTCTT	ATAGTTGA	26	+	NA	NA	NA	NA	0	AUUACAUCUUUUGUUUUUGUUAAAUCAAUC	AATTGATTTAACCAAAACAAAAGATGTAAT	Spacer_11	Streptococcus_phage 9B4, complete genome.	http://www.ncbi.nlm.nih.gov/nuccore/MF580762?report=graph&v=809:797&c=339966&theme=Default&flip=false&select=null&content=1&color=0&label=1&geneModel=1&decor=0&layout=0&spacing=0&alncolor=on
CRISPR_SEQUENCE_11Sat_Apr_18_05_06_53_2020_9231415871432138476	CRISPR_SEQUENCE_11Sat_Apr_18_05_06_53_2020_9231415871432138476_11_1|1-30	KY705288	601	572	TGGTTCTT	ATAGTTGA	26	+	NA	NA	NA	NA	0	AUUACAUCUUUUGUUUUUGUUAAAUCAAUC	AATTGATTTAACCAAAACAAAAGATGTAAT	Spacer_11	Streptococcus_phage P9901, complete genome.	http://www.ncbi.nlm.nih.gov/nuccore/KY705288?report=graph&v=593:581&c=339966&theme=Default&flip=false&select=null&content=1&color=0&label=1&geneModel=1&decor=0&layout=0&spacing=0&alncolor=on
CRISPR_SEQUENCE_11Sat_Apr_18_05_06_53_2020_9231415871432138476	CRISPR_SEQUENCE_11Sat_Apr_18_05_06_53_2020_9231415871432138476_11_1|1-30	KY705263	839	810	TGGTTCTT	ATAGTTGA	26	+	NA	NA	NA	NA	0	AUUACAUCUUUUGUUUUUGUUAAAUCAAUC	AATTGATTTAACCAAAACAAAAGATGTAAT	Spacer_11	Streptococcus_phage P7133, complete genome.	http://www.ncbi.nlm.nih.gov/nuccore/KY705263?report=graph&v=831:819&c=339966&theme=Default&flip=false&select=null&content=1&color=0&label=1&geneModel=1&decor=0&layout=0&spacing=0&alncolor=on
CRISPR_SEQUENCE_11Sat_Apr_18_05_06_53_2020_9231415871432138476	CRISPR_SEQUENCE_11Sat_Apr_18_05_06_53_2020_9231415871432138476_11_1|1-30	3300008091-Ga0105975_100140	38186	38157	CGGTGCTT	ATGCAAGA	26	+	NA	NA	NA	NA	0	AUUACAUCUUUUGUUUUUGUUAAAUCAAUC	GATTGATTTAACTAAAACGAAAGATGTAAT	Spacer_11		https://img.jgi.doe.gov/cgi-bin/vr/main.cgi?section=MetaDetail&page=metaScaffoldDetail&taxon_oid=3300008091&scaffold_oid=Ga0105975_100140&data_type=assembled
CRISPR_SEQUENCE_11Sat_Apr_18_05_06_53_2020_9231415871432138476	CRISPR_SEQUENCE_11Sat_Apr_18_05_06_53_2020_9231415871432138476_11_1|1-30	MK448885	16032	16003	TGGTGCGT	ATTGATAA	22	+	NA	NA	NA	NA	0	AUUACAUCUUUUGUUUUUGUUAAAUCAAUC	AATTGATTTAACAAAAACAAAAGATGTTGA	Spacer_11	Streptococcus_phage Javan252, complete genome.	http://www.ncbi.nlm.nih.gov/nuccore/MK448885?report=graph&v=16018:16009&c=339966&theme=Default&flip=false&select=null&content=1&color=0&label=1&geneModel=1&decor=0&layout=0&spacing=0&alncolor=on
CRISPR_SEQUENCE_11Sat_Apr_18_05_06_53_2020_9231415871432138476	CRISPR_SEQUENCE_11Sat_Apr_18_05_06_53_2020_9231415871432138476_11_1|1-30	MH892359	1525	1496	CGGTGCTT	ATGAAAGA	26	+	NA	NA	NA	NA	0	AUUACAUCUUUUGUUUUUGUUAAAUCAAUC	GATTGATTTAACCAAATCAAAAGATGTAAT	Spacer_11	Streptococcus_phage SW10, complete genome.	http://www.ncbi.nlm.nih.gov/nuccore/MH892359?report=graph&v=1517:1504&c=339966&theme=Default&flip=false&select=null&content=1&color=0&label=1&geneModel=1&decor=0&layout=0&spacing=0&alncolor=on
CRISPR_SEQUENCE_11Sat_Apr_18_05_06_53_2020_9231415871432138476	CRISPR_SEQUENCE_11Sat_Apr_18_05_06_53_2020_9231415871432138476_11_1|1-30	MF580769	596	567	CGGTGCTT	ATGAAAGA	26	+	NA	NA	NA	NA	0	AUUACAUCUUUUGUUUUUGUUAAAUCAAUC	GATTGATTTAACCAAATCAAAAGATGTAAT	Spacer_11	Streptococcus_phage L5A1, complete genome.	http://www.ncbi.nlm.nih.gov/nuccore/MF580769?report=graph&v=588:575&c=339966&theme=Default&flip=false&select=null&content=1&color=0&label=1&geneModel=1&decor=0&layout=0&spacing=0&alncolor=on
CRISPR_SEQUENCE_11Sat_Apr_18_05_06_53_2020_9231415871432138476	CRISPR_SEQUENCE_11Sat_Apr_18_05_06_53_2020_9231415871432138476_11_1|1-30	MF580768	596	567	CGGTGCTT	ATGAAAGA	26	+	NA	NA	NA	NA	0	AUUACAUCUUUUGUUUUUGUUAAAUCAAUC	GATTGATTTAACCAAATCAAAAGATGTAAT	Spacer_11	Streptococcus_phage C0, complete genome.	http://www.ncbi.nlm.nih.gov/nuccore/MF580768?report=graph&v=588:575&c=339966&theme=Default&flip=false&select=null&content=1&color=0&label=1&geneModel=1&decor=0&layout=0&spacing=0&alncolor=on
CRISPR_SEQUENCE_11Sat_Apr_18_05_06_53_2020_9231415871432138476	CRISPR_SEQUENCE_11Sat_Apr_18_05_06_53_2020_9231415871432138476_11_1|1-30	MF580765	596	567	CGGTGCTT	ATGAAAGA	26	+	NA	NA	NA	NA	0	AUUACAUCUUUUGUUUUUGUUAAAUCAAUC	GATTGATTTAACCAAATCAAAAGATGTAAT	Spacer_11	Streptococcus_phage A0, complete genome.	http://www.ncbi.nlm.nih.gov/nuccore/MF580765?report=graph&v=588:575&c=339966&theme=Default&flip=false&select=null&content=1&color=0&label=1&geneModel=1&decor=0&layout=0&spacing=0&alncolor=on
CRISPR_SEQUENCE_11Sat_Apr_18_05_06_53_2020_9231415871432138476	CRISPR_SEQUENCE_11Sat_Apr_18_05_06_53_2020_9231415871432138476_11_1|1-30	3300006407-Ga0099707_10001	27243	27272	CGGTGCTT	ATGCAAGA	26	-	NA	NA	NA	NA	0	AUUACAUCUUUUGUUUUUGUUAAAUCAAUC	GATTGATTTAACTAAAACGAAAGATGTAAT	Spacer_11		https://img.jgi.doe.gov/cgi-bin/vr/main.cgi?section=MetaDetail&page=metaScaffoldDetail&taxon_oid=3300006407&scaffold_oid=Ga0099707_10001&data_type=assembled
CRISPR_SEQUENCE_11Sat_Apr_18_05_06_53_2020_9231415871432138476	CRISPR_SEQUENCE_11Sat_Apr_18_05_06_53_2020_9231415871432138476_11_1|1-30	MK449003	18582	18553	CGGTGCTT	ATAACTAA	24	+	NA	NA	NA	NA	0	AUUACAUCUUUUGUUUUUGUUAAAUCAAUC	AATTGATTTGACAAAAACAAAAGACGTAAT	Spacer_11	Streptococcus_phage Javan648, complete genome.	http://www.ncbi.nlm.nih.gov/nuccore/MK449003?report=graph&v=18574:18562&c=339966&theme=Default&flip=false&select=null&content=1&color=0&label=1&geneModel=1&decor=0&layout=0&spacing=0&alncolor=on
CRISPR_SEQUENCE_11Sat_Apr_18_05_06_53_2020_9231415871432138476	CRISPR_SEQUENCE_11Sat_Apr_18_05_06_53_2020_9231415871432138476_11_1|1-30	MK448824	18627	18598	CGGTGCTT	ATAACTAA	24	+	NA	NA	NA	NA	0	AUUACAUCUUUUGUUUUUGUUAAAUCAAUC	AATTGATTTGACAAAAACAAAAGACGTAAT	Spacer_11	Streptococcus_phage Javan637, complete genome.	http://www.ncbi.nlm.nih.gov/nuccore/MK448824?report=graph&v=18619:18607&c=339966&theme=Default&flip=false&select=null&content=1&color=0&label=1&geneModel=1&decor=0&layout=0&spacing=0&alncolor=on
CRISPR_SEQUENCE_11Sat_Apr_18_05_06_53_2020_9231415871432138476	CRISPR_SEQUENCE_11Sat_Apr_18_05_06_53_2020_9231415871432138476_11_1|1-30	MK449002	18582	18553	CGGTGCTT	ATAACTAA	24	+	NA	NA	NA	NA	0	AUUACAUCUUUUGUUUUUGUUAAAUCAAUC	AATTGATTTGACAAAAACAAAAGACGTAAT	Spacer_11	Streptococcus_phage Javan642, complete genome.	http://www.ncbi.nlm.nih.gov/nuccore/MK449002?report=graph&v=18574:18562&c=339966&theme=Default&flip=false&select=null&content=1&color=0&label=1&geneModel=1&decor=0&layout=0&spacing=0&alncolor=on
CRISPR_SEQUENCE_11Sat_Apr_18_05_06_53_2020_9231415871432138476	CRISPR_SEQUENCE_11Sat_Apr_18_05_06_53_2020_9231415871432138476_11_1|1-30	MH937490	656	627	CGGTGCTT	ATAGCTAA	24	+	NA	NA	NA	NA	0	AUUACAUCUUUUGUUUUUGUUAAAUCAAUC	AATTGATTTAACCAAATCAAAAGATGTAAT	Spacer_11	Streptococcus_phage CHPC1036, complete genome.	http://www.ncbi.nlm.nih.gov/nuccore/MH937490?report=graph&v=648:636&c=339966&theme=Default&flip=false&select=null&content=1&color=0&label=1&geneModel=1&decor=0&layout=0&spacing=0&alncolor=on
CRISPR_SEQUENCE_11Sat_Apr_18_05_06_53_2020_9231415871432138476	CRISPR_SEQUENCE_11Sat_Apr_18_05_06_53_2020_9231415871432138476_11_1|1-30	MH892352	1216	1187	CGGTGCTT	ATAGTTGA	24	+	NA	NA	NA	NA	0	AUUACAUCUUUUGUUUUUGUUAAAUCAAUC	AATTGATTTAACCAAATCAAAAGATGTAAT	Spacer_11	Streptococcus_phage SW1, complete genome.	http://www.ncbi.nlm.nih.gov/nuccore/MH892352?report=graph&v=1208:1196&c=339966&theme=Default&flip=false&select=null&content=1&color=0&label=1&geneModel=1&decor=0&layout=0&spacing=0&alncolor=on
CRISPR_SEQUENCE_11Sat_Apr_18_05_06_53_2020_9231415871432138476	CRISPR_SEQUENCE_11Sat_Apr_18_05_06_53_2020_9231415871432138476_11_1|1-30	MH892358	1314	1285	CGGTGCTT	ATAGTTGA	24	+	NA	NA	NA	NA	0	AUUACAUCUUUUGUUUUUGUUAAAUCAAUC	AATTGATTTAACCAAATCAAAAGATGTAAT	Spacer_11	Streptococcus_phage SW9, complete genome.	http://www.ncbi.nlm.nih.gov/nuccore/MH892358?report=graph&v=1306:1294&c=339966&theme=Default&flip=false&select=null&content=1&color=0&label=1&geneModel=1&decor=0&layout=0&spacing=0&alncolor=on
CRISPR_SEQUENCE_11Sat_Apr_18_05_06_53_2020_9231415871432138476	CRISPR_SEQUENCE_11Sat_Apr_18_05_06_53_2020_9231415871432138476_11_1|1-30	MF580774	586	557	CGGTGCTT	ATAGCTAA	24	+	NA	NA	NA	NA	0	AUUACAUCUUUUGUUUUUGUUAAAUCAAUC	AATTGATTTAACCAAATCAAAAGATGTAAT	Spacer_11	Streptococcus_phage STP2, complete genome.	http://www.ncbi.nlm.nih.gov/nuccore/MF580774?report=graph&v=578:566&c=339966&theme=Default&flip=false&select=null&content=1&color=0&label=1&geneModel=1&decor=0&layout=0&spacing=0&alncolor=on
CRISPR_SEQUENCE_11Sat_Apr_18_05_06_53_2020_9231415871432138476	CRISPR_SEQUENCE_11Sat_Apr_18_05_06_53_2020_9231415871432138476_11_1|1-30	MF580773	598	569	CGGTGCTT	ATAGCTAA	24	+	NA	NA	NA	NA	0	AUUACAUCUUUUGUUUUUGUUAAAUCAAUC	AATTGATTTAACCAAATCAAAAGATGTAAT	Spacer_11	Streptococcus_phage STP1, complete genome.	http://www.ncbi.nlm.nih.gov/nuccore/MF580773?report=graph&v=590:578&c=339966&theme=Default&flip=false&select=null&content=1&color=0&label=1&geneModel=1&decor=0&layout=0&spacing=0&alncolor=on
CRISPR_SEQUENCE_11Sat_Apr_18_05_06_53_2020_9231415871432138476	CRISPR_SEQUENCE_11Sat_Apr_18_05_06_53_2020_9231415871432138476_11_1|1-30	MH937474	630	601	CGGTGCTT	ATAGCTAA	24	+	NA	NA	NA	NA	0	AUUACAUCUUUUGUUUUUGUUAAAUCAAUC	AATTGATTTAACCAAATCAAAAGATGTAAT	Spacer_11	Streptococcus_phage CHPC930, complete genome.	http://www.ncbi.nlm.nih.gov/nuccore/MH937474?report=graph&v=622:610&c=339966&theme=Default&flip=false&select=null&content=1&color=0&label=1&geneModel=1&decor=0&layout=0&spacing=0&alncolor=on
CRISPR_SEQUENCE_11Sat_Apr_18_05_06_53_2020_9231415871432138476	CRISPR_SEQUENCE_11Sat_Apr_18_05_06_53_2020_9231415871432138476_11_1|1-30	MH937458	668	639	CGGTGCTT	ATAGCTAA	24	+	NA	NA	NA	NA	0	AUUACAUCUUUUGUUUUUGUUAAAUCAAUC	AATTGATTTAACCAAATCAAAAGATGTAAT	Spacer_11	Streptococcus_phage CHPC572, complete genome.	http://www.ncbi.nlm.nih.gov/nuccore/MH937458?report=graph&v=660:648&c=339966&theme=Default&flip=false&select=null&content=1&color=0&label=1&geneModel=1&decor=0&layout=0&spacing=0&alncolor=on
CRISPR_SEQUENCE_11Sat_Apr_18_05_06_53_2020_9231415871432138476	CRISPR_SEQUENCE_11Sat_Apr_18_05_06_53_2020_9231415871432138476_11_1|1-30	MF580760	581	552	CGGTGCTT	ATAGCTAA	24	+	NA	NA	NA	NA	0	AUUACAUCUUUUGUUUUUGUUAAAUCAAUC	AATTGATTTAACCAAATCAAAAGATGTAAT	Spacer_11	Streptococcus_phage 7T, complete genome.	http://www.ncbi.nlm.nih.gov/nuccore/MF580760?report=graph&v=573:561&c=339966&theme=Default&flip=false&select=null&content=1&color=0&label=1&geneModel=1&decor=0&layout=0&spacing=0&alncolor=on
CRISPR_SEQUENCE_11Sat_Apr_18_05_06_53_2020_9231415871432138476	CRISPR_SEQUENCE_11Sat_Apr_18_05_06_53_2020_9231415871432138476_11_1|1-30	MF580763	598	569	CGGTGCTT	ATAGCTAA	24	+	NA	NA	NA	NA	0	AUUACAUCUUUUGUUUUUGUUAAAUCAAUC	AATTGATTTAACCAAATCAAAAGATGTAAT	Spacer_11	Streptococcus_phage 16B8, complete genome.	http://www.ncbi.nlm.nih.gov/nuccore/MF580763?report=graph&v=590:578&c=339966&theme=Default&flip=false&select=null&content=1&color=0&label=1&geneModel=1&decor=0&layout=0&spacing=0&alncolor=on
CRISPR_SEQUENCE_11Sat_Apr_18_05_06_53_2020_9231415871432138476	CRISPR_SEQUENCE_11Sat_Apr_18_05_06_53_2020_9231415871432138476_11_1|1-30	MF580767	839	810	CGGTGCTT	ATAGCTAA	24	+	NA	NA	NA	NA	0	AUUACAUCUUUUGUUUUUGUUAAAUCAAUC	AATTGATTTAACCAAATCAAAAGATGTAAT	Spacer_11	Streptococcus_phage B5, complete genome.	http://www.ncbi.nlm.nih.gov/nuccore/MF580767?report=graph&v=831:819&c=339966&theme=Default&flip=false&select=null&content=1&color=0&label=1&geneModel=1&decor=0&layout=0&spacing=0&alncolor=on
CRISPR_SEQUENCE_11Sat_Apr_18_05_06_53_2020_9231415871432138476	CRISPR_SEQUENCE_11Sat_Apr_18_05_06_53_2020_9231415871432138476_11_1|1-30	KY705251	599	570	CGGTGCTT	ATAGCTAA	24	+	NA	NA	NA	NA	0	AUUACAUCUUUUGUUUUUGUUAAAUCAAUC	AATTGATTTAACCAAATCAAAAGATGTAAT	Spacer_11	Streptococcus_phage P0091, complete genome.	http://www.ncbi.nlm.nih.gov/nuccore/KY705251?report=graph&v=591:579&c=339966&theme=Default&flip=false&select=null&content=1&color=0&label=1&geneModel=1&decor=0&layout=0&spacing=0&alncolor=on
CRISPR_SEQUENCE_11Sat_Apr_18_05_06_53_2020_9231415871432138476	CRISPR_SEQUENCE_11Sat_Apr_18_05_06_53_2020_9231415871432138476_11_1|1-30	MF580766	598	569	CGGTGCTT	ATAGCTAA	24	+	NA	NA	NA	NA	0	AUUACAUCUUUUGUUUUUGUUAAAUCAAUC	AATTGATTTAACCAAATCAAAAGATGTAAT	Spacer_11	Streptococcus_phage B0, complete genome.	http://www.ncbi.nlm.nih.gov/nuccore/MF580766?report=graph&v=590:578&c=339966&theme=Default&flip=false&select=null&content=1&color=0&label=1&geneModel=1&decor=0&layout=0&spacing=0&alncolor=on
CRISPR_SEQUENCE_11Sat_Apr_18_05_06_53_2020_9231415871432138476	CRISPR_SEQUENCE_11Sat_Apr_18_05_06_53_2020_9231415871432138476_11_1|1-30	7000000086-SRS049147_LANL_scaffold_26848	14264	14235	CGGTGCTT	ATGCAAGA	24	+	NA	NA	NA	NA	0	AUUACAUCUUUUGUUUUUGUUAAAUCAAUC	GATTGATTTAACTAAGTCAAAAGATGTAAT	Spacer_11		https://img.jgi.doe.gov/cgi-bin/vr/main.cgi?section=MetaDetail&page=metaScaffoldDetail&taxon_oid=7000000086&scaffold_oid=SRS049147_LANL_scaffold_26848&data_type=assembled
CRISPR_SEQUENCE_11Sat_Apr_18_05_06_53_2020_9231415871432138476	CRISPR_SEQUENCE_11Sat_Apr_18_05_06_53_2020_9231415871432138476_11_1|1-30	7000000029-SRS042131_WUGC_scaffold_57294	18375	18346	CGGTGCTT	ATGCAAGA	24	+	NA	NA	NA	NA	0	AUUACAUCUUUUGUUUUUGUUAAAUCAAUC	GATTGATTTAACCAAGTCAAAAGATGTAAT	Spacer_11		https://img.jgi.doe.gov/cgi-bin/vr/main.cgi?section=MetaDetail&page=metaScaffoldDetail&taxon_oid=7000000029&scaffold_oid=SRS042131_WUGC_scaffold_57294&data_type=assembled
CRISPR_SEQUENCE_11Sat_Apr_18_05_06_53_2020_9231415871432138476	CRISPR_SEQUENCE_11Sat_Apr_18_05_06_53_2020_9231415871432138476_11_1|1-30	3300007996-Ga0111052_101046	11474	11445	CGGTGCTT	ATGCAAGA	24	+	NA	NA	NA	NA	0	AUUACAUCUUUUGUUUUUGUUAAAUCAAUC	GATTGATTTAACTAAGTCAAAAGATGTAAT	Spacer_11		https://img.jgi.doe.gov/cgi-bin/vr/main.cgi?section=MetaDetail&page=metaScaffoldDetail&taxon_oid=3300007996&scaffold_oid=Ga0111052_101046&data_type=assembled
CRISPR_SEQUENCE_11Sat_Apr_18_05_06_53_2020_9231415871432138476	CRISPR_SEQUENCE_11Sat_Apr_18_05_06_53_2020_9231415871432138476_11_1|1-30	7000000608-SRS024375_LANL_scaffold_43610	21979	22008	CGGTGCTT	ATGCAAAA	24	-	NA	NA	NA	NA	0	AUUACAUCUUUUGUUUUUGUUAAAUCAAUC	GATTGATTTAACTAAGTCAAAAGATGTAAT	Spacer_11		https://img.jgi.doe.gov/cgi-bin/vr/main.cgi?section=MetaDetail&page=metaScaffoldDetail&taxon_oid=7000000608&scaffold_oid=SRS024375_LANL_scaffold_43610&data_type=assembled
CRISPR_SEQUENCE_11Sat_Apr_18_05_06_53_2020_9231415871432138476	CRISPR_SEQUENCE_11Sat_Apr_18_05_06_53_2020_9231415871432138476_11_1|1-30	7000000224-SRS014573_WUGC_scaffold_52691	24415	24444	CGGTGCTT	ATGCAAGA	24	-	NA	NA	NA	NA	0	AUUACAUCUUUUGUUUUUGUUAAAUCAAUC	GATTGATTTAACCAAGTCAAAAGATGTAAT	Spacer_11		https://img.jgi.doe.gov/cgi-bin/vr/main.cgi?section=MetaDetail&page=metaScaffoldDetail&taxon_oid=7000000224&scaffold_oid=SRS014573_WUGC_scaffold_52691&data_type=assembled
CRISPR_SEQUENCE_11Sat_Apr_18_05_06_53_2020_9231415871432138476	CRISPR_SEQUENCE_11Sat_Apr_18_05_06_53_2020_9231415871432138476_11_1|1-30	3300008128-Ga0114847_100239	24918	24947	CGGTGCTT	ATGCAAAA	24	-	NA	NA	NA	NA	0	AUUACAUCUUUUGUUUUUGUUAAAUCAAUC	GATTGATTTAACTAAGTCAAAAGATGTAAT	Spacer_11		https://img.jgi.doe.gov/cgi-bin/vr/main.cgi?section=MetaDetail&page=metaScaffoldDetail&taxon_oid=3300008128&scaffold_oid=Ga0114847_100239&data_type=assembled
CRISPR_SEQUENCE_11Sat_Apr_18_05_06_53_2020_9231415871432138476	CRISPR_SEQUENCE_11Sat_Apr_18_05_06_53_2020_9231415871432138476_11_1|1-30	MK448712	4427	4398	CGGTGCTT	ATAGTCAA	22	+	NA	NA	NA	NA	0	AUUACAUCUUUUGUUUUUGUUAAAUCAAUC	AATCGATTTAACAAAAACAAGAGATATAAT	Spacer_11	Streptococcus_phage Javan237, complete genome.	http://www.ncbi.nlm.nih.gov/nuccore/MK448712?report=graph&v=4419:4407&c=339966&theme=Default&flip=false&select=null&content=1&color=0&label=1&geneModel=1&decor=0&layout=0&spacing=0&alncolor=on
CRISPR_SEQUENCE_11Sat_Apr_18_05_06_53_2020_9231415871432138476	CRISPR_SEQUENCE_11Sat_Apr_18_05_06_53_2020_9231415871432138476_11_1|1-30	3300013741-Ga0120873_100554	4732	4703	AGAGTTAA	TTTTCATA	20	+	NA	NA	NA	NA	0	AUUACAUCUUUUGUUUUUGUUAAAUCAAUC	CTTTGATGAAACAAAAACAACAGATGTAAT	Spacer_11		https://img.jgi.doe.gov/cgi-bin/vr/main.cgi?section=MetaDetail&page=metaScaffoldDetail&taxon_oid=3300013741&scaffold_oid=Ga0120873_100554&data_type=assembled
CRISPR_SEQUENCE_11Sat_Apr_18_05_06_53_2020_9231415871432138476	CRISPR_SEQUENCE_11Sat_Apr_18_05_06_53_2020_9231415871432138476_11_1|1-30	MK448880	4427	4398	CGGTGCTT	ATAGTCAA	22	+	NA	NA	NA	NA	0	AUUACAUCUUUUGUUUUUGUUAAAUCAAUC	AATCGATTTAACAAAAACAAGAGATATAAT	Spacer_11	Streptococcus_phage Javan238, complete genome.	http://www.ncbi.nlm.nih.gov/nuccore/MK448880?report=graph&v=4419:4407&c=339966&theme=Default&flip=false&select=null&content=1&color=0&label=1&geneModel=1&decor=0&layout=0&spacing=0&alncolor=on
CRISPR_SEQUENCE_11Sat_Apr_18_05_06_53_2020_9231415871432138476	CRISPR_SEQUENCE_11Sat_Apr_18_05_06_53_2020_9231415871432138476_11_1|1-30	3300008333-Ga0115302_100305	9692	9663	CGGTGCTT	ATGCAAGA	22	+	NA	NA	NA	NA	0	AUUACAUCUUUUGUUUUUGUUAAAUCAAUC	GATTGATTTAACCAAGTCGAAAGATGTAAT	Spacer_11		https://img.jgi.doe.gov/cgi-bin/vr/main.cgi?section=MetaDetail&page=metaScaffoldDetail&taxon_oid=3300008333&scaffold_oid=Ga0115302_100305&data_type=assembled
CRISPR_SEQUENCE_11Sat_Apr_18_05_06_53_2020_9231415871432138476	CRISPR_SEQUENCE_11Sat_Apr_18_05_06_53_2020_9231415871432138476_11_1|1-30	3300000115-DelMOSum2011_c10000152	34893	34864	TGTTCTTG	AATTTAGA	20	+	NA	NA	NA	NA	0	AUUACAUCUUUUGUUUUUGUUAAAUCAAUC	GATTGATTTAAAAAAAAAAAAAGATGATAA	Spacer_11		http://www.ncbi.nlm.nih.gov/nuccore/3300000115-DelMOSum2011_c10000152?report=graph&v=34877:34868&c=339966&theme=Default&flip=false&select=null&content=1&color=0&label=1&geneModel=1&decor=0&layout=0&spacing=0&alncolor=on
CRISPR_SEQUENCE_11Sat_Apr_18_05_06_53_2020_9231415871432138476	CRISPR_SEQUENCE_11Sat_Apr_18_05_06_53_2020_9231415871432138476_11_1|1-30	NZ_CP047434.1	127439	127468	TGCAGTTG	ACTATTGG	20	-	NA	NA	NA	NA	0	AUUACAUCUUUUGUUUUUGUUAAAUCAAUC	AATTGATTTATCAAAAACAAACGATCTAAG	Spacer_11	citri_strain BLH-13 plasmid pSciBLH13-6	http://www.ncbi.nlm.nih.gov/nuccore/NZ_CP047434.1?report=graph&v=127431:127474&c=339966&theme=Default&flip=false&select=null&content=1&color=0&label=1&geneModel=1&decor=0&layout=0&spacing=0&alncolor=on
CRISPR_SEQUENCE_11Sat_Apr_18_05_06_53_2020_9231415871432138476	CRISPR_SEQUENCE_11Sat_Apr_18_05_06_53_2020_9231415871432138476_11_1|1-30	HQ141411	5616	5587	TGGATCTT	ATAATGAA	22	+	NA	NA	NA	NA	0	AUUACAUCUUUUGUUUUUGUUAAAUCAAUC	GATTGATTTAACACAAACACATGATGTTAT	Spacer_11	Lactobacillus_phage Sha1, complete genome.	http://www.ncbi.nlm.nih.gov/nuccore/HQ141411?report=graph&v=5608:5595&c=339966&theme=Default&flip=false&select=null&content=1&color=0&label=1&geneModel=1&decor=0&layout=0&spacing=0&alncolor=on
CRISPR_SEQUENCE_11Sat_Apr_18_05_06_53_2020_9231415871432138476	CRISPR_SEQUENCE_11Sat_Apr_18_05_06_53_2020_9231415871432138476_11_1|1-30	MK448980	16588	16559	CGGTGCTT	ATGCAAGA	22	+	NA	NA	NA	NA	0	AUUACAUCUUUUGUUUUUGUUAAAUCAAUC	GATTGATTTGACCAAGTCAAAAGATGTAAT	Spacer_11	Streptococcus_phage Javan536, complete genome.	http://www.ncbi.nlm.nih.gov/nuccore/MK448980?report=graph&v=16580:16567&c=339966&theme=Default&flip=false&select=null&content=1&color=0&label=1&geneModel=1&decor=0&layout=0&spacing=0&alncolor=on
CRISPR_SEQUENCE_11Sat_Apr_18_05_06_53_2020_9231415871432138476	CRISPR_SEQUENCE_11Sat_Apr_18_05_06_53_2020_9231415871432138476_11_1|1-30	3300009670-Ga0116183_1005008	4499	4528	ATTACTAG	GGTTGCGC	20	-	NA	NA	NA	NA	0	AUUACAUCUUUUGUUUUUGUUAAAUCAAUC	AATTGAAGTAACACAAACAAAAGATGTAAC	Spacer_11		https://img.jgi.doe.gov/cgi-bin/vr/main.cgi?section=MetaDetail&page=metaScaffoldDetail&taxon_oid=3300009670&scaffold_oid=Ga0116183_1005008&data_type=assembled
CRISPR_SEQUENCE_11Sat_Apr_18_05_06_53_2020_9231415871432138476	CRISPR_SEQUENCE_11Sat_Apr_18_05_06_53_2020_9231415871432138476_11_1|1-30	NZ_CP047434.1	5752	5723	TGCAGTTG	ACTATTGG	20	+	NA	NA	NA	NA	0	AUUACAUCUUUUGUUUUUGUUAAAUCAAUC	AATTGATTTATCAAAAACAAACGATCTAAG	Spacer_11	citri_strain BLH-13 plasmid pSciBLH13-6	http://www.ncbi.nlm.nih.gov/nuccore/NZ_CP047434.1?report=graph&v=5742:5731&c=339966&theme=Default&flip=false&select=null&content=1&color=0&label=1&geneModel=1&decor=0&layout=0&spacing=0&alncolor=on
CRISPR_SEQUENCE_11Sat_Apr_18_05_06_53_2020_9231415871432138476	CRISPR_SEQUENCE_11Sat_Apr_18_05_06_53_2020_9231415871432138476_11_1|1-30	3300008362-Ga0115107_100190	21735	21764	CGGTGCTT	ATGCAAGA	22	-	NA	NA	NA	NA	0	AUUACAUCUUUUGUUUUUGUUAAAUCAAUC	GATTGATTTAACCAAGTCGAAAGATGTAAT	Spacer_11		https://img.jgi.doe.gov/cgi-bin/vr/main.cgi?section=MetaDetail&page=metaScaffoldDetail&taxon_oid=3300008362&scaffold_oid=Ga0115107_100190&data_type=assembled
CRISPR_SEQUENCE_11Sat_Apr_18_05_06_53_2020_9231415871432138476	CRISPR_SEQUENCE_11Sat_Apr_18_05_06_53_2020_9231415871432138476_11_1|1-30	3300008138-Ga0114843_100355	25646	25675	CGGTGCTT	ATGCAAGA	22	-	NA	NA	NA	NA	0	AUUACAUCUUUUGUUUUUGUUAAAUCAAUC	GATTGATTTAACCAAGTCGAAAGATGTAAT	Spacer_11		https://img.jgi.doe.gov/cgi-bin/vr/main.cgi?section=MetaDetail&page=metaScaffoldDetail&taxon_oid=3300008138&scaffold_oid=Ga0114843_100355&data_type=assembled
CRISPR_SEQUENCE_11Sat_Apr_18_05_06_53_2020_9231415871432138476	CRISPR_SEQUENCE_11Sat_Apr_18_05_06_53_2020_9231415871432138476_11_1|1-30	3300007541-Ga0099848_1004006	2621	2650	ACAGATAG	TTTTTTGC	20	-	NA	NA	NA	NA	0	AUUACAUCUUUUGUUUUUGUUAAAUCAAUC	AAAAGATTTAACAAAAATAAATGATGTAAT	Spacer_11		https://img.jgi.doe.gov/cgi-bin/vr/main.cgi?section=MetaDetail&page=metaScaffoldDetail&taxon_oid=3300007541&scaffold_oid=Ga0099848_1004006&data_type=assembled
CRISPR_SEQUENCE_11Sat_Apr_18_05_06_53_2020_9231415871432138476	CRISPR_SEQUENCE_11Sat_Apr_18_05_06_53_2020_9231415871432138476_11_1|1-30	3300008090-Ga0114309_101375	9119	9148	CGGTGCTT	ATGCAAGA	22	-	NA	NA	NA	NA	0	AUUACAUCUUUUGUUUUUGUUAAAUCAAUC	GATTGATTTAACCAAGTCGAAAGATGTAAT	Spacer_11		https://img.jgi.doe.gov/cgi-bin/vr/main.cgi?section=MetaDetail&page=metaScaffoldDetail&taxon_oid=3300008090&scaffold_oid=Ga0114309_101375&data_type=assembled
CRISPR_SEQUENCE_11Sat_Apr_18_05_06_53_2020_9231415871432138476	CRISPR_SEQUENCE_11Sat_Apr_18_05_06_53_2020_9231415871432138476_11_1|1-30	3300007538-Ga0099851_1002117	8170	8199	ACAGATAG	TTTTTTGC	20	-	NA	NA	NA	NA	0	AUUACAUCUUUUGUUUUUGUUAAAUCAAUC	AAAAGATTTAACAAAAATAAATGATGTAAT	Spacer_11		https://img.jgi.doe.gov/cgi-bin/vr/main.cgi?section=MetaDetail&page=metaScaffoldDetail&taxon_oid=3300007538&scaffold_oid=Ga0099851_1002117&data_type=assembled
CRISPR_SEQUENCE_11Sat_Apr_18_05_06_53_2020_9231415871432138476	CRISPR_SEQUENCE_11Sat_Apr_18_05_06_53_2020_9231415871432138476_11_1|1-30	3300007318-Ga0104925_100719	9933	9962	CGGTGCTT	ATGCAAGA	22	-	NA	NA	NA	NA	0	AUUACAUCUUUUGUUUUUGUUAAAUCAAUC	GATTGATTTAACCAAGTCGAAAGATGTAAT	Spacer_11		https://img.jgi.doe.gov/cgi-bin/vr/main.cgi?section=MetaDetail&page=metaScaffoldDetail&taxon_oid=3300007318&scaffold_oid=Ga0104925_100719&data_type=assembled
CRISPR_SEQUENCE_11Sat_Apr_18_05_06_53_2020_9231415871432138476	CRISPR_SEQUENCE_11Sat_Apr_18_05_06_53_2020_9231415871432138476_11_1|1-30	3300007539-Ga0099849_1004281	5377	5406	ACAGATAG	TTTTTTGC	20	-	NA	NA	NA	NA	0	AUUACAUCUUUUGUUUUUGUUAAAUCAAUC	AAAAGATTTAACAAAAATAAATGATGTAAT	Spacer_11		https://img.jgi.doe.gov/cgi-bin/vr/main.cgi?section=MetaDetail&page=metaScaffoldDetail&taxon_oid=3300007539&scaffold_oid=Ga0099849_1004281&data_type=assembled
CRISPR_SEQUENCE_11Sat_Apr_18_05_06_53_2020_9231415871432138476	CRISPR_SEQUENCE_11Sat_Apr_18_05_06_53_2020_9231415871432138476_11_1|1-30	3300006802-Ga0070749_10000410	5011	5040	ACAGATAG	TTTTTTGC	20	-	NA	NA	NA	NA	0	AUUACAUCUUUUGUUUUUGUUAAAUCAAUC	AAAAGATTTAACAAAAATAAATGATGTAAT	Spacer_11		https://img.jgi.doe.gov/cgi-bin/vr/main.cgi?section=MetaDetail&page=metaScaffoldDetail&taxon_oid=3300006802&scaffold_oid=Ga0070749_10000410&data_type=assembled
CRISPR_SEQUENCE_11Sat_Apr_18_05_06_53_2020_9231415871432138476	CRISPR_SEQUENCE_11Sat_Apr_18_05_06_53_2020_9231415871432138476_11_1|1-30	NZ_CP046373.1	17608	17637	TGCAGTTG	ACTATTGG	20	-	NA	NA	NA	NA	0	AUUACAUCUUUUGUUUUUGUUAAAUCAAUC	AATTGATTTATCAAAAACAAACGATCTAAG	Spacer_11	citri_strain LB 319 plasmid pScpLB319-2, complete sequence	http://www.ncbi.nlm.nih.gov/nuccore/NZ_CP046373.1?report=graph&v=17600:17643&c=339966&theme=Default&flip=false&select=null&content=1&color=0&label=1&geneModel=1&decor=0&layout=0&spacing=0&alncolor=on
CRISPR_SEQUENCE_11Sat_Apr_18_05_06_53_2020_9231415871432138476	CRISPR_SEQUENCE_11Sat_Apr_18_05_06_53_2020_9231415871432138476_11_1|1-30	NZ_CP047444.1	52884	52913	TGCAGTTG	ACTATTGG	20	-	NA	NA	NA	NA	0	AUUACAUCUUUUGUUUUUGUUAAAUCAAUC	AATTGATTTATCAAAAACAAACGATCTAAG	Spacer_11	citri_strain BLH-MB plasmid pSciBLHMB-7	http://www.ncbi.nlm.nih.gov/nuccore/NZ_CP047444.1?report=graph&v=52876:52919&c=339966&theme=Default&flip=false&select=null&content=1&color=0&label=1&geneModel=1&decor=0&layout=0&spacing=0&alncolor=on
CRISPR_SEQUENCE_11Sat_Apr_18_05_06_53_2020_9231415871432138476	CRISPR_SEQUENCE_11Sat_Apr_18_05_06_53_2020_9231415871432138476_11_1|1-30	NZ_CP047438.1	51522	51551	TGCAGTTG	ACTATTGG	20	-	NA	NA	NA	NA	0	AUUACAUCUUUUGUUUUUGUUAAAUCAAUC	AATTGATTTATCAAAAACAAACGATCTAAG	Spacer_11	citri_strain BLH-MB plasmid pSciBLHMB-1, complete sequence	http://www.ncbi.nlm.nih.gov/nuccore/NZ_CP047438.1?report=graph&v=51514:51557&c=339966&theme=Default&flip=false&select=null&content=1&color=0&label=1&geneModel=1&decor=0&layout=0&spacing=0&alncolor=on
CRISPR_SEQUENCE_11Sat_Apr_18_05_06_53_2020_9231415871432138476	CRISPR_SEQUENCE_11Sat_Apr_18_05_06_53_2020_9231415871432138476_11_1|1-30	NZ_CP047429.1	14239	14268	TGCAGTTG	ACTATTGG	20	-	NA	NA	NA	NA	0	AUUACAUCUUUUGUUUUUGUUAAAUCAAUC	AATTGATTTATCAAAAACAAACGATCTAAG	Spacer_11	citri_strain BLH-13 plasmid pSciBLH13-1, complete sequence	http://www.ncbi.nlm.nih.gov/nuccore/NZ_CP047429.1?report=graph&v=14231:14274&c=339966&theme=Default&flip=false&select=null&content=1&color=0&label=1&geneModel=1&decor=0&layout=0&spacing=0&alncolor=on
CRISPR_SEQUENCE_7Sat_Apr_18_05_06_53_2020_9231415871432133792	CRISPR_SEQUENCE_7Sat_Apr_18_05_06_53_2020_9231415871432133792_7_1|1-30	MK448876	12821	12792	AGGGTGAT	CACAGGTT	22	+	NA	NA	NA	NA	0	CAAAAACUUCUUUACCGUGGACAUCAUGUA	TACATGATGTTCATGGTAAAGAAGTGTTCG	Spacer_7	Streptococcus_phage Javan214, complete genome.	http://www.ncbi.nlm.nih.gov/nuccore/MK448876?report=graph&v=12809:12798&c=339966&theme=Default&flip=false&select=null&content=1&color=0&label=1&geneModel=1&decor=0&layout=0&spacing=0&alncolor=on
CRISPR_SEQUENCE_9Sat_Apr_18_05_06_53_2020_923141587143213927	CRISPR_SEQUENCE_9Sat_Apr_18_05_06_53_2020_923141587143213927_9_1|1-30	3300013131-Ga0172373_10011007	8745	8774	TTACCTAA	GAGTCGTT	22	-	NA	NA	NA	NA	0	GAAGAAUCGGGUGCAAUUUGUAAGAUAAAA	TTTTAAATTACAAATTGCACACGATCCTTC	Spacer_9		https://img.jgi.doe.gov/cgi-bin/vr/main.cgi?section=MetaDetail&page=metaScaffoldDetail&taxon_oid=3300013131&scaffold_oid=Ga0172373_10011007&data_type=assembled
CRISPR_SEQUENCE_9Sat_Apr_18_05_06_53_2020_923141587143213927	CRISPR_SEQUENCE_9Sat_Apr_18_05_06_53_2020_923141587143213927_9_1|1-30	3300013132-Ga0172372_10001730	18714	18743	TTACCTAA	GAGTCGTT	22	-	NA	NA	NA	NA	0	GAAGAAUCGGGUGCAAUUUGUAAGAUAAAA	TTTTAAATTACAAATTGCACACGATCCTTC	Spacer_9		https://img.jgi.doe.gov/cgi-bin/vr/main.cgi?section=MetaDetail&page=metaScaffoldDetail&taxon_oid=3300013132&scaffold_oid=Ga0172372_10001730&data_type=assembled
CRISPR_SEQUENCE_3Sat_Apr_18_05_06_53_2020_9231415871432139576	CRISPR_SEQUENCE_3Sat_Apr_18_05_06_53_2020_9231415871432139576_3_1|1-30	MN698239	16564	16535	TACATGGG	AAATAAAA	22	+	NA	NA	NA	NA	0	GAUACGAUAGUCAAUAAGCAAAGUAUUUUU	AAAAATAATTTTTTTATTGACTATCTTATC	Spacer_3	Pelagibacter_phage HTVC023P, complete genome.	http://www.ncbi.nlm.nih.gov/nuccore/MN698239?report=graph&v=16556:16543&c=339966&theme=Default&flip=false&select=null&content=1&color=0&label=1&geneModel=1&decor=0&layout=0&spacing=0&alncolor=on
CRISPR_SEQUENCE_9Sat_Apr_18_05_06_53_2020_923141587143213927	CRISPR_SEQUENCE_9Sat_Apr_18_05_06_53_2020_923141587143213927_9_1|1-30	NZ_CP046625.1	580	609	CGGGTGTT	AAGGCTTT	20	-	NA	NA	NA	NA	0	GAAGAAUCGGGUGCAAUUUGUAAGAUAAAA	CTTTATTTTACAAGTTGCACCCGATTTTTT	Spacer_9	sp._CNU G3 plasmid p1_CUN_G3, complete sequence	http://www.ncbi.nlm.nih.gov/nuccore/NZ_CP046625.1?report=graph&v=572:615&c=339966&theme=Default&flip=false&select=null&content=1&color=0&label=1&geneModel=1&decor=0&layout=0&spacing=0&alncolor=on
CRISPR_SEQUENCE_8Sat_Apr_18_05_06_53_2020_9231415871432138872	CRISPR_SEQUENCE_8Sat_Apr_18_05_06_53_2020_9231415871432138872_8_1|1-30	3300010882-Ga0123354_10000006	84396	84367	GTCAACAA	GAAAGAGA	24	+	NA	NA	NA	NA	0	UAGACACAUAUAAUUUCCUCCAAAUUAUUU	AAATAATTTGGAGGAAATTATATATGAATA	Spacer_8		https://img.jgi.doe.gov/cgi-bin/vr/main.cgi?section=MetaDetail&page=metaScaffoldDetail&taxon_oid=3300010882&scaffold_oid=Ga0123354_10000006&data_type=assembled
CRISPR_SEQUENCE_15Sat_Apr_18_05_06_53_2020_923141587143213859	CRISPR_SEQUENCE_15Sat_Apr_18_05_06_53_2020_923141587143213859_15_1|1-30	MK448702	40755	40726	TGGTGCAA	AACAAGTT	22	+	NA	NA	NA	NA	0	UAAAUUUGUUUAGAGCUAAACUUACCACCU	AGGTGGCAAGTTTAGTACTAAACAAATCTA	Spacer_15	Streptococcus_phage Javan199, complete genome.	http://www.ncbi.nlm.nih.gov/nuccore/MK448702?report=graph&v=40747:40734&c=339966&theme=Default&flip=false&select=null&content=1&color=0&label=1&geneModel=1&decor=0&layout=0&spacing=0&alncolor=on
CRISPR_SEQUENCE_8Sat_Apr_18_05_06_53_2020_9231415871432138872	CRISPR_SEQUENCE_8Sat_Apr_18_05_06_53_2020_9231415871432138872_8_1|1-30	3300006752-Ga0098048_1003392	2197	2226	CCGCCGCA	TACATCTC	20	-	NA	NA	NA	NA	0	UAGACACAUAUAAUUUCCUCCAAAUUAUUU	TCATAATTTGGAAGAAAGTATATGTGTCTG	Spacer_8		https://img.jgi.doe.gov/cgi-bin/vr/main.cgi?section=MetaDetail&page=metaScaffoldDetail&taxon_oid=3300006752&scaffold_oid=Ga0098048_1003392&data_type=assembled
CRISPR_SEQUENCE_24Sat_Apr_18_05_06_53_2020_9231415871432132005	CRISPR_SEQUENCE_24Sat_Apr_18_05_06_53_2020_9231415871432132005_24_1|1-30	3300010279-Ga0129313_1000305	16467	16496	TGGCGATT	CTCACATT	24	-	NA	NA	NA	NA	0	UAGCAGAAGGCAGCAAAUGGUUAGGUUGGC	GCCAACCTAACCACTTGCTACCTTCAGCTA	Spacer_24		https://img.jgi.doe.gov/cgi-bin/vr/main.cgi?section=MetaDetail&page=metaScaffoldDetail&taxon_oid=3300010279&scaffold_oid=Ga0129313_1000305&data_type=assembled
CRISPR_SEQUENCE_8Sat_Apr_18_05_06_53_2020_9231415871432138872	CRISPR_SEQUENCE_8Sat_Apr_18_05_06_53_2020_9231415871432138872_8_1|1-30	3300009716-Ga0116191_1001773	10745	10774	AAGAAATG	GACAAGCA	22	-	NA	NA	NA	NA	0	UAGACACAUAUAAUUUCCUCCAAAUUAUUU	AGATAATTTGGAGGAAATTATAAATGTCAA	Spacer_8		https://img.jgi.doe.gov/cgi-bin/vr/main.cgi?section=MetaDetail&page=metaScaffoldDetail&taxon_oid=3300009716&scaffold_oid=Ga0116191_1001773&data_type=assembled
CRISPR_SEQUENCE_8Sat_Apr_18_05_06_53_2020_9231415871432138872	CRISPR_SEQUENCE_8Sat_Apr_18_05_06_53_2020_9231415871432138872_8_1|1-30	3300001598-EMG_10005802	17105	17134	AAACGCAA	TAAAAATT	22	-	NA	NA	NA	NA	0	UAGACACAUAUAAUUUCCUCCAAAUUAUUU	AAGTAATTTGGAGGAAATTTTATGTTTATA	Spacer_8		https://img.jgi.doe.gov/cgi-bin/vr/main.cgi?section=MetaDetail&page=metaScaffoldDetail&taxon_oid=3300001598&scaffold_oid=EMG_10005802&data_type=assembled
CRISPR_SEQUENCE_24Sat_Apr_18_05_06_53_2020_9231415871432132005	CRISPR_SEQUENCE_24Sat_Apr_18_05_06_53_2020_9231415871432132005_24_1|1-30	3300006879-Ga0079226_10004906	9922	9951	TAGCTATA	TGTACATT	24	-	NA	NA	NA	NA	0	UAGCAGAAGGCAGCAAAUGGUUAGGUUGGC	GCCAACCTAACCATTTACGGCCTTCTGCAA	Spacer_24		https://img.jgi.doe.gov/cgi-bin/vr/main.cgi?section=MetaDetail&page=metaScaffoldDetail&taxon_oid=3300006879&scaffold_oid=Ga0079226_10004906&data_type=assembled
CRISPR_SEQUENCE_24Sat_Apr_18_05_06_53_2020_9231415871432132005	CRISPR_SEQUENCE_24Sat_Apr_18_05_06_53_2020_9231415871432132005_24_1|1-30	MK448979	12226	12255	GAGCTATT	CTCACACT	22	-	NA	NA	NA	NA	0	UAGCAGAAGGCAGCAAAUGGUUAGGUUGGC	GCCAACCTAACCATTCTTTTCCTTCTGCTA	Spacer_24	Streptococcus_phage Javan534, complete genome.	http://www.ncbi.nlm.nih.gov/nuccore/MK448979?report=graph&v=12218:12263&c=339966&theme=Default&flip=false&select=null&content=1&color=0&label=1&geneModel=1&decor=0&layout=0&spacing=0&alncolor=on
CRISPR_SEQUENCE_24Sat_Apr_18_05_06_53_2020_9231415871432132005	CRISPR_SEQUENCE_24Sat_Apr_18_05_06_53_2020_9231415871432132005_24_1|1-30	MK448800	12227	12256	GAGCTATT	CTCACACT	22	-	NA	NA	NA	NA	0	UAGCAGAAGGCAGCAAAUGGUUAGGUUGGC	GCCAACCTAACCATTCTTTTCCTTCTGCTA	Spacer_24	Streptococcus_phage Javan539, complete genome.	http://www.ncbi.nlm.nih.gov/nuccore/MK448800?report=graph&v=12219:12264&c=339966&theme=Default&flip=false&select=null&content=1&color=0&label=1&geneModel=1&decor=0&layout=0&spacing=0&alncolor=on
CRISPR_SEQUENCE_24Sat_Apr_18_05_06_53_2020_9231415871432132005	CRISPR_SEQUENCE_24Sat_Apr_18_05_06_53_2020_9231415871432132005_24_1|1-30	MK448799	12226	12255	GAGCTATT	CTCACACT	22	-	NA	NA	NA	NA	0	UAGCAGAAGGCAGCAAAUGGUUAGGUUGGC	GCCAACCTAACCATTCTTTTCCTTCTGCTA	Spacer_24	Streptococcus_phage Javan535, complete genome.	http://www.ncbi.nlm.nih.gov/nuccore/MK448799?report=graph&v=12218:12263&c=339966&theme=Default&flip=false&select=null&content=1&color=0&label=1&geneModel=1&decor=0&layout=0&spacing=0&alncolor=on
CRISPR_SEQUENCE_24Sat_Apr_18_05_06_53_2020_9231415871432132005	CRISPR_SEQUENCE_24Sat_Apr_18_05_06_53_2020_9231415871432132005_24_1|1-30	MK448724	11665	11694	TTGCTATT	TTCACATT	24	-	NA	NA	NA	NA	0	UAGCAGAAGGCAGCAAAUGGUUAGGUUGGC	GCCAACCTAACCAATTGCTGCCTTCAGCAA	Spacer_24	Streptococcus_phage Javan273, complete genome.	http://www.ncbi.nlm.nih.gov/nuccore/MK448724?report=graph&v=11657:11700&c=339966&theme=Default&flip=false&select=null&content=1&color=0&label=1&geneModel=1&decor=0&layout=0&spacing=0&alncolor=on
CRISPR_SEQUENCE_20Sat_Apr_18_05_06_53_2020_9231415871432133446	CRISPR_SEQUENCE_20Sat_Apr_18_05_06_53_2020_9231415871432133446_20_1|1-30	3300002174-JGI24710J26742_10004463	5053	5082	TGGAGGAT	CAACCTGT	28	-	NA	NA	NA	NA	0	UUAAAUUAAAUAAGAUUACCAUUUUCAUCU	AGATGAAAATGGTAATCTTATTTAATATAA	Spacer_20		https://img.jgi.doe.gov/cgi-bin/vr/main.cgi?section=MetaDetail&page=metaScaffoldDetail&taxon_oid=3300002174&scaffold_oid=JGI24710J26742_10004463&data_type=assembled
CRISPR_SEQUENCE_24Sat_Apr_18_05_06_53_2020_9231415871432132005	CRISPR_SEQUENCE_24Sat_Apr_18_05_06_53_2020_9231415871432132005_24_1|1-30	MK448718	13308	13337	TGGCTATT	CTCACACT	22	-	NA	NA	NA	NA	0	UAGCAGAAGGCAGCAAAUGGUUAGGUUGGC	GCCAACCTAACCACTTGCTACCTTCAGCGA	Spacer_24	Streptococcus_phage Javan253, complete genome.	http://www.ncbi.nlm.nih.gov/nuccore/MK448718?report=graph&v=13300:13343&c=339966&theme=Default&flip=false&select=null&content=1&color=0&label=1&geneModel=1&decor=0&layout=0&spacing=0&alncolor=on
CRISPR_SEQUENCE_20Sat_Apr_18_05_06_53_2020_9231415871432133446	CRISPR_SEQUENCE_20Sat_Apr_18_05_06_53_2020_9231415871432133446_20_1|1-30	3300002164-JGI24708J26588_10007575	5936	5965	TGGAGGAA	CAACCTGT	26	-	NA	NA	NA	NA	0	UUAAAUUAAAUAAGAUUACCAUUUUCAUCU	TGATGAAAATGGAAATCTTATTTAATTTAA	Spacer_20		https://img.jgi.doe.gov/cgi-bin/vr/main.cgi?section=MetaDetail&page=metaScaffoldDetail&taxon_oid=3300002164&scaffold_oid=JGI24708J26588_10007575&data_type=assembled
CRISPR_SEQUENCE_20Sat_Apr_18_05_06_53_2020_9231415871432133446	CRISPR_SEQUENCE_20Sat_Apr_18_05_06_53_2020_9231415871432133446_20_1|1-30	3300002173-JGI24709J26583_10007353	6422	6393	TGGAGGAT	CAACCTGT	28	+	NA	NA	NA	NA	0	UUAAAUUAAAUAAGAUUACCAUUUUCAUCU	AGATGAAAATGGTAATCTTATTTAATATAA	Spacer_20		https://img.jgi.doe.gov/cgi-bin/vr/main.cgi?section=MetaDetail&page=metaScaffoldDetail&taxon_oid=3300002173&scaffold_oid=JGI24709J26583_10007353&data_type=assembled
CRISPR_SEQUENCE_20Sat_Apr_18_05_06_53_2020_9231415871432133446	CRISPR_SEQUENCE_20Sat_Apr_18_05_06_53_2020_9231415871432133446_20_1|1-30	3300002168-JGI24712J26585_10001140	6001	5972	TGGAGGAT	CAACCTGT	28	+	NA	NA	NA	NA	0	UUAAAUUAAAUAAGAUUACCAUUUUCAUCU	AGATGAAAATGGTAATCTTATTTAATATAA	Spacer_20		https://img.jgi.doe.gov/cgi-bin/vr/main.cgi?section=MetaDetail&page=metaScaffoldDetail&taxon_oid=3300002168&scaffold_oid=JGI24712J26585_10001140&data_type=assembled
CRISPR_SEQUENCE_20Sat_Apr_18_05_06_53_2020_9231415871432133446	CRISPR_SEQUENCE_20Sat_Apr_18_05_06_53_2020_9231415871432133446_20_1|1-30	3300002170-JGI24711J26586_10001078	15198	15227	TGGAGGAT	CAACCTGT	28	-	NA	NA	NA	NA	0	UUAAAUUAAAUAAGAUUACCAUUUUCAUCU	AGATGAAAATGGTAATCTTATTTAATATAA	Spacer_20		https://img.jgi.doe.gov/cgi-bin/vr/main.cgi?section=MetaDetail&page=metaScaffoldDetail&taxon_oid=3300002170&scaffold_oid=JGI24711J26586_10001078&data_type=assembled
CRISPR_SEQUENCE_20Sat_Apr_18_05_06_53_2020_9231415871432133446	CRISPR_SEQUENCE_20Sat_Apr_18_05_06_53_2020_9231415871432133446_20_1|1-30	3300005611-Ga0074647_1000059	59216	59187	GGCAACTG	ATACCAGT	22	+	NA	NA	NA	NA	0	UUAAAUUAAAUAAGAUUACCAUUUUCAUCU	AGATGAAAATGGTAATATTATTTTATATAG	Spacer_20		https://img.jgi.doe.gov/cgi-bin/vr/main.cgi?section=MetaDetail&page=metaScaffoldDetail&taxon_oid=3300005611&scaffold_oid=Ga0074647_1000059&data_type=assembled
CRISPR_SEQUENCE_20Sat_Apr_18_05_06_53_2020_9231415871432133446	CRISPR_SEQUENCE_20Sat_Apr_18_05_06_53_2020_9231415871432133446_20_1|1-30	3300018876-Ga0181564_10002623	11043	11072	TGATAACA	GGTGTTAG	22	-	NA	NA	NA	NA	0	UUAAAUUAAAUAAGAUUACCAUUUUCAUCU	AGATGATAATGGTAATCTAATTATATTTAA	Spacer_20		https://img.jgi.doe.gov/cgi-bin/vr/main.cgi?section=MetaDetail&page=metaScaffoldDetail&taxon_oid=3300018876&scaffold_oid=Ga0181564_10002623&data_type=assembled
CRISPR_SEQUENCE_20Sat_Apr_18_05_06_53_2020_9231415871432133446	CRISPR_SEQUENCE_20Sat_Apr_18_05_06_53_2020_9231415871432133446_20_1|1-30	3300008561-Ga0111060_100067	105453	105482	TAATAATA	GATTTTAA	22	-	NA	NA	NA	NA	0	UUAAAUUAAAUAAGAUUACCAUUUUCAUCU	AGATGAAAATGGTAATCCTATTGTATTTGA	Spacer_20		https://img.jgi.doe.gov/cgi-bin/vr/main.cgi?section=MetaDetail&page=metaScaffoldDetail&taxon_oid=3300008561&scaffold_oid=Ga0111060_100067&data_type=assembled
CRISPR_SEQUENCE_20Sat_Apr_18_05_06_53_2020_9231415871432133446	CRISPR_SEQUENCE_20Sat_Apr_18_05_06_53_2020_9231415871432133446_20_1|1-30	3300001661-JGI12053J15887_10000125	2289	2318	TGAATTAA	CAAGCTAT	22	-	NA	NA	NA	NA	0	UUAAAUUAAAUAAGAUUACCAUUUUCAUCU	AAAAAAAAATGGTAATCTTATTTTATTTAA	Spacer_20		https://img.jgi.doe.gov/cgi-bin/vr/main.cgi?section=MetaDetail&page=metaScaffoldDetail&taxon_oid=3300001661&scaffold_oid=JGI12053J15887_10000125&data_type=assembled
CRISPR_SEQUENCE_20Sat_Apr_18_05_06_53_2020_9231415871432133446	CRISPR_SEQUENCE_20Sat_Apr_18_05_06_53_2020_9231415871432133446_20_1|1-30	3300007516-Ga0105050_10015201	2925	2954	TAGAGAAT	GGTTCAGT	22	-	NA	NA	NA	NA	0	UUAAAUUAAAUAAGAUUACCAUUUUCAUCU	AGATGTAAATGGTAATGTTACTTTATTTAA	Spacer_20		https://img.jgi.doe.gov/cgi-bin/vr/main.cgi?section=MetaDetail&page=metaScaffoldDetail&taxon_oid=3300007516&scaffold_oid=Ga0105050_10015201&data_type=assembled
CRISPR_SEQUENCE_20Sat_Apr_18_05_06_53_2020_9231415871432133446	CRISPR_SEQUENCE_20Sat_Apr_18_05_06_53_2020_9231415871432133446_20_1|1-30	3300006793-Ga0098055_1001298	941	970	ATTTATGA	GAGTATGT	20	-	NA	NA	NA	NA	0	UUAAAUUAAAUAAGAUUACCAUUUUCAUCU	AGATGAAAATGGTAATATTATTTATATACA	Spacer_20		https://img.jgi.doe.gov/cgi-bin/vr/main.cgi?section=MetaDetail&page=metaScaffoldDetail&taxon_oid=3300006793&scaffold_oid=Ga0098055_1001298&data_type=assembled
CRISPR_SEQUENCE_20Sat_Apr_18_05_06_53_2020_9231415871432133446	CRISPR_SEQUENCE_20Sat_Apr_18_05_06_53_2020_9231415871432133446_20_1|1-30	3300002835-B570J40625_100000068	7983	8012	TAATGAAA	TATGAAAC	20	-	NA	NA	NA	NA	0	UUAAAUUAAAUAAGAUUACCAUUUUCAUCU	TGATGAAAATGGTAAATTTATTTCATTTAC	Spacer_20		https://img.jgi.doe.gov/cgi-bin/vr/main.cgi?section=MetaDetail&page=metaScaffoldDetail&taxon_oid=3300002835&scaffold_oid=B570J40625_100000068&data_type=assembled
CRISPR_SEQUENCE_20Sat_Apr_18_05_06_53_2020_9231415871432133446	CRISPR_SEQUENCE_20Sat_Apr_18_05_06_53_2020_9231415871432133446_20_1|1-30	3300021364-Ga0213859_10000151	23599	23570	ACTTACAG	ACAAAACA	20	+	NA	NA	NA	NA	0	UUAAAUUAAAUAAGAUUACCAUUUUCAUCU	TTATGAAAATGTTAATCTTATTCATTTTAA	Spacer_20		https://img.jgi.doe.gov/cgi-bin/vr/main.cgi?section=MetaDetail&page=metaScaffoldDetail&taxon_oid=3300021364&scaffold_oid=Ga0213859_10000151&data_type=assembled
CRISPR_SEQUENCE_20Sat_Apr_18_05_06_53_2020_9231415871432133446	CRISPR_SEQUENCE_20Sat_Apr_18_05_06_53_2020_9231415871432133446_20_1|1-30	3300014204-Ga0172381_10001996	880	851	AAAACAAT	GCAGATAA	22	+	NA	NA	NA	NA	0	UUAAAUUAAAUAAGAUUACCAUUUUCAUCU	AGATGAGAATGGTAATGCTATTCAATTTAA	Spacer_20		https://img.jgi.doe.gov/cgi-bin/vr/main.cgi?section=MetaDetail&page=metaScaffoldDetail&taxon_oid=3300014204&scaffold_oid=Ga0172381_10001996&data_type=assembled
CRISPR_SEQUENCE_20Sat_Apr_18_05_06_53_2020_9231415871432133446	CRISPR_SEQUENCE_20Sat_Apr_18_05_06_53_2020_9231415871432133446_20_1|1-30	3300021364-Ga0213859_10000005	39062	39033	TGATAACA	GGTGTTAG	22	+	NA	NA	NA	NA	0	UUAAAUUAAAUAAGAUUACCAUUUUCAUCU	AGATGATAATGGTAATCTAATTATATTTAA	Spacer_20		https://img.jgi.doe.gov/cgi-bin/vr/main.cgi?section=MetaDetail&page=metaScaffoldDetail&taxon_oid=3300021364&scaffold_oid=Ga0213859_10000005&data_type=assembled
CRISPR_SEQUENCE_20Sat_Apr_18_05_06_53_2020_9231415871432133446	CRISPR_SEQUENCE_20Sat_Apr_18_05_06_53_2020_9231415871432133446_20_1|1-30	3300012979-Ga0123348_10000071	21110	21081	TAATTCAT	AGAGTTAT	22	+	NA	NA	NA	NA	0	UUAAAUUAAAUAAGAUUACCAUUUUCAUCU	AGATAAAAATGGTAATGTTGTTTACTTTAA	Spacer_20		https://img.jgi.doe.gov/cgi-bin/vr/main.cgi?section=MetaDetail&page=metaScaffoldDetail&taxon_oid=3300012979&scaffold_oid=Ga0123348_10000071&data_type=assembled
CRISPR_SEQUENCE_20Sat_Apr_18_05_06_53_2020_9231415871432133446	CRISPR_SEQUENCE_20Sat_Apr_18_05_06_53_2020_9231415871432133446_20_1|1-30	3300010151-Ga0098061_1000069	17257	17228	ACAGACTA	GCATCTGT	22	+	NA	NA	NA	NA	0	UUAAAUUAAAUAAGAUUACCAUUUUCAUCU	AGATGAAAATGGTACTGTTATTAAATCTAA	Spacer_20		https://img.jgi.doe.gov/cgi-bin/vr/main.cgi?section=MetaDetail&page=metaScaffoldDetail&taxon_oid=3300010151&scaffold_oid=Ga0098061_1000069&data_type=assembled
CRISPR_SEQUENCE_20Sat_Apr_18_05_06_53_2020_9231415871432133446	CRISPR_SEQUENCE_20Sat_Apr_18_05_06_53_2020_9231415871432133446_20_1|1-30	3300002408-B570J29032_109959237	5083	5054	TAATGAAA	TATGAAAC	20	+	NA	NA	NA	NA	0	UUAAAUUAAAUAAGAUUACCAUUUUCAUCU	TGATGAAAATGGTAAATTTATTTCATTTAC	Spacer_20		https://img.jgi.doe.gov/cgi-bin/vr/main.cgi?section=MetaDetail&page=metaScaffoldDetail&taxon_oid=3300002408&scaffold_oid=B570J29032_109959237&data_type=assembled
CRISPR_SEQUENCE_20Sat_Apr_18_05_06_53_2020_9231415871432133446	CRISPR_SEQUENCE_20Sat_Apr_18_05_06_53_2020_9231415871432133446_20_1|1-30	3300012983-Ga0123349_10000752	5256	5227	TAATTCAT	AGAGTTAT	22	+	NA	NA	NA	NA	0	UUAAAUUAAAUAAGAUUACCAUUUUCAUCU	AGATAAAAATGGTAATGTTGTTTACTTTAA	Spacer_20		https://img.jgi.doe.gov/cgi-bin/vr/main.cgi?section=MetaDetail&page=metaScaffoldDetail&taxon_oid=3300012983&scaffold_oid=Ga0123349_10000752&data_type=assembled
CRISPR_SEQUENCE_4Sat_Apr_18_05_06_53_2020_9231415871432133646	CRISPR_SEQUENCE_4Sat_Apr_18_05_06_53_2020_9231415871432133646_4_1|1-30	3300014826-Ga0120386_1000390	20078	20049	CGTGAGTG	TTTCTCAG	20	+	NA	NA	NA	NA	0	UUUUGGAUAAGAUAGUUAGUGAAUAUUGGG	GACTATATTCATTAACTATCTTATGCAAAA	Spacer_4		https://img.jgi.doe.gov/cgi-bin/vr/main.cgi?section=MetaDetail&page=metaScaffoldDetail&taxon_oid=3300014826&scaffold_oid=Ga0120386_1000390&data_type=assembled
CRISPR_SEQUENCE_4Sat_Apr_18_05_06_53_2020_9231415871432133646	CRISPR_SEQUENCE_4Sat_Apr_18_05_06_53_2020_9231415871432133646_4_1|1-30	NZ_CP007624.1	129264	129293	CATTTGGT	ATGAATAA	22	-	NA	NA	NA	NA	0	UUUUGGAUAAGAUAGUUAGUGAAUAUUGGG	CCCTATATTCATTAACAATTTTATCCAAAA	Spacer_4	pseudomycoides_strain 219298 plasmid unnamed, complete sequence	http://www.ncbi.nlm.nih.gov/nuccore/NZ_CP007624.1?report=graph&v=129256:129301&c=339966&theme=Default&flip=false&select=null&content=1&color=0&label=1&geneModel=1&decor=0&layout=0&spacing=0&alncolor=on
CRISPR_SEQUENCE_4Sat_Apr_18_05_06_53_2020_9231415871432133646	CRISPR_SEQUENCE_4Sat_Apr_18_05_06_53_2020_9231415871432133646_4_1|1-30	NZ_CP009649.1	1461	1432	CATTTGGT	ATGAATAA	22	+	NA	NA	NA	NA	0	UUUUGGAUAAGAUAGUUAGUGAAUAUUGGG	CCCTATATTCATTAACAATTTTATCCAAAA	Spacer_4	pseudomycoides_strain BTZ plasmid pBTZ_2, complete sequence	http://www.ncbi.nlm.nih.gov/nuccore/NZ_CP009649.1?report=graph&v=1453:1440&c=339966&theme=Default&flip=false&select=null&content=1&color=0&label=1&geneModel=1&decor=0&layout=0&spacing=0&alncolor=on

## Sheet: Ref-Seq Archaea
#Input file:	Spacer_Indiana.fasta;	Selected Databases:	REFSEQ_ARCHAEA/archaea.fa;	Cut-off score: 20;	Spacer match reward: +1,	mismatch penalty: -1;
# 3' protospacer handle-	base match score:0,	base mismatch score:0;	PAM match score: +5;
# 5' protospacer handle-	base match score:0,	base mismatch score:0;	PAM match score: +5;
#Spacer_ID	Spacer_index	Protospacer_seq_id	Protospacer_start	Protospacer_stop	Flank_3p(protospacer)	Flank_5p(protospacer)	Score	Protospacer_Strand	Matching_pam_in_3p_of_forward_strand	Matching_pam_in_5p_of_forward_strand	Matching_pam_in_3p_of_negative_strand	Matching_pam_in_5p_of_negative_strand	Potential_self_match?	Spacer (5' to 3')	Protospacer (5' to 3')	Spacer_description	Protospacer_description	Link
CRISPR_SEQUENCE_9Sat_Apr_18_05_16_15_2020_033191587143775687	CRISPR_SEQUENCE_9Sat_Apr_18_05_16_15_2020_033191587143775687_9_1|1-30	NZ_AOIL01000009.1	16067	16038	GTTCACAC	AGCAACCA	20	+	NA	NA	NA	NA	0	GAAGAAUCGGGUGCAAUUUGUAAGAUAAAA	GTTTATCTTCCAATTTGCATCCGATTCGTC	Spacer_9	taiwanensis_DSM 12281 contig_9, whole genome shotgun sequence	http://www.ncbi.nlm.nih.gov/nuccore/NZ_AOIL01000009.1?report=graph&v=16059:16047&c=339966&theme=Default&flip=false&select=null&content=1&color=0&label=1&geneModel=1&decor=0&layout=0&spacing=0&alncolor=on
CRISPR_SEQUENCE_11Sat_Apr_18_05_16_15_2020_0331915871437758237	CRISPR_SEQUENCE_11Sat_Apr_18_05_16_15_2020_0331915871437758237_11_1|1-30	NZ_CP021324.1	534170	534141	TTTTGCAG	AATGTTGG	22	+	NA	NA	NA	NA	0	AUUACAUCUUUUGUUUUUGUUAAAUCAAUC	TATTAATTTAACAAAAGCAAAATATGTAAT	Spacer_11	Nitrosomarinus_catalina strain SPOT01 chromosome, complete genome	http://www.ncbi.nlm.nih.gov/nuccore/NZ_CP021324.1?report=graph&v=534162:534150&c=339966&theme=Default&flip=false&select=null&content=1&color=0&label=1&geneModel=1&decor=0&layout=0&spacing=0&alncolor=on
CRISPR_SEQUENCE_20Sat_Apr_18_05_16_15_2020_0331915871437751939	CRISPR_SEQUENCE_20Sat_Apr_18_05_16_15_2020_0331915871437751939_20_1|1-30	NZ_CP014265.1	1158734	1158763	ACCCTTTT	GAATCTAT	20	-	NA	NA	NA	NA	0	UUAAAUUAAAUAAGAUUACCAUUUUCAUCU	GGATGTAAATATTAAACTTATTTAATTTAA	Spacer_20	olleyae_strain YLM1 chromosome, complete genome	http://www.ncbi.nlm.nih.gov/nuccore/NZ_CP014265.1?report=graph&v=1158726:1158770&c=339966&theme=Default&flip=false&select=null&content=1&color=0&label=1&geneModel=1&decor=0&layout=0&spacing=0&alncolor=on
CRISPR_SEQUENCE_20Sat_Apr_18_05_16_15_2020_0331915871437751939	CRISPR_SEQUENCE_20Sat_Apr_18_05_16_15_2020_0331915871437751939_20_1|1-30	NZ_FOTL01000008.1	16537	16508	ACCCTTTT	GAATCTAT	20	+	NA	NA	NA	NA	0	UUAAAUUAAAUAAGAUUACCAUUUUCAUCU	GGATGTAAATATTAAACTTATTTAATTTAA	Spacer_20	olleyae_strain DSM 16632, whole genome shotgun sequence	http://www.ncbi.nlm.nih.gov/nuccore/NZ_FOTL01000008.1?report=graph&v=16529:16517&c=339966&theme=Default&flip=false&select=null&content=1&color=0&label=1&geneModel=1&decor=0&layout=0&spacing=0&alncolor=on

## Sheet: Genbank-Environmental
#Input file:	Spacer_Indiana.fasta;	Selected Databases:	ENV/env_nt;	Cut-off score: 20;	Spacer match reward: +1,	mismatch penalty: -1;
# 3' protospacer handle-	base match score:0,	base mismatch score:0;	PAM match score: +5;
# 5' protospacer handle-	base match score:0,	base mismatch score:0;	PAM match score: +5;
#Spacer_ID	Spacer_index	Protospacer_seq_id	Protospacer_start	Protospacer_stop	Flank_3p(protospacer)	Flank_5p(protospacer)	Score	Protospacer_Strand	Matching_pam_in_3p_of_forward_strand	Matching_pam_in_5p_of_forward_strand	Matching_pam_in_3p_of_negative_strand	Matching_pam_in_5p_of_negative_strand	Potential_self_match?	Spacer (5' to 3')	Protospacer (5' to 3')	Spacer_description	Protospacer_description	Link
CRISPR_SEQUENCE_12Sat_Apr_18_05_43_09_2020_4886115871453894566	CRISPR_SEQUENCE_12Sat_Apr_18_05_43_09_2020_4886115871453894566_12_1|1-30	CEAQ01013278.1	5234	5263	AGGAGGTT	CAAGGTAA	24	-	NA	NA	NA	NA	0	ACUUGAUACCAGAUGUAGGUGUGUGCACGU	ACGTGCTCACACTTATATCTGGTATCAAGT	Spacer_12	metagenome_genome assembly P5E90-k21-2014-09-20, contig contig-78, whole genome shotgun sequence	http://www.ncbi.nlm.nih.gov/nuccore/CEAQ01013278.1?report=graph&v=5226:5271&c=339966&theme=Default&flip=false&select=null&content=1&color=0&label=1&geneModel=1&decor=0&layout=0&spacing=0&alncolor=on
CRISPR_SEQUENCE_5Sat_Apr_18_05_43_09_2020_4886115871453892934	CRISPR_SEQUENCE_5Sat_Apr_18_05_43_09_2020_4886115871453892934_5_1|1-30	OIXZ01000021.1	1593	1622	AGGAGTTA	TTAATCTA	26	-	NA	NA	NA	NA	0	AAAGCUAAAAUAAUAACGUCAUUUCUAAUA	TATTAGAAATGACGTTATTATATTAGCGTT	Spacer_5	gut_metagenome genome assembly, contig: NODE_21_length_2708_cov_1.393517, whole genome shotgun sequence	http://www.ncbi.nlm.nih.gov/nuccore/OIXZ01000021.1?report=graph&v=1585:1630&c=339966&theme=Default&flip=false&select=null&content=1&color=0&label=1&geneModel=1&decor=0&layout=0&spacing=0&alncolor=on
CRISPR_SEQUENCE_12Sat_Apr_18_05_43_09_2020_4886115871453894566	CRISPR_SEQUENCE_12Sat_Apr_18_05_43_09_2020_4886115871453894566_12_1|1-30	CEAA01053752.1	1816	1845	AGGAGGTT	CAAGGTAA	24	-	NA	NA	NA	NA	0	ACUUGAUACCAGAUGUAGGUGUGUGCACGU	ACGTGCTCACACTTATATCTGGTATCAAGT	Spacer_12	metagenome_genome assembly P25C90-k21-2014-09-20, contig contig-79000126, whole genome shotgun sequence	http://www.ncbi.nlm.nih.gov/nuccore/CEAA01053752.1?report=graph&v=1808:1853&c=339966&theme=Default&flip=false&select=null&content=1&color=0&label=1&geneModel=1&decor=0&layout=0&spacing=0&alncolor=on
CRISPR_SEQUENCE_5Sat_Apr_18_05_43_09_2020_4886115871453892934	CRISPR_SEQUENCE_5Sat_Apr_18_05_43_09_2020_4886115871453892934_5_1|1-30	OIYM01000002.1	4304	4275	AGGAGTTA	TTAATCTA	26	+	NA	NA	NA	NA	0	AAAGCUAAAAUAAUAACGUCAUUUCUAAUA	TATTAGAAATGACGTTATTATATTAGCGTT	Spacer_5	gut_metagenome genome assembly, contig: NODE_2_length_17108_cov_4.307101, whole genome shotgun sequence	http://www.ncbi.nlm.nih.gov/nuccore/OIYM01000002.1?report=graph&v=4296:4283&c=339966&theme=Default&flip=false&select=null&content=1&color=0&label=1&geneModel=1&decor=0&layout=0&spacing=0&alncolor=on
CRISPR_SEQUENCE_5Sat_Apr_18_05_43_09_2020_4886115871453892934	CRISPR_SEQUENCE_5Sat_Apr_18_05_43_09_2020_4886115871453892934_5_1|1-30	CYGL01000617.1	671	642	AGGGATAA	TTAATTTA	26	+	NA	NA	NA	NA	0	AAAGCUAAAAUAAUAACGUCAUUUCUAAUA	TATTCGTAATGACGTTATTATTTTAGCTTT	Spacer_5	gut_metagenome assembly HumMal, contig Ma_F259_Contig_593, whole genome shotgun sequence	http://www.ncbi.nlm.nih.gov/nuccore/CYGL01000617.1?report=graph&v=663:650&c=339966&theme=Default&flip=false&select=null&content=1&color=0&label=1&geneModel=1&decor=0&layout=0&spacing=0&alncolor=on
CRISPR_SEQUENCE_6Sat_Apr_18_05_43_09_2020_4886115871453896812	CRISPR_SEQUENCE_6Sat_Apr_18_05_43_09_2020_4886115871453896812_6_1|1-30	OBRN01058699.1	49	20	TGATGTCC	CTGCATTA	24	+	NA	NA	NA	NA	0	AGUAUACAAAUUAGUAGUUUCUGGGUCUAG	CTAGAGCCAGAAACTACCAATTTATATACT	Spacer_6	gut_metagenome genome assembly, contig: NODE_58699_length_228_cov_1.04046, whole genome shotgun sequence	http://www.ncbi.nlm.nih.gov/nuccore/OBRN01058699.1?report=graph&v=41:28&c=339966&theme=Default&flip=false&select=null&content=1&color=0&label=1&geneModel=1&decor=0&layout=0&spacing=0&alncolor=on
CRISPR_SEQUENCE_6Sat_Apr_18_05_43_09_2020_4886115871453896812	CRISPR_SEQUENCE_6Sat_Apr_18_05_43_09_2020_4886115871453896812_6_1|1-30	OATO01051549.1	68	97	TGGTGCCC	CTGCATTG	30	-	NA	NA	NA	NA	0	AGUAUACAAAUUAGUAGUUUCUGGGUCUAG	CTAGACCCAGAAACTACTAATTTGTATACT	Spacer_6	gut_metagenome genome assembly, contig: NODE_51549_length_216_cov_1.08075, whole genome shotgun sequence	http://www.ncbi.nlm.nih.gov/nuccore/OATO01051549.1?report=graph&v=60:105&c=339966&theme=Default&flip=false&select=null&content=1&color=0&label=1&geneModel=1&decor=0&layout=0&spacing=0&alncolor=on
CRISPR_SEQUENCE_6Sat_Apr_18_05_43_09_2020_4886115871453896812	CRISPR_SEQUENCE_6Sat_Apr_18_05_43_09_2020_4886115871453896812_6_1|1-30	OECJ01018291.1	102	131	TGGTGCCC	CTGCATTG	28	-	NA	NA	NA	NA	0	AGUAUACAAAUUAGUAGUUUCUGGGUCUAG	CTAGATCCAGAAACTACTAATTTGTATACT	Spacer_6	metagenome_genome assembly, contig: NODE_18291_length_410_cov_1.27324, whole genome shotgun sequence	http://www.ncbi.nlm.nih.gov/nuccore/OECJ01018291.1?report=graph&v=94:139&c=339966&theme=Default&flip=false&select=null&content=1&color=0&label=1&geneModel=1&decor=0&layout=0&spacing=0&alncolor=on
CRISPR_SEQUENCE_2Sat_Apr_18_05_43_09_2020_4886115871453897853	CRISPR_SEQUENCE_2Sat_Apr_18_05_43_09_2020_4886115871453897853_2_1|1-30	FZPS01000220.1	115968	115939	CGGTGTTT	CCTTATTC	30	+	NA	NA	NA	NA	0	ACCUCAUCAGCAAGCCUAUAGGAUAACAAU	ATTGTTATCCTATAGGCTTGCTGATGAGGT	Spacer_2	genome_assembly, contig: metabat_cluster_88, whole genome shotgun sequence	http://www.ncbi.nlm.nih.gov/nuccore/FZPS01000220.1?report=graph&v=115960:115947&c=339966&theme=Default&flip=false&select=null&content=1&color=0&label=1&geneModel=1&decor=0&layout=0&spacing=0&alncolor=on
CRISPR_SEQUENCE_17Sat_Apr_18_05_43_09_2020_4886115871453892728	CRISPR_SEQUENCE_17Sat_Apr_18_05_43_09_2020_4886115871453892728_17_1|1-29	OAQU01000521.1	1122	1094	TGTGGCGC	TGAACCTT	25	+	NA	NA	NA	NA	0	AUCUCGCGACCGUUUUCCAUCUGUUGGUA	TACCAACAGACGGAAAACGGTCACGAGAT	Spacer_17	gut_metagenome genome assembly, contig: NODE_521_length_3664_cov_3.98892, whole genome shotgun sequence	http://www.ncbi.nlm.nih.gov/nuccore/OAQU01000521.1?report=graph&v=1114:1102&c=339966&theme=Default&flip=false&select=null&content=1&color=0&label=1&geneModel=1&decor=0&layout=0&spacing=0&alncolor=on
CRISPR_SEQUENCE_17Sat_Apr_18_05_43_09_2020_4886115871453892728	CRISPR_SEQUENCE_17Sat_Apr_18_05_43_09_2020_4886115871453892728_17_1|1-29	OAQX01000816.1	875	847	TGTGGCGC	TGAACCTT	25	+	NA	NA	NA	NA	0	AUCUCGCGACCGUUUUCCAUCUGUUGGUA	TACCAACAGACGGAAAACGGTCACGAGAT	Spacer_17	gut_metagenome genome assembly, contig: NODE_816_length_1678_cov_2.51201, whole genome shotgun sequence	http://www.ncbi.nlm.nih.gov/nuccore/OAQX01000816.1?report=graph&v=867:855&c=339966&theme=Default&flip=false&select=null&content=1&color=0&label=1&geneModel=1&decor=0&layout=0&spacing=0&alncolor=on
CRISPR_SEQUENCE_11Sat_Apr_18_05_43_09_2020_4886115871453897137	CRISPR_SEQUENCE_11Sat_Apr_18_05_43_09_2020_4886115871453897137_11_1|1-30	UYTM01001746.1	474	503	CGGTGCTT	ATAACTAA	28	-	NA	NA	NA	NA	0	AUUACAUCUUUUGUUUUUGUUAAAUCAAUC	AATTGATTTAACAAAAACAAAAGATGTAAT	Spacer_11	gut_metagenome genome assembly, contig: NODE_1746_length_741_cov_1.867347, whole genome shotgun sequence	http://www.ncbi.nlm.nih.gov/nuccore/UYTM01001746.1?report=graph&v=466:510&c=339966&theme=Default&flip=false&select=null&content=1&color=0&label=1&geneModel=1&decor=0&layout=0&spacing=0&alncolor=on
CRISPR_SEQUENCE_11Sat_Apr_18_05_43_09_2020_4886115871453897137	CRISPR_SEQUENCE_11Sat_Apr_18_05_43_09_2020_4886115871453897137_11_1|1-30	UYRK01002251.1	355	326	CGGTGCTT	ATAACTAA	28	+	NA	NA	NA	NA	0	AUUACAUCUUUUGUUUUUGUUAAAUCAAUC	AATTGATTTAACAAAAACAAAAGATGTAAT	Spacer_11	gut_metagenome genome assembly, contig: NODE_2251_length_655_cov_1.781667, whole genome shotgun sequence	http://www.ncbi.nlm.nih.gov/nuccore/UYRK01002251.1?report=graph&v=347:335&c=339966&theme=Default&flip=false&select=null&content=1&color=0&label=1&geneModel=1&decor=0&layout=0&spacing=0&alncolor=on
CRISPR_SEQUENCE_11Sat_Apr_18_05_43_09_2020_4886115871453897137	CRISPR_SEQUENCE_11Sat_Apr_18_05_43_09_2020_4886115871453897137_11_1|1-30	CAACOL010000421.1	104	133	CGGTGCTT	ATAACTAA	26	-	NA	NA	NA	NA	0	AUUACAUCUUUUGUUUUUGUUAAAUCAAUC	AATTGATTTGACAAAAACAAAAGATGTAAT	Spacer_11	gut_metagenome genome assembly, contig: NODE_421_length_547_cov_1.607724, whole genome shotgun sequence	http://www.ncbi.nlm.nih.gov/nuccore/CAACOL010000421.1?report=graph&v=96:140&c=339966&theme=Default&flip=false&select=null&content=1&color=0&label=1&geneModel=1&decor=0&layout=0&spacing=0&alncolor=on
CRISPR_SEQUENCE_11Sat_Apr_18_05_43_09_2020_4886115871453897137	CRISPR_SEQUENCE_11Sat_Apr_18_05_43_09_2020_4886115871453897137_11_1|1-30	OBRI01001326.1	1033	1004	CGGTGCTT	ATAGCCAA	26	+	NA	NA	NA	NA	0	AUUACAUCUUUUGUUUUUGUUAAAUCAAUC	CATTGATTTAACAAAAACAAAAGATGTAGT	Spacer_11	gut_metagenome genome assembly, contig: NODE_1326_length_2166_cov_2.14638, whole genome shotgun sequence	http://www.ncbi.nlm.nih.gov/nuccore/OBRI01001326.1?report=graph&v=1021:1011&c=339966&theme=Default&flip=false&select=null&content=1&color=0&label=1&geneModel=1&decor=0&layout=0&spacing=0&alncolor=on
CRISPR_SEQUENCE_11Sat_Apr_18_05_43_09_2020_4886115871453897137	CRISPR_SEQUENCE_11Sat_Apr_18_05_43_09_2020_4886115871453897137_11_1|1-30	ODYO01055283.1	60	31	CGGTGCTT	ATAACTAA	26	+	NA	NA	NA	NA	0	AUUACAUCUUUUGUUUUUGUUAAAUCAAUC	AATTGATTTGACAAAAACAAAAGATGTAAT	Spacer_11	metagenome_genome assembly, contig: NODE_55283_length_250_cov_1.80513, whole genome shotgun sequence	http://www.ncbi.nlm.nih.gov/nuccore/ODYO01055283.1?report=graph&v=52:40&c=339966&theme=Default&flip=false&select=null&content=1&color=0&label=1&geneModel=1&decor=0&layout=0&spacing=0&alncolor=on
CRISPR_SEQUENCE_11Sat_Apr_18_05_43_09_2020_4886115871453897137	CRISPR_SEQUENCE_11Sat_Apr_18_05_43_09_2020_4886115871453897137_11_1|1-30	CAABPU010000496.1	321	292	CGGTGCTT	ATAACTAA	26	+	NA	NA	NA	NA	0	AUUACAUCUUUUGUUUUUGUUAAAUCAAUC	AATTGATTTGACAAAAACAAAAGATGTAAT	Spacer_11	gut_metagenome genome assembly, contig: NODE_496_length_1016_cov_2.171696, whole genome shotgun sequence	http://www.ncbi.nlm.nih.gov/nuccore/CAABPU010000496.1?report=graph&v=313:301&c=339966&theme=Default&flip=false&select=null&content=1&color=0&label=1&geneModel=1&decor=0&layout=0&spacing=0&alncolor=on
CRISPR_SEQUENCE_11Sat_Apr_18_05_43_09_2020_4886115871453897137	CRISPR_SEQUENCE_11Sat_Apr_18_05_43_09_2020_4886115871453897137_11_1|1-30	CAABPP010000227.1	584	613	CGGTGCTT	ATAACTAA	26	-	NA	NA	NA	NA	0	AUUACAUCUUUUGUUUUUGUUAAAUCAAUC	AATTGATTTGACAAAAACAAAAGATGTAAT	Spacer_11	gut_metagenome genome assembly, contig: NODE_227_length_1442_cov_1.941601, whole genome shotgun sequence	http://www.ncbi.nlm.nih.gov/nuccore/CAABPP010000227.1?report=graph&v=576:620&c=339966&theme=Default&flip=false&select=null&content=1&color=0&label=1&geneModel=1&decor=0&layout=0&spacing=0&alncolor=on
CRISPR_SEQUENCE_11Sat_Apr_18_05_43_09_2020_4886115871453897137	CRISPR_SEQUENCE_11Sat_Apr_18_05_43_09_2020_4886115871453897137_11_1|1-30	CAAAQS010000358.1	164	193	CGGTGCTT	ATAACTAA	26	-	NA	NA	NA	NA	0	AUUACAUCUUUUGUUUUUGUUAAAUCAAUC	AATTGATTTGACAAAAACAAAAGATGTAAT	Spacer_11	gut_metagenome genome assembly, contig: NODE_358_length_1081_cov_1.829435, whole genome shotgun sequence	http://www.ncbi.nlm.nih.gov/nuccore/CAAAQS010000358.1?report=graph&v=156:200&c=339966&theme=Default&flip=false&select=null&content=1&color=0&label=1&geneModel=1&decor=0&layout=0&spacing=0&alncolor=on
CRISPR_SEQUENCE_11Sat_Apr_18_05_43_09_2020_4886115871453897137	CRISPR_SEQUENCE_11Sat_Apr_18_05_43_09_2020_4886115871453897137_11_1|1-30	OQXC01000478.1	1367	1338	CGGTGCTT	ATAACTAA	24	+	NA	NA	NA	NA	0	AUUACAUCUUUUGUUUUUGUUAAAUCAAUC	AATTGATTTAACCAAAACAAAAGACGTAAT	Spacer_11	gut_metagenome genome assembly, contig: NODE_478_length_3226_cov_3.375276, whole genome shotgun sequence	http://www.ncbi.nlm.nih.gov/nuccore/OQXC01000478.1?report=graph&v=1359:1347&c=339966&theme=Default&flip=false&select=null&content=1&color=0&label=1&geneModel=1&decor=0&layout=0&spacing=0&alncolor=on
CRISPR_SEQUENCE_11Sat_Apr_18_05_43_09_2020_4886115871453897137	CRISPR_SEQUENCE_11Sat_Apr_18_05_43_09_2020_4886115871453897137_11_1|1-30	OBUW01002130.1	1702	1731	CGGTGCTT	ATGCAAGA	26	-	NA	NA	NA	NA	0	AUUACAUCUUUUGUUUUUGUUAAAUCAAUC	GATTGATTTAACCAAATCAAAAGATGTAAT	Spacer_11	gut_metagenome genome assembly, contig: NODE_2130_length_3750_cov_2.66495, whole genome shotgun sequence	http://www.ncbi.nlm.nih.gov/nuccore/OBUW01002130.1?report=graph&v=1694:1739&c=339966&theme=Default&flip=false&select=null&content=1&color=0&label=1&geneModel=1&decor=0&layout=0&spacing=0&alncolor=on
CRISPR_SEQUENCE_11Sat_Apr_18_05_43_09_2020_4886115871453897137	CRISPR_SEQUENCE_11Sat_Apr_18_05_43_09_2020_4886115871453897137_11_1|1-30	OBRN01003299.1	303	332	CGGTGCTT	ATGCAAGA	26	-	NA	NA	NA	NA	0	AUUACAUCUUUUGUUUUUGUUAAAUCAAUC	GATTGATTTAACTAAATCAAAAGATGTAAT	Spacer_11	gut_metagenome genome assembly, contig: NODE_3299_length_1771_cov_2.0134, whole genome shotgun sequence	http://www.ncbi.nlm.nih.gov/nuccore/OBRN01003299.1?report=graph&v=295:340&c=339966&theme=Default&flip=false&select=null&content=1&color=0&label=1&geneModel=1&decor=0&layout=0&spacing=0&alncolor=on
CRISPR_SEQUENCE_11Sat_Apr_18_05_43_09_2020_4886115871453897137	CRISPR_SEQUENCE_11Sat_Apr_18_05_43_09_2020_4886115871453897137_11_1|1-30	OAQX01000113.1	15973	16002	CGGTGCTT	ATAGTCAA	26	-	NA	NA	NA	NA	0	AUUACAUCUUUUGUUUUUGUUAAAUCAAUC	CATTGATTTAACAAAAACAAAAGATGTAGT	Spacer_11	gut_metagenome genome assembly, contig: NODE_113_length_18164_cov_4.24021, whole genome shotgun sequence	http://www.ncbi.nlm.nih.gov/nuccore/OAQX01000113.1?report=graph&v=15965:16007&c=339966&theme=Default&flip=false&select=null&content=1&color=0&label=1&geneModel=1&decor=0&layout=0&spacing=0&alncolor=on
CRISPR_SEQUENCE_11Sat_Apr_18_05_43_09_2020_4886115871453897137	CRISPR_SEQUENCE_11Sat_Apr_18_05_43_09_2020_4886115871453897137_11_1|1-30	ODKQ01000003.1	11708	11737	CGGTGCTT	ATGCAAGA	26	-	NA	NA	NA	NA	0	AUUACAUCUUUUGUUUUUGUUAAAUCAAUC	GATTGATTTAACTAAAACGAAAGATGTAAT	Spacer_11	metagenome_genome assembly, contig: NODE_3_length_12291_cov_4.5917, whole genome shotgun sequence	http://www.ncbi.nlm.nih.gov/nuccore/ODKQ01000003.1?report=graph&v=11700:11745&c=339966&theme=Default&flip=false&select=null&content=1&color=0&label=1&geneModel=1&decor=0&layout=0&spacing=0&alncolor=on
CRISPR_SEQUENCE_11Sat_Apr_18_05_43_09_2020_4886115871453897137	CRISPR_SEQUENCE_11Sat_Apr_18_05_43_09_2020_4886115871453897137_11_1|1-30	OQWQ01000122.1	27654	27625	CGGTGCTT	ATAACTAA	24	+	NA	NA	NA	NA	0	AUUACAUCUUUUGUUUUUGUUAAAUCAAUC	AATTGATTTAACCAAAACAAAAGACGTAAT	Spacer_11	gut_metagenome genome assembly, contig: NODE_122_length_68580_cov_5.981233, whole genome shotgun sequence	http://www.ncbi.nlm.nih.gov/nuccore/OQWQ01000122.1?report=graph&v=27646:27634&c=339966&theme=Default&flip=false&select=null&content=1&color=0&label=1&geneModel=1&decor=0&layout=0&spacing=0&alncolor=on
CRISPR_SEQUENCE_11Sat_Apr_18_05_43_09_2020_4886115871453897137	CRISPR_SEQUENCE_11Sat_Apr_18_05_43_09_2020_4886115871453897137_11_1|1-30	ORAT01000260.1	9996	9967	CGGTGCTT	ATAACTAA	24	+	NA	NA	NA	NA	0	AUUACAUCUUUUGUUUUUGUUAAAUCAAUC	AATTGATTTAACCAAAACAAAAGACGTAAT	Spacer_11	gut_metagenome genome assembly, contig: NODE_260_length_21763_cov_4.586143, whole genome shotgun sequence	http://www.ncbi.nlm.nih.gov/nuccore/ORAT01000260.1?report=graph&v=9988:9976&c=339966&theme=Default&flip=false&select=null&content=1&color=0&label=1&geneModel=1&decor=0&layout=0&spacing=0&alncolor=on
CRISPR_SEQUENCE_11Sat_Apr_18_05_43_09_2020_4886115871453897137	CRISPR_SEQUENCE_11Sat_Apr_18_05_43_09_2020_4886115871453897137_11_1|1-30	OQYT01000002.1	195250	195221	CGGTGCTT	ATAACTAA	24	+	NA	NA	NA	NA	0	AUUACAUCUUUUGUUUUUGUUAAAUCAAUC	AATTGATTTAACCAAAACAAAAGACGTAAT	Spacer_11	gut_metagenome genome assembly, contig: NODE_2_length_583874_cov_7.802572, whole genome shotgun sequence	http://www.ncbi.nlm.nih.gov/nuccore/OQYT01000002.1?report=graph&v=195242:195230&c=339966&theme=Default&flip=false&select=null&content=1&color=0&label=1&geneModel=1&decor=0&layout=0&spacing=0&alncolor=on
CRISPR_SEQUENCE_11Sat_Apr_18_05_43_09_2020_4886115871453897137	CRISPR_SEQUENCE_11Sat_Apr_18_05_43_09_2020_4886115871453897137_11_1|1-30	OQXE01001192.1	612	583	CGGTGCTT	ATAACTAA	24	+	NA	NA	NA	NA	0	AUUACAUCUUUUGUUUUUGUUAAAUCAAUC	AATTGATTTAACCAAAACAAAAGACGTAAT	Spacer_11	gut_metagenome genome assembly, contig: NODE_1192_length_1376_cov_1.872067, whole genome shotgun sequence	http://www.ncbi.nlm.nih.gov/nuccore/OQXE01001192.1?report=graph&v=604:592&c=339966&theme=Default&flip=false&select=null&content=1&color=0&label=1&geneModel=1&decor=0&layout=0&spacing=0&alncolor=on
CRISPR_SEQUENCE_11Sat_Apr_18_05_43_09_2020_4886115871453897137	CRISPR_SEQUENCE_11Sat_Apr_18_05_43_09_2020_4886115871453897137_11_1|1-30	OBUN01000198.1	20648	20677	CGGTGCTT	ATAACTAA	24	-	NA	NA	NA	NA	0	AUUACAUCUUUUGUUUUUGUUAAAUCAAUC	AATTGATTTAACCAAAACAAAAGACGTAAT	Spacer_11	gut_metagenome genome assembly, contig: NODE_198_length_24252_cov_4.95326, whole genome shotgun sequence	http://www.ncbi.nlm.nih.gov/nuccore/OBUN01000198.1?report=graph&v=20640:20684&c=339966&theme=Default&flip=false&select=null&content=1&color=0&label=1&geneModel=1&decor=0&layout=0&spacing=0&alncolor=on
CRISPR_SEQUENCE_11Sat_Apr_18_05_43_09_2020_4886115871453897137	CRISPR_SEQUENCE_11Sat_Apr_18_05_43_09_2020_4886115871453897137_11_1|1-30	OQXF01000063.1	68177	68206	CGGTGCTT	ATAACTAA	24	-	NA	NA	NA	NA	0	AUUACAUCUUUUGUUUUUGUUAAAUCAAUC	AATTGATTTAACCAAAACAAAAGACGTAAT	Spacer_11	gut_metagenome genome assembly, contig: NODE_63_length_89047_cov_13.113853, whole genome shotgun sequence	http://www.ncbi.nlm.nih.gov/nuccore/OQXF01000063.1?report=graph&v=68169:68213&c=339966&theme=Default&flip=false&select=null&content=1&color=0&label=1&geneModel=1&decor=0&layout=0&spacing=0&alncolor=on
CRISPR_SEQUENCE_11Sat_Apr_18_05_43_09_2020_4886115871453897137	CRISPR_SEQUENCE_11Sat_Apr_18_05_43_09_2020_4886115871453897137_11_1|1-30	OQWW01004660.1	140	111	CGGTGCTT	ATAACTAA	24	+	NA	NA	NA	NA	0	AUUACAUCUUUUGUUUUUGUUAAAUCAAUC	AATTGATTTAACCAAAACAAAAGACGTAAT	Spacer_11	gut_metagenome genome assembly, contig: NODE_4660_length_525_cov_0.861702, whole genome shotgun sequence	http://www.ncbi.nlm.nih.gov/nuccore/OQWW01004660.1?report=graph&v=132:120&c=339966&theme=Default&flip=false&select=null&content=1&color=0&label=1&geneModel=1&decor=0&layout=0&spacing=0&alncolor=on
CRISPR_SEQUENCE_11Sat_Apr_18_05_43_09_2020_4886115871453897137	CRISPR_SEQUENCE_11Sat_Apr_18_05_43_09_2020_4886115871453897137_11_1|1-30	AAUQ01037919.1	280	309	ATTATCCA	ACTGTTAT	24	-	NA	NA	NA	NA	0	AUUACAUCUUUUGUUUUUGUUAAAUCAAUC	AATTGATTTAACAAAAACAGAAGATGAAAT	Spacer_11	metagenome_ALV_LSA_392_J15.x01, whole genome shotgun sequence	http://www.ncbi.nlm.nih.gov/nuccore/AAUQ01037919.1?report=graph&v=272:316&c=339966&theme=Default&flip=false&select=null&content=1&color=0&label=1&geneModel=1&decor=0&layout=0&spacing=0&alncolor=on
CRISPR_SEQUENCE_11Sat_Apr_18_05_43_09_2020_4886115871453897137	CRISPR_SEQUENCE_11Sat_Apr_18_05_43_09_2020_4886115871453897137_11_1|1-30	OAVR01000097.1	27027	27056	CGGTGCTT	ATGCAAAA	24	-	NA	NA	NA	NA	0	AUUACAUCUUUUGUUUUUGUUAAAUCAAUC	GATTGATTTAACCAAGTCAAAAGATGTAAT	Spacer_11	gut_metagenome genome assembly, contig: NODE_97_length_42616_cov_28.3664, whole genome shotgun sequence	http://www.ncbi.nlm.nih.gov/nuccore/OAVR01000097.1?report=graph&v=27019:27064&c=339966&theme=Default&flip=false&select=null&content=1&color=0&label=1&geneModel=1&decor=0&layout=0&spacing=0&alncolor=on
CRISPR_SEQUENCE_11Sat_Apr_18_05_43_09_2020_4886115871453897137	CRISPR_SEQUENCE_11Sat_Apr_18_05_43_09_2020_4886115871453897137_11_1|1-30	CENY01147227.1	2010	1981	AGAGGTCT	GATGATTT	20	+	NA	NA	NA	NA	0	AUUACAUCUUUUGUUUUUGUUAAAUCAAUC	TTCAGATTTAACAAAAACAAAAGATGTTAT	Spacer_11	metagenome_genome assembly TARA_032_DCM_0.22-1.6, contig TARA_032_DCM_0.22-1.6_scaffold282719_1, whole genome shotgun sequence	http://www.ncbi.nlm.nih.gov/nuccore/CENY01147227.1?report=graph&v=2002:1993&c=339966&theme=Default&flip=false&select=null&content=1&color=0&label=1&geneModel=1&decor=0&layout=0&spacing=0&alncolor=on
CRISPR_SEQUENCE_11Sat_Apr_18_05_43_09_2020_4886115871453897137	CRISPR_SEQUENCE_11Sat_Apr_18_05_43_09_2020_4886115871453897137_11_1|1-30	OBRO01000337.1	7572	7601	CGGTGCTT	ATGCAAGA	24	-	NA	NA	NA	NA	0	AUUACAUCUUUUGUUUUUGUUAAAUCAAUC	GATTGACTTAACCAAATCAAAAGATGTAAT	Spacer_11	gut_metagenome genome assembly, contig: NODE_337_length_8315_cov_96.8902, whole genome shotgun sequence	http://www.ncbi.nlm.nih.gov/nuccore/OBRO01000337.1?report=graph&v=7564:7609&c=339966&theme=Default&flip=false&select=null&content=1&color=0&label=1&geneModel=1&decor=0&layout=0&spacing=0&alncolor=on
CRISPR_SEQUENCE_11Sat_Apr_18_05_43_09_2020_4886115871453897137	CRISPR_SEQUENCE_11Sat_Apr_18_05_43_09_2020_4886115871453897137_11_1|1-30	CEOQ01511170.1	484	513	AGAGGTCT	GATGATTT	20	-	NA	NA	NA	NA	0	AUUACAUCUUUUGUUUUUGUUAAAUCAAUC	TTCAGATTTAACAAAAACAAAAGATGTTAT	Spacer_11	metagenome_genome assembly TARA_034_DCM_0.22-1.6, contig TARA_034_DCM_0.22-1.6_C17565494_1, whole genome shotgun sequence	http://www.ncbi.nlm.nih.gov/nuccore/CEOQ01511170.1?report=graph&v=476:517&c=339966&theme=Default&flip=false&select=null&content=1&color=0&label=1&geneModel=1&decor=0&layout=0&spacing=0&alncolor=on
CRISPR_SEQUENCE_11Sat_Apr_18_05_43_09_2020_4886115871453897137	CRISPR_SEQUENCE_11Sat_Apr_18_05_43_09_2020_4886115871453897137_11_1|1-30	CENU01369432.1	871	900	TAAAGAAA	TCATCTAC	22	-	NA	NA	NA	NA	0	AUUACAUCUUUUGUUUUUGUUAAAUCAAUC	ATTTGATTTAACAAAAGCAAAAGATGCAAT	Spacer_11	metagenome_genome assembly TARA_025_SRF_0.22-1.6, contig TARA_025_SRF_0.22-1.6_C16825620_1, whole genome shotgun sequence	http://www.ncbi.nlm.nih.gov/nuccore/CENU01369432.1?report=graph&v=863:906&c=339966&theme=Default&flip=false&select=null&content=1&color=0&label=1&geneModel=1&decor=0&layout=0&spacing=0&alncolor=on
CRISPR_SEQUENCE_11Sat_Apr_18_05_43_09_2020_4886115871453897137	CRISPR_SEQUENCE_11Sat_Apr_18_05_43_09_2020_4886115871453897137_11_1|1-30	AGTN01107363.1	188	217	AAAAGAAT	AGGAAAGA	24	-	NA	NA	NA	NA	0	AUUACAUCUUUUGUUUUUGUUAAAUCAAUC	GAATGACTTAATAAAAACAAAAGATGTAAT	Spacer_11	metagenome_PBDCA2_FBNLWBQ01D963K, whole genome shotgun sequence	http://www.ncbi.nlm.nih.gov/nuccore/AGTN01107363.1?report=graph&v=180:225&c=339966&theme=Default&flip=false&select=null&content=1&color=0&label=1&geneModel=1&decor=0&layout=0&spacing=0&alncolor=on
CRISPR_SEQUENCE_11Sat_Apr_18_05_43_09_2020_4886115871453897137	CRISPR_SEQUENCE_11Sat_Apr_18_05_43_09_2020_4886115871453897137_11_1|1-30	CEUC01089178.1	711	740	CAAAAAAA	GAGCTTGG	22	-	NA	NA	NA	NA	0	AUUACAUCUUUUGUUUUUGUUAAAUCAAUC	AATTGATTTATCAAAAATAAAAGATGTAAC	Spacer_11	metagenome_genome assembly TARA_137_DCM_0.22-3, contig TARA_137_DCM_0.22-3_scaffold178720_1, whole genome shotgun sequence	http://www.ncbi.nlm.nih.gov/nuccore/CEUC01089178.1?report=graph&v=703:746&c=339966&theme=Default&flip=false&select=null&content=1&color=0&label=1&geneModel=1&decor=0&layout=0&spacing=0&alncolor=on
CRISPR_SEQUENCE_9Sat_Apr_18_05_43_09_2020_4886115871453894946	CRISPR_SEQUENCE_9Sat_Apr_18_05_43_09_2020_4886115871453894946_9_1|1-30	OARK01000178.1	4982	4953	TCGGGTGT	GGTACTTT	26	+	NA	NA	NA	NA	0	GAAGAAUCGGGUGCAAUUUGUAAGAUAAAA	TTTTATCTTACAAATTGCACCCGATTTTTT	Spacer_9	gut_metagenome genome assembly, contig: NODE_178_length_15095_cov_4.0373, whole genome shotgun sequence	http://www.ncbi.nlm.nih.gov/nuccore/OARK01000178.1?report=graph&v=4972:4960&c=339966&theme=Default&flip=false&select=null&content=1&color=0&label=1&geneModel=1&decor=0&layout=0&spacing=0&alncolor=on
CRISPR_SEQUENCE_9Sat_Apr_18_05_43_09_2020_4886115871453894946	CRISPR_SEQUENCE_9Sat_Apr_18_05_43_09_2020_4886115871453894946_9_1|1-30	OAQU01000092.1	536	507	CGGGTGTT	GGTACTTT	26	+	NA	NA	NA	NA	0	GAAGAAUCGGGUGCAAUUUGUAAGAUAAAA	TTTTATCTTACAAATTGCACCCGATTTTTT	Spacer_9	gut_metagenome genome assembly, contig: NODE_92_length_31013_cov_6.47836, whole genome shotgun sequence	http://www.ncbi.nlm.nih.gov/nuccore/OAQU01000092.1?report=graph&v=526:514&c=339966&theme=Default&flip=false&select=null&content=1&color=0&label=1&geneModel=1&decor=0&layout=0&spacing=0&alncolor=on
CRISPR_SEQUENCE_9Sat_Apr_18_05_43_09_2020_4886115871453894946	CRISPR_SEQUENCE_9Sat_Apr_18_05_43_09_2020_4886115871453894946_9_1|1-30	OAQX01011118.1	43	14	TCGGGTGT	GGTACTTT	26	+	NA	NA	NA	NA	0	GAAGAAUCGGGUGCAAUUUGUAAGAUAAAA	TTTTATCTTACAAATTGCACCCGATTTTTT	Spacer_9	gut_metagenome genome assembly, contig: NODE_11118_length_233_cov_2.53371, whole genome shotgun sequence	http://www.ncbi.nlm.nih.gov/nuccore/OAQX01011118.1?report=graph&v=33:21&c=339966&theme=Default&flip=false&select=null&content=1&color=0&label=1&geneModel=1&decor=0&layout=0&spacing=0&alncolor=on
CRISPR_SEQUENCE_9Sat_Apr_18_05_43_09_2020_4886115871453894946	CRISPR_SEQUENCE_9Sat_Apr_18_05_43_09_2020_4886115871453894946_9_1|1-30	OBVF01000098.1	34134	34105	CGGGTGTT	AGGTATTT	26	+	NA	NA	NA	NA	0	GAAGAAUCGGGUGCAAUUUGUAAGAUAAAA	TTTTATCTTACAAATTGCACCCGATTTTTT	Spacer_9	gut_metagenome genome assembly, contig: NODE_98_length_34251_cov_70.0213, whole genome shotgun sequence	http://www.ncbi.nlm.nih.gov/nuccore/OBVF01000098.1?report=graph&v=34124:34112&c=339966&theme=Default&flip=false&select=null&content=1&color=0&label=1&geneModel=1&decor=0&layout=0&spacing=0&alncolor=on
CRISPR_SEQUENCE_9Sat_Apr_18_05_43_09_2020_4886115871453894946	CRISPR_SEQUENCE_9Sat_Apr_18_05_43_09_2020_4886115871453894946_9_1|1-30	OAQX01001309.1	43	14	TCGGGTGT	GGTACTTT	26	+	NA	NA	NA	NA	0	GAAGAAUCGGGUGCAAUUUGUAAGAUAAAA	TTTTATCTTACAAATTGCACCCGATTTTTT	Spacer_9	gut_metagenome genome assembly, contig: NODE_1309_length_1181_cov_4.5444, whole genome shotgun sequence	http://www.ncbi.nlm.nih.gov/nuccore/OAQX01001309.1?report=graph&v=33:21&c=339966&theme=Default&flip=false&select=null&content=1&color=0&label=1&geneModel=1&decor=0&layout=0&spacing=0&alncolor=on
CRISPR_SEQUENCE_9Sat_Apr_18_05_43_09_2020_4886115871453894946	CRISPR_SEQUENCE_9Sat_Apr_18_05_43_09_2020_4886115871453894946_9_1|1-30	OAQX01001056.1	1373	1344	TCGGGTGT	GGTACTTT	26	+	NA	NA	NA	NA	0	GAAGAAUCGGGUGCAAUUUGUAAGAUAAAA	TTTTATCTTACAAATTGCACCCGATTTTTT	Spacer_9	gut_metagenome genome assembly, contig: NODE_1056_length_1385_cov_9.43684, whole genome shotgun sequence	http://www.ncbi.nlm.nih.gov/nuccore/OAQX01001056.1?report=graph&v=1363:1351&c=339966&theme=Default&flip=false&select=null&content=1&color=0&label=1&geneModel=1&decor=0&layout=0&spacing=0&alncolor=on
CRISPR_SEQUENCE_9Sat_Apr_18_05_43_09_2020_4886115871453894946	CRISPR_SEQUENCE_9Sat_Apr_18_05_43_09_2020_4886115871453894946_9_1|1-30	OBRK01007570.1	472	443	TCGGGTGC	GGTACTTT	24	+	NA	NA	NA	NA	0	GAAGAAUCGGGUGCAAUUUGUAAGAUAAAA	TTTTATCTTACAAATTGCACCCGGTTTTTT	Spacer_9	gut_metagenome genome assembly, contig: NODE_7570_length_552_cov_1.26761, whole genome shotgun sequence	http://www.ncbi.nlm.nih.gov/nuccore/OBRK01007570.1?report=graph&v=462:450&c=339966&theme=Default&flip=false&select=null&content=1&color=0&label=1&geneModel=1&decor=0&layout=0&spacing=0&alncolor=on
CRISPR_SEQUENCE_19Sat_Apr_18_05_43_09_2020_4886115871453895677	CRISPR_SEQUENCE_19Sat_Apr_18_05_43_09_2020_4886115871453895677_19_1|1-30	OAQU01006606.1	132	161	TGGGGAAG	AACGAGCG	28	-	NA	NA	NA	NA	0	GUUCCGAGGAUGUCCUCUGUUGUCAACUUG	CAAGTTGACAACAGAGGACATCCTCGGGAC	Spacer_19	gut_metagenome genome assembly, contig: NODE_6606_length_210_cov_1.43871, whole genome shotgun sequence	http://www.ncbi.nlm.nih.gov/nuccore/OAQU01006606.1?report=graph&v=124:169&c=339966&theme=Default&flip=false&select=null&content=1&color=0&label=1&geneModel=1&decor=0&layout=0&spacing=0&alncolor=on
CRISPR_SEQUENCE_9Sat_Apr_18_05_43_09_2020_4886115871453894946	CRISPR_SEQUENCE_9Sat_Apr_18_05_43_09_2020_4886115871453894946_9_1|1-30	OASD01007749.1	486	515	TCGGGTGC	GGTACTTT	24	-	NA	NA	NA	NA	0	GAAGAAUCGGGUGCAAUUUGUAAGAUAAAA	TTTTATCTTACAAATTGCACCCGGTTTTTT	Spacer_9	gut_metagenome genome assembly, contig: NODE_7749_length_1837_cov_2.91975, whole genome shotgun sequence	http://www.ncbi.nlm.nih.gov/nuccore/OASD01007749.1?report=graph&v=478:522&c=339966&theme=Default&flip=false&select=null&content=1&color=0&label=1&geneModel=1&decor=0&layout=0&spacing=0&alncolor=on
CRISPR_SEQUENCE_8Sat_Apr_18_05_43_09_2020_4886115871453896546	CRISPR_SEQUENCE_8Sat_Apr_18_05_43_09_2020_4886115871453896546_8_1|1-30	CERI01042367.1	2040	2011	ATATTAGA	GGAAAAGG	24	+	NA	NA	NA	NA	0	UAGACACAUAUAAUUUCCUCCAAAUUAUUU	AAATTTTTTGGAGGAAATTATATGTATCTA	Spacer_8	metagenome_genome assembly TARA_067_SRF_0.22-0.45, contig TARA_067_SRF_0.22-0.45_scaffold99357_1, whole genome shotgun sequence	http://www.ncbi.nlm.nih.gov/nuccore/CERI01042367.1?report=graph&v=2032:2019&c=339966&theme=Default&flip=false&select=null&content=1&color=0&label=1&geneModel=1&decor=0&layout=0&spacing=0&alncolor=on
CRISPR_SEQUENCE_8Sat_Apr_18_05_43_09_2020_4886115871453896546	CRISPR_SEQUENCE_8Sat_Apr_18_05_43_09_2020_4886115871453896546_8_1|1-30	CERM01080591.1	2125	2096	ATATTAGA	GGAAAAGG	24	+	NA	NA	NA	NA	0	UAGACACAUAUAAUUUCCUCCAAAUUAUUU	AAATTTTTTGGAGGAAATTATATGTATCTA	Spacer_8	metagenome_genome assembly TARA_067_SRF_0.22-3, contig TARA_067_SRF_0.22-3_scaffold127708_1, whole genome shotgun sequence	http://www.ncbi.nlm.nih.gov/nuccore/CERM01080591.1?report=graph&v=2117:2104&c=339966&theme=Default&flip=false&select=null&content=1&color=0&label=1&geneModel=1&decor=0&layout=0&spacing=0&alncolor=on
CRISPR_SEQUENCE_24Sat_Apr_18_05_43_09_2020_4886115871453895412	CRISPR_SEQUENCE_24Sat_Apr_18_05_43_09_2020_4886115871453895412_24_1|1-30	OBRR01067534.1	189	218	TGGCAATT	CTCACATT	26	-	NA	NA	NA	NA	0	UAGCAGAAGGCAGCAAAUGGUUAGGUUGGC	GCCAACCTAACCATTTGCTACCCTCTGCTA	Spacer_24	gut_metagenome genome assembly, contig: NODE_67534_length_233_cov_1.01124, whole genome shotgun sequence	http://www.ncbi.nlm.nih.gov/nuccore/OBRR01067534.1?report=graph&v=181:226&c=339966&theme=Default&flip=false&select=null&content=1&color=0&label=1&geneModel=1&decor=0&layout=0&spacing=0&alncolor=on
CRISPR_SEQUENCE_8Sat_Apr_18_05_43_09_2020_4886115871453896546	CRISPR_SEQUENCE_8Sat_Apr_18_05_43_09_2020_4886115871453896546_8_1|1-30	CERP01038507.1	956	927	ATATTAGA	GGAAAAGG	24	+	NA	NA	NA	NA	0	UAGACACAUAUAAUUUCCUCCAAAUUAUUU	AAATTTTTTGGAGGAAATTATATGTATCTA	Spacer_8	metagenome_genome assembly TARA_067_SRF_0.22, contig TARA_067_SRF_<-0.22_scaffold102304_1, whole genome shotgun sequence	http://www.ncbi.nlm.nih.gov/nuccore/CERP01038507.1?report=graph&v=948:935&c=339966&theme=Default&flip=false&select=null&content=1&color=0&label=1&geneModel=1&decor=0&layout=0&spacing=0&alncolor=on
CRISPR_SEQUENCE_24Sat_Apr_18_05_43_09_2020_4886115871453895412	CRISPR_SEQUENCE_24Sat_Apr_18_05_43_09_2020_4886115871453895412_24_1|1-30	OBRI01005263.1	179	208	TGGCAATT	CTCACATT	26	-	NA	NA	NA	NA	0	UAGCAGAAGGCAGCAAAUGGUUAGGUUGGC	GCCAACCTAACCATTTGCTACCCTCTGCTA	Spacer_24	gut_metagenome genome assembly, contig: NODE_5263_length_603_cov_1.52007, whole genome shotgun sequence	http://www.ncbi.nlm.nih.gov/nuccore/OBRI01005263.1?report=graph&v=171:216&c=339966&theme=Default&flip=false&select=null&content=1&color=0&label=1&geneModel=1&decor=0&layout=0&spacing=0&alncolor=on
CRISPR_SEQUENCE_24Sat_Apr_18_05_43_09_2020_4886115871453895412	CRISPR_SEQUENCE_24Sat_Apr_18_05_43_09_2020_4886115871453895412_24_1|1-30	OBRR01030745.1	221	192	TGGCGATT	CTCGCATT	26	+	NA	NA	NA	NA	0	UAGCAGAAGGCAGCAAAUGGUUAGGUUGGC	GCCAACCTAACCACTTGCTACCTTCTGCTA	Spacer_24	gut_metagenome genome assembly, contig: NODE_30745_length_400_cov_1.30435, whole genome shotgun sequence	http://www.ncbi.nlm.nih.gov/nuccore/OBRR01030745.1?report=graph&v=213:200&c=339966&theme=Default&flip=false&select=null&content=1&color=0&label=1&geneModel=1&decor=0&layout=0&spacing=0&alncolor=on
CRISPR_SEQUENCE_20Sat_Apr_18_05_43_09_2020_4886115871453898115	CRISPR_SEQUENCE_20Sat_Apr_18_05_43_09_2020_4886115871453898115_20_1|1-30	CEVA01241154.1	6163	6192	TAAAGCCC	TTTTTGGC	22	-	NA	NA	NA	NA	0	UUAAAUUAAAUAAGAUUACCAUUUUCAUCU	TGATGAAAATGTTAATCTTATTAAATTTAC	Spacer_20	metagenome_genome assembly TARA_125_SRF_0.45-0.8, contig TARA_125_SRF_0.45-0.8_scaffold393108_1, whole genome shotgun sequence	http://www.ncbi.nlm.nih.gov/nuccore/CEVA01241154.1?report=graph&v=6155:6198&c=339966&theme=Default&flip=false&select=null&content=1&color=0&label=1&geneModel=1&decor=0&layout=0&spacing=0&alncolor=on
CRISPR_SEQUENCE_24Sat_Apr_18_05_43_09_2020_4886115871453895412	CRISPR_SEQUENCE_24Sat_Apr_18_05_43_09_2020_4886115871453895412_24_1|1-30	OBSE01003955.1	383	354	TCGCAATT	TTCACATT	24	+	NA	NA	NA	NA	0	UAGCAGAAGGCAGCAAAUGGUUAGGUUGGC	GCCAACCTAACCACTTGCTGCCCTCTGCAA	Spacer_24	gut_metagenome genome assembly, contig: NODE_3955_length_626_cov_1.05429, whole genome shotgun sequence	http://www.ncbi.nlm.nih.gov/nuccore/OBSE01003955.1?report=graph&v=371:360&c=339966&theme=Default&flip=false&select=null&content=1&color=0&label=1&geneModel=1&decor=0&layout=0&spacing=0&alncolor=on
CRISPR_SEQUENCE_20Sat_Apr_18_05_43_09_2020_4886115871453898115	CRISPR_SEQUENCE_20Sat_Apr_18_05_43_09_2020_4886115871453898115_20_1|1-30	CEOQ01391805.1	210	239	TAAAGCCC	TTTTTGGC	22	-	NA	NA	NA	NA	0	UUAAAUUAAAUAAGAUUACCAUUUUCAUCU	TGATGAAAATGTTAATCTTATTAAATTTAC	Spacer_20	metagenome_genome assembly TARA_034_DCM_0.22-1.6, contig TARA_034_DCM_0.22-1.6_C17019282_1, whole genome shotgun sequence	http://www.ncbi.nlm.nih.gov/nuccore/CEOQ01391805.1?report=graph&v=202:245&c=339966&theme=Default&flip=false&select=null&content=1&color=0&label=1&geneModel=1&decor=0&layout=0&spacing=0&alncolor=on
CRISPR_SEQUENCE_20Sat_Apr_18_05_43_09_2020_4886115871453898115	CRISPR_SEQUENCE_20Sat_Apr_18_05_43_09_2020_4886115871453898115_20_1|1-30	CEUY01482888.1	679	708	TAAAGCCC	TTTTTGGC	22	-	NA	NA	NA	NA	0	UUAAAUUAAAUAAGAUUACCAUUUUCAUCU	TGATGAAAATGTTAATCTTATTAAATTTAC	Spacer_20	metagenome_genome assembly TARA_123_MIX_0.22-0.45, contig TARA_123_MIX_0.22-0.45_C14745731_1, whole genome shotgun sequence	http://www.ncbi.nlm.nih.gov/nuccore/CEUY01482888.1?report=graph&v=671:714&c=339966&theme=Default&flip=false&select=null&content=1&color=0&label=1&geneModel=1&decor=0&layout=0&spacing=0&alncolor=on
CRISPR_SEQUENCE_20Sat_Apr_18_05_43_09_2020_4886115871453898115	CRISPR_SEQUENCE_20Sat_Apr_18_05_43_09_2020_4886115871453898115_20_1|1-30	CEUN01175625.1	946	975	TAAAGCCC	TTTTTGGC	22	-	NA	NA	NA	NA	0	UUAAAUUAAAUAAGAUUACCAUUUUCAUCU	TGATGAAAATGTTAATCTTATTAAATTTAC	Spacer_20	metagenome_genome assembly TARA_124_MIX_0.45-0.8, contig TARA_124_MIX_0.45-0.8_scaffold277781_1, whole genome shotgun sequence	http://www.ncbi.nlm.nih.gov/nuccore/CEUN01175625.1?report=graph&v=938:981&c=339966&theme=Default&flip=false&select=null&content=1&color=0&label=1&geneModel=1&decor=0&layout=0&spacing=0&alncolor=on
CRISPR_SEQUENCE_20Sat_Apr_18_05_43_09_2020_4886115871453898115	CRISPR_SEQUENCE_20Sat_Apr_18_05_43_09_2020_4886115871453898115_20_1|1-30	CERB01031864.1	229	258	TAAAGCCC	TTTTTGGC	22	-	NA	NA	NA	NA	0	UUAAAUUAAAUAAGAUUACCAUUUUCAUCU	TGATGAAAATGTTAATCTTATTAAATTTAC	Spacer_20	metagenome_genome assembly TARA_072_DCM_0.22-3, contig TARA_072_DCM_0.22-3_scaffold80355_1, whole genome shotgun sequence	http://www.ncbi.nlm.nih.gov/nuccore/CERB01031864.1?report=graph&v=221:264&c=339966&theme=Default&flip=false&select=null&content=1&color=0&label=1&geneModel=1&decor=0&layout=0&spacing=0&alncolor=on
CRISPR_SEQUENCE_20Sat_Apr_18_05_43_09_2020_4886115871453898115	CRISPR_SEQUENCE_20Sat_Apr_18_05_43_09_2020_4886115871453898115_20_1|1-30	CEUJ01297706.1	432	461	TGCTGATA	CTAACATC	24	-	NA	NA	NA	NA	0	UUAAAUUAAAUAAGAUUACCAUUUUCAUCU	AGATGAAAATGGTAATATTATTGTATTTAA	Spacer_20	metagenome_genome assembly TARA_125_MIX_0.22-0.45, contig TARA_125_MIX_0.22-0.45_C21510591_1, whole genome shotgun sequence	http://www.ncbi.nlm.nih.gov/nuccore/CEUJ01297706.1?report=graph&v=424:469&c=339966&theme=Default&flip=false&select=null&content=1&color=0&label=1&geneModel=1&decor=0&layout=0&spacing=0&alncolor=on
CRISPR_SEQUENCE_20Sat_Apr_18_05_43_09_2020_4886115871453898115	CRISPR_SEQUENCE_20Sat_Apr_18_05_43_09_2020_4886115871453898115_20_1|1-30	CEUM01173028.1	155	184	TGCTGATA	CTAACATC	24	-	NA	NA	NA	NA	0	UUAAAUUAAAUAAGAUUACCAUUUUCAUCU	AGATGAAAATGGTAATATTATTGTATTTAA	Spacer_20	metagenome_genome assembly TARA_123_SRF_0.45-0.8, contig TARA_123_SRF_0.45-0.8_C15314687_1, whole genome shotgun sequence	http://www.ncbi.nlm.nih.gov/nuccore/CEUM01173028.1?report=graph&v=147:192&c=339966&theme=Default&flip=false&select=null&content=1&color=0&label=1&geneModel=1&decor=0&layout=0&spacing=0&alncolor=on
CRISPR_SEQUENCE_20Sat_Apr_18_05_43_09_2020_4886115871453898115	CRISPR_SEQUENCE_20Sat_Apr_18_05_43_09_2020_4886115871453898115_20_1|1-30	CESE01132559.1	511	540	ACCAGAGA	AAAATAAC	24	-	NA	NA	NA	NA	0	UUAAAUUAAAUAAGAUUACCAUUUUCAUCU	AGATGAAAATGGTAATGTTATTAAATTAAA	Spacer_20	metagenome_genome assembly TARA_085_DCM_0.22-3, contig TARA_085_DCM_0.22-3_scaffold253961_1, whole genome shotgun sequence	http://www.ncbi.nlm.nih.gov/nuccore/CESE01132559.1?report=graph&v=503:548&c=339966&theme=Default&flip=false&select=null&content=1&color=0&label=1&geneModel=1&decor=0&layout=0&spacing=0&alncolor=on
CRISPR_SEQUENCE_20Sat_Apr_18_05_43_09_2020_4886115871453898115	CRISPR_SEQUENCE_20Sat_Apr_18_05_43_09_2020_4886115871453898115_20_1|1-30	OOTK01000096.1	1135	1106	GGATGGAA	CTTAAATA	22	+	NA	NA	NA	NA	0	UUAAAUUAAAUAAGAUUACCAUUUUCAUCU	TGATGAAAATGGTAATCTTATTTCATTAGA	Spacer_20	gut_metagenome genome assembly, contig: NODE_96_length_1336_cov_1.298205, whole genome shotgun sequence	http://www.ncbi.nlm.nih.gov/nuccore/OOTK01000096.1?report=graph&v=1121:1112&c=339966&theme=Default&flip=false&select=null&content=1&color=0&label=1&geneModel=1&decor=0&layout=0&spacing=0&alncolor=on
CRISPR_SEQUENCE_20Sat_Apr_18_05_43_09_2020_4886115871453898115	CRISPR_SEQUENCE_20Sat_Apr_18_05_43_09_2020_4886115871453898115_20_1|1-30	CDYS01056591.1	176	147	GGATGGAA	CTTAAATA	22	+	NA	NA	NA	NA	0	UUAAAUUAAAUAAGAUUACCAUUUUCAUCU	TGATGAAAATGGTAATCTTATTTCATTAGA	Spacer_20	metagenome_genome assembly P13E0-k21-2014-09-20, contig contig-205000122, whole genome shotgun sequence	http://www.ncbi.nlm.nih.gov/nuccore/CDYS01056591.1?report=graph&v=162:153&c=339966&theme=Default&flip=false&select=null&content=1&color=0&label=1&geneModel=1&decor=0&layout=0&spacing=0&alncolor=on
CRISPR_SEQUENCE_20Sat_Apr_18_05_43_09_2020_4886115871453898115	CRISPR_SEQUENCE_20Sat_Apr_18_05_43_09_2020_4886115871453898115_20_1|1-30	CETP01142812.1	235	264	TGCTGATA	CTAACATC	24	-	NA	NA	NA	NA	0	UUAAAUUAAAUAAGAUUACCAUUUUCAUCU	AGATGAAAATGGTAATATTATTGTATTTAA	Spacer_20	metagenome_genome assembly TARA_122_SRF_0.22-0.45, contig TARA_122_SRF_0.22-0.45_C14410896_1, whole genome shotgun sequence	http://www.ncbi.nlm.nih.gov/nuccore/CETP01142812.1?report=graph&v=227:272&c=339966&theme=Default&flip=false&select=null&content=1&color=0&label=1&geneModel=1&decor=0&layout=0&spacing=0&alncolor=on
CRISPR_SEQUENCE_20Sat_Apr_18_05_43_09_2020_4886115871453898115	CRISPR_SEQUENCE_20Sat_Apr_18_05_43_09_2020_4886115871453898115_20_1|1-30	CERN01054096.1	715	744	TAAAGTAG	CCAGAAAG	20	-	NA	NA	NA	NA	0	UUAAAUUAAAUAAGAUUACCAUUUUCAUCU	AGATGAAAATGGTAATCTTATTTATCAAAC	Spacer_20	metagenome_genome assembly TARA_066_SRF_0.22, contig TARA_066_SRF_<-0.22_scaffold144901_1, whole genome shotgun sequence	http://www.ncbi.nlm.nih.gov/nuccore/CERN01054096.1?report=graph&v=707:746&c=339966&theme=Default&flip=false&select=null&content=1&color=0&label=1&geneModel=1&decor=0&layout=0&spacing=0&alncolor=on
CRISPR_SEQUENCE_20Sat_Apr_18_05_43_09_2020_4886115871453898115	CRISPR_SEQUENCE_20Sat_Apr_18_05_43_09_2020_4886115871453898115_20_1|1-30	CEOQ01083749.1	2012	1983	TCCTTCAT	TATTTAAT	24	+	NA	NA	NA	NA	0	UUAAAUUAAAUAAGAUUACCAUUUUCAUCU	AGATGAAAAAGGTAATCTTATTTACTTTTA	Spacer_20	metagenome_genome assembly TARA_034_DCM_0.22-1.6, contig TARA_034_DCM_0.22-1.6_scaffold193768_1, whole genome shotgun sequence	http://www.ncbi.nlm.nih.gov/nuccore/CEOQ01083749.1?report=graph&v=2000:1989&c=339966&theme=Default&flip=false&select=null&content=1&color=0&label=1&geneModel=1&decor=0&layout=0&spacing=0&alncolor=on
CRISPR_SEQUENCE_20Sat_Apr_18_05_43_09_2020_4886115871453898115	CRISPR_SEQUENCE_20Sat_Apr_18_05_43_09_2020_4886115871453898115_20_1|1-30	CEVL01254381.1	390	361	TAAAGCCT	TTTTTGGC	22	+	NA	NA	NA	NA	0	UUAAAUUAAAUAAGAUUACCAUUUUCAUCU	TGATGAAAATGTTAATCTTATTAAATTTAC	Spacer_20	metagenome_genome assembly TARA_146_SRF_0.22-3, contig TARA_146_SRF_0.22-3_C15366893_1, whole genome shotgun sequence	http://www.ncbi.nlm.nih.gov/nuccore/CEVL01254381.1?report=graph&v=380:369&c=339966&theme=Default&flip=false&select=null&content=1&color=0&label=1&geneModel=1&decor=0&layout=0&spacing=0&alncolor=on
CRISPR_SEQUENCE_20Sat_Apr_18_05_43_09_2020_4886115871453898115	CRISPR_SEQUENCE_20Sat_Apr_18_05_43_09_2020_4886115871453898115_20_1|1-30	CEUQ01168129.1	344	315	TGCTGATA	CTAACATC	24	+	NA	NA	NA	NA	0	UUAAAUUAAAUAAGAUUACCAUUUUCAUCU	AGATGAAAATGGTAATATTATTGTATTTAA	Spacer_20	metagenome_genome assembly TARA_124_MIX_0.22-3, contig TARA_124_MIX_0.22-3_scaffold292565_1, whole genome shotgun sequence	http://www.ncbi.nlm.nih.gov/nuccore/CEUQ01168129.1?report=graph&v=336:323&c=339966&theme=Default&flip=false&select=null&content=1&color=0&label=1&geneModel=1&decor=0&layout=0&spacing=0&alncolor=on
CRISPR_SEQUENCE_20Sat_Apr_18_05_43_09_2020_4886115871453898115	CRISPR_SEQUENCE_20Sat_Apr_18_05_43_09_2020_4886115871453898115_20_1|1-30	CEST01077953.1	593	564	ACCAGAGA	AAAATAAC	24	+	NA	NA	NA	NA	0	UUAAAUUAAAUAAGAUUACCAUUUUCAUCU	AGATGAAAATGGTAATGTTATTAAATTAAA	Spacer_20	metagenome_genome assembly TARA_085_SRF_0.22-3, contig TARA_085_SRF_0.22-3_scaffold161114_1, whole genome shotgun sequence	http://www.ncbi.nlm.nih.gov/nuccore/CEST01077953.1?report=graph&v=585:572&c=339966&theme=Default&flip=false&select=null&content=1&color=0&label=1&geneModel=1&decor=0&layout=0&spacing=0&alncolor=on

## Sheet: ACLAME
#Input file:	Spacer_Indiana.fasta;	Selected Databases:	ACLAME/aclame_db.fna;	Cut-off score: 20;	Spacer match reward: +1,	mismatch penalty: -1;
# 3' protospacer handle-	base match score:0,	base mismatch score:0;	PAM match score: +5;
# 5' protospacer handle-	base match score:0,	base mismatch score:0;	PAM match score: +5;
#Spacer_ID	Spacer_index	Protospacer_seq_id	Protospacer_start	Protospacer_stop	Flank_3p(protospacer)	Flank_5p(protospacer)	Score	Protospacer_Strand	Matching_pam_in_3p_of_forward_strand	Matching_pam_in_5p_of_forward_strand	Matching_pam_in_3p_of_negative_strand	Matching_pam_in_5p_of_negative_strand	Potential_self_match?	Spacer (5' to 3')	Protospacer (5' to 3')	Spacer_description	Protospacer_description	Link
CRISPR_SEQUENCE_12Sat_Apr_18_05_38_12_2020_8317415871450922845	CRISPR_SEQUENCE_12Sat_Apr_18_05_38_12_2020_8317415871450922845_12_1|1-30	vir_757_GID_920889	278	249	CGGAGGTT	CAAGGTAA	22	+	NA	NA	NA	NA	0	ACUUGAUACCAGAUGUAGGUGUGUGCACGU	ACGAGCGCACACTTACATTTGGTATCAAGT	Spacer_12		http://aclame.ulb.ac.be/perl/Aclame/Genomes/genes_view.cgi?view=gene&id=gene:vir:757
CRISPR_SEQUENCE_12Sat_Apr_18_05_38_12_2020_8317415871450922845	CRISPR_SEQUENCE_12Sat_Apr_18_05_38_12_2020_8317415871450922845_12_1|1-30	proph_184312_GID_4432653	278	249	CGGAAATT	CAGGGCAA	20	+	NA	NA	NA	NA	0	ACUUGAUACCAGAUGUAGGUGUGUGCACGU	ACGAGCGCACACTTATATTTGGTATCAAGT	Spacer_12		http://aclame.ulb.ac.be/perl/Aclame/Genomes/genes_view.cgi?view=gene&id=gene:proph:184312
CRISPR_SEQUENCE_11Sat_Apr_18_05_38_12_2020_8317415871450921017	CRISPR_SEQUENCE_11Sat_Apr_18_05_38_12_2020_8317415871450921017_11_1|1-30	vir_4826_GID_1262609	38	9	TGGTTCTT	GTGGAAAA	28	+	NA	NA	NA	NA	0	AUUACAUCUUUUGUUUUUGUUAAAUCAAUC	GATTGATTTAACCAAAACAAAAGATGTAAT	Spacer_11		http://aclame.ulb.ac.be/perl/Aclame/Genomes/genes_view.cgi?view=gene&id=gene:vir:4826

## Sheet: HuVirDB
#Input file:	Spacer_Indiana.fasta;	Selected Databases:	HuVirDB/HuVirDB.fna;	Cut-off score: 20;	Spacer match reward: +1,	mismatch penalty: -1;
# 3' protospacer handle-	base match score:0,	base mismatch score:0;	PAM match score: +5;
# 5' protospacer handle-	base match score:0,	base mismatch score:0;	PAM match score: +5;
#Spacer_ID	Spacer_index	Protospacer_seq_id	Protospacer_start	Protospacer_stop	Flank_3p(protospacer)	Flank_5p(protospacer)	Score	Protospacer_Strand	Matching_pam_in_3p_of_forward_strand	Matching_pam_in_5p_of_forward_strand	Matching_pam_in_3p_of_negative_strand	Matching_pam_in_5p_of_negative_strand	Potential_self_match?	Spacer (5' to 3')	Protospacer (5' to 3')	Spacer_description	Protospacer_description	Link
