# Supplementary material for: Whole-Genome Sequencing and Comparative Genomic Analysis of Antimicrobial Producing Streptococcus lutetiensis from the Rumen
Source: Microorganisms. 2022 Mar 3;10(3):551. doi: 10.3390/microorganisms10030551 (PMC8949432; doi:10.3390/microorganisms10030551)
Supplement: Supplementary file 1 [file microorganisms-10-00551-s001.zip › supplementary-proofback/Table S4.xlsx]

## Sheet: Galaxy13-(blastn-short_Spacer_I
Column	1	2			3	4	5	6	7	8	9	10	11	12	13	14	15	16	17	18	19	20	21	22	23	24	25	26
NCBI name	qaccver	saccver			pident	length	mismatch	gapopen	qstart	qend	sstart	send	evalue	bitscore	sallseqid	score	nident	positive	gaps	ppos	qframe	sframe	qseq	sseq	qlen	slen	salltitles	ss
Description	Query accession dot version	Subject accession dot version (database hit)			Percentage of identical matches	Alignment length	Number of mismatches	Number of gap openings	Start of alignment in query	End of alignment in query	Start of alignment in subject (database hit)	End of alignment in subject (database hit)	Expectation value (E-value)	Bit score	All subject Seq-id(s), separated by a ';'	Raw score	Number of identical matches	Number of positive-scoring matches	Total number of gaps	Percentage of positive-scoring matches	Query frame	Subject frame	Aligned part of query sequence	Aligned part of subject sequence	Query sequence length	Subject sequence length	All subject title(s), separated by a '<>'	Spacer sequence
	Spacer_1	5451	Bacillus_cereus_KPR7A	2606217805:Ga0059125_106:1:288710	100	11	0	0	20	30	19	29	0.58	22.3	5451_Bacillus_cereus_KPR7A	11	11	11	0	100	1	1	GAGTTTTCCAA	GAGTTTTCCAA	30	29	5451_Bacillus_cereus_KPR7A	AATGTTTTTGCCAGTATGGAGTTTTCCAA
	Spacer_3	4162	Ruminococcus_sp_HUN007	2565956529:CC97DRAFT_scf7180000000020_quiver.2:1:1029006	100	12	0	0	14	25	21	10	0.15	24.3	4162_Ruminococcus_sp_HUN007	12	12	12	0	100	1	-1	ATAAGCAAAGTA	ATAAGCAAAGTA	30	33	4162_Ruminococcus_sp_HUN007	TGAATAGTTTACTTTGCTTATGTAGTCAGGATT
	Spacer_3	1265	Bacteroides_ovatus_NLAEzlC34_Illumina_Draft_assembly_with_Velvet	2513020027:C34DRAFT_NODE_505_len_1084_cov_23_119003.310:1:771	100	11	0	0	7	17	30	40	0.58	22.3	1265_Bacteroides_ovatus_NLAEzlC34_Illumina_Draft_assembly_with_Velvet	11	11	11	0	100	1	1	ATAGTCAATAA	ATAGTCAATAA	30	40	1265_Bacteroides_ovatus_NLAEzlC34_Illumina_Draft_assembly_with_Velvet	TCNNNNNNNNNNTCATATAATCTTTATCAATAGTCAATAA
	Spacer_3	3649	Clostridium_algidicarnis_B3	2561511142:BV55DRAFT_scf7180000000002_quiver_dupTrim_6430.1:3:1901303	100	11	0	0	13	23	34	24	0.58	22.3	3649_Clostridium_algidicarnis_B3	11	11	11	0	100	1	-1	AATAAGCAAAG	AATAAGCAAAG	30	37	3649_Clostridium_algidicarnis_B3	TTAATTCTCCTATTATCTGTTGGCTTTGCTTATTTTC
	Spacer_3	1251	Bacteroides_ovatus_NLAEzlC11_Illumina_Draft_assembly_with_Velvet	2513020023:C11DRAFT_NODE_367_len_913_cov_33_535599.278:1:224	100	11	0	0	7	17	11	1	0.58	22.3	1251_Bacteroides_ovatus_NLAEzlC11_Illumina_Draft_assembly_with_Velvet	11	11	11	0	100	1	-1	ATAGTCAATAA	ATAGTCAATAA	30	29	1251_Bacteroides_ovatus_NLAEzlC11_Illumina_Draft_assembly_with_Velvet	TTATTGACTATTGATAAAGATTATATGAT
	Spacer_4	4261	Lachnospiraceae_bacterium_MA2020	2571042015:T348DRAFT_scaffold00014.14:1:83618	100	12	0	0	5	16	24	35	0.15	24.3	4261_Lachnospiraceae_bacterium_MA2020	12	12	12	0	100	1	1	GGATAAGATAGT	GGATAAGATAGT	30	40	4261_Lachnospiraceae_bacterium_MA2020	TTGAAAGGCCACGAAGCTCTGCAGGATAAGATAGTATCAT
	Spacer_4	3725	Bacillus_sp_MB2021	2561511143:T349DRAFT_scaffold00098.98:1:10119	93.75	16	1	0	14	29	4	19	0.15	24.3	3725_Bacillus_sp_MB2021	12	15	15	0	93.75	1	1	AGTTAGTGAATATTGG	AGTTAATGAATATTGG	30	36	3725_Bacillus_sp_MB2021	TTAAGTTAATGAATATTGGTGAAATGAATATTATAG
	Spacer_4	4262	Lachnospiraceae_bacterium_MA2020	2571042015:T348DRAFT_scaffold00014.14:1:83693	100	11	0	0	6	16	20	30	0.58	22.3	4262_Lachnospiraceae_bacterium_MA2020	11	11	11	0	100	1	1	GATAAGATAGT	GATAAGATAGT	30	35	4262_Lachnospiraceae_bacterium_MA2020	TAGAATCTAACAGCCTCATGATAAGATAGTATCAT
	Spacer_4	2090	Methanobrevibacter_sp_AbM4	2540341183:CP004050:2:140980	100	11	0	0	2	12	28	18	0.58	22.3	2090_Methanobrevibacter_sp_AbM4	11	11	11	0	100	1	-1	TTTGGATAAGA	TTTGGATAAGA	30	36	2090_Methanobrevibacter_sp_AbM4	ATTTATATGAACATAATTCTTATCCAAACCCATTGG
	Spacer_5	4924	Basfia_succiniciproducens_KPR2	2593339215:IE70DRAFT_scaffold00015.15:1:27427	100	12	0	0	14	25	18	7	0.15	24.3	4924_Basfia_succiniciproducens_KPR2	12	12	12	0	100	1	-1	TAACGTCATTTC	TAACGTCATTTC	30	46	4924_Basfia_succiniciproducens_KPR2	TAAACTGAAATGACGTTAGTGCTGTCGAAATACGAAAATTTCTCTC
	Spacer_5	3718	Bacillus_sp_MB2021	2561511143:T349DRAFT_scaffold00042.42:1:10	93.333	15	1	0	2	16	29	15	0.58	22.3	3718_Bacillus_sp_MB2021	11	14	14	0	93.33	1	-1	AAGCTAAAATAATAA	AAGCTAAAAAAATAA	30	36	3718_Bacillus_sp_MB2021	TTGTTTCTTGTCATTTATTTTTTTAGCTTGTCTTTT
	Spacer_6	2178	Methanobrevibacter_sp_AbM4	2540341183:CP004050:2:146808	100	11	0	0	8	18	15	5	0.58	22.3	2178_Methanobrevibacter_sp_AbM4	11	11	11	0	100	1	-1	AAATTAGTAGT	AAATTAGTAGT	30	37	2178_Methanobrevibacter_sp_AbM4	TGACACTACTAATTTCTTTAAAGTAGAAAATATCCGG
	Spacer_6	219	Methanobrevibacter_ruminantium_M1	646311943:NC_013790:1:1035871	100	11	0	0	13	23	33	23	0.58	22.3	219_Methanobrevibacter_ruminantium_M1	11	11	11	0	100	1	-1	AGTAGTTTCTG	AGTAGTTTCTG	30	35	219_Methanobrevibacter_ruminantium_M1	CCTTACCATCGCTTCAGATTAGCAGAAACTACTGA
	Spacer_7	5032	Clostridium_aminophilum_F	2593339256:IE67DRAFT_scaffold00008.8:2:103549	100	13	0	0	1	13	29	17	0.037	26.3	5032_Clostridium_aminophilum_F	13	13	13	0	100	1	-1	CAAAAACTTCTTT	CAAAAACTTCTTT	30	31	5032_Clostridium_aminophilum_F	GGTATCCTCACGGACGAAAGAAGTTTTTGCA
	Spacer_7	5030	Clostridium_aminophilum_F	2593339256:IE67DRAFT_scaffold00008.8:2:103415	100	13	0	0	1	13	29	17	0.037	26.3	5030_Clostridium_aminophilum_F	13	13	13	0	100	1	-1	CAAAAACTTCTTT	CAAAAACTTCTTT	30	31	5030_Clostridium_aminophilum_F	GGTATCCTCACGGACGAAAGAAGTTTTTGCA
	Spacer_7	2373	Clostridium_sartagoforme_AAU1_buffalo	2541047555:ASRV01000202:1:24076	100	11	0	0	3	13	21	11	0.58	22.3	2373_Clostridium_sartagoforme_AAU1_buffalo	11	11	11	0	100	1	-1	AAAACTTCTTT	AAAACTTCTTT	30	34	2373_Clostridium_sartagoforme_AAU1_buffalo	TATTATATACAAAGAAGTTTTATAGAAGATTTAC
	Spacer_8	2252	Pediococcus_acidilactici_AGR20	2540341205:N775DRAFT_scf7180000000006_quiver.1:2:617544	100	11	0	0	1	11	15	5	0.58	22.3	2252_Pediococcus_acidilactici_AGR20	11	11	11	0	100	1	-1	TAGACACATAT	TAGACACATAT	30	30	2252_Pediococcus_acidilactici_AGR20	ATCAATATGTGTCTATTAAGAATGCTTTTG
	Spacer_8	200	Methanobrevibacter_ruminantium_M1	646311943:NC_013790:1:1034626	100	11	0	0	6	16	5	15	0.58	22.3	200_Methanobrevibacter_ruminantium_M1	11	11	11	0	100	1	1	ACATATAATTT	ACATATAATTT	30	37	200_Methanobrevibacter_ruminantium_M1	ACGGACATATAATTTATGATACAAGCAATGTATACAA
	Spacer_9	5972	Methanobacterium_formicicum_BRM9	2630968343:Ga0069308_11:2:1946391	100	12	0	0	12	23	12	1	0.15	24.3	5972_Methanobacterium_formicicum_BRM9	12	12	12	0	100	1	-1	TGCAATTTGTAA	TGCAATTTGTAA	30	35	5972_Methanobacterium_formicicum_BRM9	TTACAAATTGCAGACCGCTTTGCAGACCGCTATGG
	Spacer_9	6307	Eubacterium_limosum_SA11	2648501671:Ga0104111_11:1:171879	100	11	0	0	8	18	26	16	0.58	22.3	6307_Eubacterium_limosum_SA11	11	11	11	0	100	1	-1	CGGGTGCAATT	CGGGTGCAATT	30	36	6307_Eubacterium_limosum_SA11	CTGTTTTCCCATAATAATTGCACCCGTGTTTCATGA
	Spacer_9	5716	Methanobrevibacter_thaueri_DSM_11995	2622736427:Ga0074444_141:1:41509	100	11	0	0	10	20	29	19	0.58	22.3	5716_Methanobrevibacter_thaueri_DSM_11995	11	11	11	0	100	1	-1	GGTGCAATTTG	GGTGCAATTTG	30	47	5716_Methanobrevibacter_thaueri_DSM_11995	AATTTACCATAATAAACCCAAATTGCACCACCACCACCATCTGTGGA
	Spacer_9	3647	Clostridium_algidicarnis_B3	2561511142:BV55DRAFT_scf7180000000002_quiver_dupTrim_6430.1:2:1888613	100	11	0	0	9	19	30	20	0.58	22.3	3647_Clostridium_algidicarnis_B3	11	11	11	0	100	1	-1	GGGTGCAATTT	GGGTGCAATTT	30	35	3647_Clostridium_algidicarnis_B3	TGAGAAGGTGCAATTATCAAAATTGCACCCTTCCT
	Spacer_10	5951	Methanobacterium_formicicum_BRM9	2630968343:Ga0069308_11:2:1944993	100	11	0	0	3	13	21	11	0.58	22.3	5951_Methanobacterium_formicicum_BRM9	11	11	11	0	100	1	-1	ATAGAGGTACA	ATAGAGGTACA	30	36	5951_Methanobacterium_formicicum_BRM9	CATGGCTACATGTACCTCTATAATGGAAACCTGGGC
	Spacer_10	3864	Blautia_schinkii_DSM_10518	2561511230:T506DRAFT_scaffold00005.5:2:239861	100	11	0	0	5	15	26	16	0.58	22.3	3864_Blautia_schinkii_DSM_10518	11	11	11	0	100	1	-1	AGAGGTACAGA	AGAGGTACAGA	30	34	3864_Blautia_schinkii_DSM_10518	AGGCATCCCGGTCCCTCTGTACCTCTCCTGATAA
	Spacer_11	2148	Methanobrevibacter_sp_AbM4	2540341183:CP004050:2:144817	100	11	0	0	8	18	11	1	0.58	22.3	2148_Methanobrevibacter_sp_AbM4	11	11	11	0	100	1	-1	CTTTTGTTTTT	CTTTTGTTTTT	30	36	2148_Methanobrevibacter_sp_AbM4	AAAAACAAAAGGATTTTTAACATTAAGTTTTAATCC
	Spacer_11	5978	Methanobacterium_formicicum_BRM9	2630968343:Ga0069308_11:2:1946791	100	11	0	0	3	13	15	25	0.58	22.3	5978_Methanobacterium_formicicum_BRM9	11	11	11	0	100	1	1	TACATCTTTTG	TACATCTTTTG	30	36	5978_Methanobacterium_formicicum_BRM9	GCAGATATAAATGATACATCTTTTGGGTTTATATTT
	Spacer_12	3678	Clostridium_algidicarnis_B3	2561511142:BV55DRAFT_scf7180000000002_quiver_dupTrim_6430.1:5:2570882	100	11	0	0	13	23	1	11	0.58	22.3	3678_Clostridium_algidicarnis_B3	11	11	11	0	100	1	1	ATGTAGGTGTG	ATGTAGGTGTG	30	35	3678_Clostridium_algidicarnis_B3	ATGTAGGTGTGAAGAAATATATAGATTTGAGCCAT
	Spacer_13	5791	Succinivibrio_dextrinosolvens_22B	2626541589:Ga0066883_1057:1:7173	100	14	0	0	7	20	35	22	0.009	28.2	5791_Succinivibrio_dextrinosolvens_22B	14	14	14	0	100	1	-1	TTATCATCAAGTTC	TTATCATCAAGTTC	30	36	5791_Succinivibrio_dextrinosolvens_22B	CTTTTAACAGAGTTAAATAAGGAACTTGATGATAAG
	Spacer_13	3958	Lachnospiraceae_bacterium_AC2029	2561511233:BO12DRAFT_scf7180000000002_quiver.1:5:1972097	100	13	0	0	14	26	15	3	0.037	26.3	3958_Lachnospiraceae_bacterium_AC2029	13	13	13	0	100	1	-1	CAAGTTCACCATC	CAAGTTCACCATC	30	29	3958_Lachnospiraceae_bacterium_AC2029	TAGATGGTGAACTTGTGGTCAATCCATAT
	Spacer_13	5068	Bacteroides_sp_AR20	2593339260:IE59DRAFT_scaffold00008.8:1:59753	100	11	0	0	5	15	18	28	0.58	22.3	5068_Bacteroides_sp_AR20	11	11	11	0	100	1	1	ATTTATCATCA	ATTTATCATCA	30	35	5068_Bacteroides_sp_AR20	TTATTTAGTCGATAATCATTTATCATCACATAAGA
	Spacer_13	4621	Lampropedia_hyalina_DSM_16112	2582581266:EK00DRAFT_scaffold00025.25:3:7954	100	11	0	0	3	13	26	16	0.58	22.3	4621_Lampropedia_hyalina_DSM_16112	11	11	11	0	100	1	-1	GAATTTATCAT	GAATTTATCAT	30	32	4621_Lampropedia_hyalina_DSM_16112	ATGTACGGTTTAGAAATGATAAATTCCATACA
	Spacer_13	2655	Methanobrevibacter_boviskoreani_JH1	2551306657:NoneDRAFT_BAGX02000021_1.21:1:64742	100	11	0	0	9	19	18	8	0.58	22.3	2655_Methanobrevibacter_boviskoreani_JH1	11	11	11	0	100	1	-1	ATCATCAAGTT	ATCATCAAGTT	30	37	2655_Methanobrevibacter_boviskoreani_JH1	AATCATAAACTTGATGATCTAAAAAAGTAATTTATAA
	Spacer_13	1406	Lactobacillus_ruminis_ATCC_27782	2521172681:CP003032:1:1048030	93.333	15	1	0	14	28	40	26	0.58	22.3	1406_Lactobacillus_ruminis_ATCC_27782	11	14	14	0	93.33	1	-1	CAAGTTCACCATCAA	CAAGTTCATCATCAA	30	40	1406_Lactobacillus_ruminis_ATCC_27782	TTTGTAGCAGAAGAAGAGTTGTATTTTGATGATGAACTTG
	Spacer_14	2148	Methanobrevibacter_sp_AbM4	2540341183:CP004050:2:144817	100	11	0	0	8	18	11	1	0.58	22.3	2148_Methanobrevibacter_sp_AbM4	11	11	11	0	100	1	-1	CTTTTGTTTTT	CTTTTGTTTTT	30	36	2148_Methanobrevibacter_sp_AbM4	AAAAACAAAAGGATTTTTAACATTAAGTTTTAATCC
	Spacer_14	5978	Methanobacterium_formicicum_BRM9	2630968343:Ga0069308_11:2:1946791	100	11	0	0	3	13	15	25	0.58	22.3	5978_Methanobacterium_formicicum_BRM9	11	11	11	0	100	1	1	TACATCTTTTG	TACATCTTTTG	30	36	5978_Methanobacterium_formicicum_BRM9	GCAGATATAAATGATACATCTTTTGGGTTTATATTT
	Spacer_15	3844	Blautia_schinkii_DSM_10518	2561511230:T506DRAFT_scaffold00005.5:1:230614	93.333	15	1	0	10	24	2	16	0.58	22.3	3844_Blautia_schinkii_DSM_10518	11	14	14	0	93.33	1	1	TTAGAGCTAAACTTA	TTAGAGCTAGACTTA	30	75	3844_Blautia_schinkii_DSM_10518	GTTAGAGCTAGACTTAAGATAAAGAAAATTGTTTGTTTATGACAAAATGCGCTAGAGTTTTTGTGCAATTTTGCA
	Spacer_15	2570	Methanobrevibacter_boviskoreani_JH1	2551306657:NoneDRAFT_BAGX02000021_1.21:1:59118	100	11	0	0	11	21	15	25	0.58	22.3	2570_Methanobrevibacter_boviskoreani_JH1	11	11	11	0	100	1	1	TAGAGCTAAAC	TAGAGCTAAAC	30	35	2570_Methanobrevibacter_boviskoreani_JH1	GGAAATTTTAAAAATAGAGCTAAACAATTAACCGA
	Spacer_16	1335	Porphyromonas_levii_DSM_23370	2515154110:A3GGDRAFT_scaffold_100.101:1:2140	100	12	0	0	11	22	9	20	0.15	24.3	1335_Porphyromonas_levii_DSM_23370	12	12	12	0	100	1	1	GTAGTTTGTTTG	GTAGTTTGTTTG	30	34	1335_Porphyromonas_levii_DSM_23370	TTTGTCGAGTAGTTTGTTTGTTGGCTTGTCTCCA
	Spacer_16	978	Treponema_saccharophilum_PB_DSM_2985	2509276055:TresaDRAFT_Contig195.4:1:322490	100	11	0	0	17	27	2	12	0.58	22.3	978_Treponema_saccharophilum_PB_DSM_2985	11	11	11	0	100	1	1	TGTTTGGTTTA	TGTTTGGTTTA	30	32	978_Treponema_saccharophilum_PB_DSM_2985	CTGTTTGGTTTAAAAAGAGGGACTACAGCGAC
	Spacer_16	517	Desulfotomaculum_ruminis_DL_DSM_2154	650716033:NC_015589:1:1100678	100	11	0	0	18	28	18	8	0.58	22.3	517_Desulfotomaculum_ruminis_DL_DSM_2154	11	11	11	0	100	1	-1	GTTTGGTTTAC	GTTTGGTTTAC	30	36	517_Desulfotomaculum_ruminis_DL_DSM_2154	GTCTATAGTAAACCAAACTCCTGTTTATTTATCTTT
	Spacer_17	3330	Ruminococcus_albus_DSM_20455	2558860976:Q388DRAFT_scaffold00016.16:1:84066	93.333	15	1	0	12	26	29	15	0.55	22.3	3330_Ruminococcus_albus_DSM_20455	11	14	14	0	93.33	1	-1	GTTTTCCATCTGTTG	GTTTTCCAACTGTTG	29	52	3330_Ruminococcus_albus_DSM_20455	TTGAGGTCAAAGCACAACAGTTGGAAAACATATTATTGATATTTGTGACCTT
	Spacer_17	358	Ruminococcus_albus_7	649633094:NC_014833:1:153164	93.333	15	1	0	12	26	29	15	0.55	22.3	358_Ruminococcus_albus_7	11	14	14	0	93.33	1	-1	GTTTTCCATCTGTTG	GTTTTCCAACTGTTG	29	52	358_Ruminococcus_albus_7	TTGAGGTCAAAGCACAACAGTTGGAAAACATATTATTGATATTTGTGACCTT
	Spacer_18	1416	Lactobacillus_ruminis_ATCC_27782	2521172681:CP003032:2:1066756	100	12	0	0	9	20	23	34	0.15	24.3	1416_Lactobacillus_ruminis_ATCC_27782	12	12	12	0	100	1	1	TTTTATGCAATC	TTTTATGCAATC	30	37	1416_Lactobacillus_ruminis_ATCC_27782	ATGTCATTGTTGATACATTTGCTTTTATGCAATCAAA
	Spacer_18	3861	Blautia_schinkii_DSM_10518	2561511230:T506DRAFT_scaffold00005.5:2:239667	100	11	0	0	16	26	28	18	0.58	22.3	3861_Blautia_schinkii_DSM_10518	11	11	11	0	100	1	-1	CAATCCCAAGC	CAATCCCAAGC	30	34	3861_Blautia_schinkii_DSM_10518	TCATCTGCGCTACATTGGCTTGGGATTGTCCCAG
	Spacer_18	2873	Kandleria_vitulina_WCE2011	2558860130:T511DRAFT_scaffold00022.22:1:6012	100	11	0	0	2	12	27	17	0.58	22.3	2873_Kandleria_vitulina_WCE2011	11	11	11	0	100	1	-1	CCGTGTATTTT	CCGTGTATTTT	30	30	2873_Kandleria_vitulina_WCE2011	CAGGTGAAGAAAGCGAAAAATACACGGCAT
	Spacer_18	2040	Methanobrevibacter_sp_AbM4	2540341183:CP004050:2:137675	100	11	0	0	19	29	5	15	0.58	22.3	2040_Methanobrevibacter_sp_AbM4	11	11	11	0	100	1	1	TCCCAAGCGGC	TCCCAAGCGGC	30	36	2040_Methanobrevibacter_sp_AbM4	TCTTTCCCAAGCGGCAGGACCTGCATTCGAAAGGTT
	Spacer_19	3132	Corynebacterium_vitaeruminis_DSM_20294_Genome_sequencing	2558860221:CP004353:2:2256189	100	12	0	0	2	13	16	5	0.15	24.3	3132_Corynebacterium_vitaeruminis_DSM_20294_Genome_sequencing	12	12	12	0	100	1	-1	TTCCGAGGATGT	TTCCGAGGATGT	30	33	3132_Corynebacterium_vitaeruminis_DSM_20294_Genome_sequencing	CAAAACATCCTCGGAATAGATGACGCGACCTGG
	Spacer_19	2346	Ruminococcus_flavefaciens_AE3010	2540341248:N774DRAFT_scf7180000000009_quiver.1:2:3200580	100	11	0	0	13	23	23	33	0.58	22.3	2346_Ruminococcus_flavefaciens_AE3010	11	11	11	0	100	1	1	TCCTCTGTTGT	TCCTCTGTTGT	30	36	2346_Ruminococcus_flavefaciens_AE3010	AAGTCTCCAGTCTGTAAGAGCATCCTCTGTTGTGTA
	Spacer_19	1065	Treponema_saccharophilum_PB_DSM_2985	2509276055:TresaDRAFT_Contig196.1:3:1162764	93.333	15	1	0	15	29	19	33	0.58	22.3	1065_Treponema_saccharophilum_PB_DSM_2985	11	14	14	0	93.33	1	1	CTCTGTTGTCAACTT	CTCTGGTGTCAACTT	30	46	1065_Treponema_saccharophilum_PB_DSM_2985	CTTCACCGTCGGAACAGGCTCTGGTGTCAACTTAGACAAGTCAGAA
	Spacer_20	3768	Bacillus_sp_MB2021	2561511143:T349DRAFT_scaffold00098.98:1:12961	100	11	0	0	1	11	17	27	0.58	22.3	3768_Bacillus_sp_MB2021	11	11	11	0	100	1	1	TTAAATTAAAT	TTAAATTAAAT	30	37	3768_Bacillus_sp_MB2021	GTTATAAACACTCCTTTTAAATTAAATTTCTTTCTTT
	Spacer_20	3636	Clostridium_algidicarnis_B3	2561511142:BV55DRAFT_scf7180000000002_quiver_dupTrim_6430.1:2:1887805	100	11	0	0	19	29	22	32	0.58	22.3	3636_Clostridium_algidicarnis_B3	11	11	11	0	100	1	1	CCATTTTCATC	CCATTTTCATC	30	37	3636_Clostridium_algidicarnis_B3	CCTATATTCAAGTTCGGATACCCATTTTCATCATCCG
	Spacer_20	2318	Ruminococcus_albus_AD2013	2540341206:N773DRAFT_scf7180000000018_quiver.5:1:11832	100	11	0	0	1	11	46	36	0.58	22.3	2318_Ruminococcus_albus_AD2013	11	11	11	0	100	1	-1	TTAAATTAAAT	TTAAATTAAAT	30	50	2318_Ruminococcus_albus_AD2013	TCAAATATGTTCAATTACTGTCAAAAGTTGGCTTCATTTAATTTAAGTTC
	Spacer_20	2125	Methanobrevibacter_sp_AbM4	2540341183:CP004050:2:143297	100	11	0	0	8	18	25	15	0.58	22.3	2125_Methanobrevibacter_sp_AbM4	11	11	11	0	100	1	-1	AAATAAGATTA	AAATAAGATTA	30	37	2125_Methanobrevibacter_sp_AbM4	GAAAAAGGAGAGCATAATCTTATTTCATCAGAGATTT
	Spacer_21	6132	Methanosarcina_barkeri_CM1	2634166439:Ga0077912_11:3:2212599	100	11	0	0	2	12	19	29	0.58	22.3	6132_Methanosarcina_barkeri_CM1	11	11	11	0	100	1	1	ATTCAACAGAA	ATTCAACAGAA	30	37	6132_Methanosarcina_barkeri_CM1	CTGCCTCCTGGAACATCAATTCAACAGAAAGCTAGGG
	Spacer_21	4219	Ruminococcus_sp_HUN007	2565956529:CC97DRAFT_scf7180000000020_quiver.2:7:2498714	100	11	0	0	17	27	24	14	0.58	22.3	4219_Ruminococcus_sp_HUN007	11	11	11	0	100	1	-1	CATCGATTTCA	CATCGATTTCA	30	38	4219_Ruminococcus_sp_HUN007	GCAGTGAAGAAACTGAAATCGATGCTGGATCTGAGATG
	Spacer_21	2689	Methanobrevibacter_boviskoreani_JH1	2551306657:NoneDRAFT_BAGX02000021_1.21:1:66987	100	11	0	0	4	14	13	3	0.58	22.3	2689_Methanobrevibacter_boviskoreani_JH1	11	11	11	0	100	1	-1	TCAACAGAATA	TCAACAGAATA	30	38	2689_Methanobrevibacter_boviskoreani_JH1	ATTATTCTGTTGATTCTTTCATCTGCAACTTTTGAGGT
	Spacer_23	2792	Prevotella_brevis_P6B11	2558860121:T496DRAFT_scaffold00001.1:1:405160	100	13	0	0	5	17	18	30	0.037	26.3	2792_Prevotella_brevis_P6B11	13	13	13	0	100	1	1	GTTCAACGCCCAC	GTTCAACGCCCAC	30	50	2792_Prevotella_brevis_P6B11	CCTGAGAGGGGTGACCCGTTCAACGCCCACATGGCTGTTCCTCGTTCTCC
	Spacer_23	6067	Methanobacterium_formicicum_BRM9	2630968343:Ga0069308_11:3:1952812	100	11	0	0	20	30	25	35	0.58	22.3	6067_Methanobacterium_formicicum_BRM9	11	11	11	0	100	1	1	ATTCAAGAGCT	ATTCAAGAGCT	30	38	6067_Methanobacterium_formicicum_BRM9	AAAGGGGGGCCTAATGAGTTAATAATTCAAGAGCTTAA
	Spacer_23	2660	Methanobrevibacter_boviskoreani_JH1	2551306657:NoneDRAFT_BAGX02000021_1.21:1:65071	100	11	0	0	1	11	23	13	0.58	22.3	2660_Methanobrevibacter_boviskoreani_JH1	11	11	11	0	100	1	-1	ATCTGTTCAAC	ATCTGTTCAAC	30	35	2660_Methanobrevibacter_boviskoreani_JH1	AAAAGGGCACAGGTTGAACAGATACAGCTTAACAG
	Spacer_24	3008	Lachnospiraceae_bacterium_NC2004	2558860167:T510DRAFT_scaffold00001.1:1:150595	100	12	0	0	17	28	19	30	0.15	24.3	3008_Lachnospiraceae_bacterium_NC2004	12	12	12	0	100	1	1	ATGGTTAGGTTG	ATGGTTAGGTTG	30	37	3008_Lachnospiraceae_bacterium_NC2004	TAAAAATAAGGCACTGATATGGTTAGGTTGTGGATAT
	Spacer_24	5892	Methanobacterium_formicicum_BRM9	2630968343:Ga0069308_11:1:1484274	100	11	0	0	12	22	15	25	0.58	22.3	5892_Methanobacterium_formicicum_BRM9	11	11	11	0	100	1	1	AGCAAATGGTT	AGCAAATGGTT	30	37	5892_Methanobacterium_formicicum_BRM9	TCTCCAAGGGCTAAAGCAAATGGTTCCATAGTTTTAT
	Spacer_24	878	Synergistetes_Syn_Fa1	2501651219:Sfa_scaffold00015:2:74864	93.333	15	1	0	3	17	1	15	0.58	22.3	878_Synergistetes_Syn_Fa1	11	14	14	0	93.33	1	1	GCAGAAGGCAGCAAA	GCAGAAGGAAGCAAA	30	35	878_Synergistetes_Syn_Fa1	GCAGAAGGAAGCAAAACAAGGACGCTGACAGCCTT
	Spacer_24	1219	Megasphaera_elsdenii_DSM_20460	2511231071:NC_015873:7:2191785	100	11	0	0	4	14	32	22	0.58	22.3	1219_Megasphaera_elsdenii_DSM_20460	11	11	11	0	100	1	-1	CAGAAGGCAGC	CAGAAGGCAGC	30	33	1219_Megasphaera_elsdenii_DSM_20460	TGGACTGACCTCCCTTCGGCGGCTGCCTTCTGG
	Spacer_25	141	Ruminococcus_flavefaciens_FD1	645951829:NZ_ACOK01000086:1:15249	100	13	0	0	14	26	33	21	0.037	26.3	141_Ruminococcus_flavefaciens_FD1	13	13	13	0	100	1	-1	TTTCGCTCGCTTC	TTTCGCTCGCTTC	30	33	141_Ruminococcus_flavefaciens_FD1	AATGGAAGGTCAGCTCGTCAGAAGCGAGCGAAA
	Spacer_25	3780	Oribacterium_sp_FC2011	2561511144:T357DRAFT_scaffold00019.19:3:58438	100	11	0	0	11	21	36	26	0.58	22.3	3780_Oribacterium_sp_FC2011	11	11	11	0	100	1	-1	CTTTTTCGCTC	CTTTTTCGCTC	30	38	3780_Oribacterium_sp_FC2011	TTCATAGCAGAAGAACAGCCCGTAGGAGCGAAAAAGCG
	Spacer_26	2428	Clostridium_sartagoforme_AAU1_buffalo	2541047555:ASRV01000250:2:4105	100	13	0	0	8	20	13	1	0.037	26.3	2428_Clostridium_sartagoforme_AAU1_buffalo	13	13	13	0	100	1	-1	TTAAGTCAGTAAG	TTAAGTCAGTAAG	30	36	2428_Clostridium_sartagoforme_AAU1_buffalo	CTTACTGACTTAATAACTTCATCCCAATTTTTAAAA
	Spacer_26	286	Methanobrevibacter_ruminantium_M1	646311943:NC_013790:4:1574496	100	11	0	0	5	15	33	23	0.58	22.3	286_Methanobrevibacter_ruminantium_M1	11	11	11	0	100	1	-1	CTTTTAAGTCA	CTTTTAAGTCA	30	37	286_Methanobrevibacter_ruminantium_M1	TTAATGGACTTATAGTTAGTTATGACTTAAAAGCACG
	Spacer_27	5954	Methanobacterium_formicicum_BRM9	2630968343:Ga0069308_11:2:1945193	100	12	0	0	11	22	21	10	0.15	24.3	5954_Methanobacterium_formicicum_BRM9	12	12	12	0	100	1	-1	TACCAACGACTT	TACCAACGACTT	30	36	5954_Methanobacterium_formicicum_BRM9	CCTACACTGAAGTCGTTGGTAAACCTGCTATGCTCA
	Spacer_27	6142	Methanosarcina_barkeri_CM1	2634166439:Ga0077912_11:3:2213329	100	11	0	0	2	12	27	17	0.58	22.3	6142_Methanosarcina_barkeri_CM1	11	11	11	0	100	1	-1	ATTTAGAAATA	ATTTAGAAATA	30	34	6142_Methanosarcina_barkeri_CM1	CCCTCGGGAATTCCATTATTTCTAAATGGTCCAC
	Spacer_27	3707	Clostridium_algidicarnis_B3	2561511142:BV55DRAFT_scf7180000000002_quiver_dupTrim_6430.1:5:2572770	100	11	0	0	5	15	25	35	0.58	22.3	3707_Clostridium_algidicarnis_B3	11	11	11	0	100	1	1	TAGAAATACCA	TAGAAATACCA	30	35	3707_Clostridium_algidicarnis_B3	AAGGGCACATGGAAAACAAAGAAGTAGAAATACCA
	Spacer_27	3640	Clostridium_algidicarnis_B3	2561511142:BV55DRAFT_scf7180000000002_quiver_dupTrim_6430.1:2:1888099	100	11	0	0	5	15	24	14	0.58	22.3	3640_Clostridium_algidicarnis_B3	11	11	11	0	100	1	-1	TAGAAATACCA	TAGAAATACCA	30	37	3640_Clostridium_algidicarnis_B3	CGTATCGTTCCCATGGTATTTCTACTTCTTGGTTTTC
	Spacer_27	2493	Clostridium_sartagoforme_AAU1_buffalo	2541047555:ASRV01000283:1:434	100	11	0	0	2	12	23	33	0.58	22.3	2493_Clostridium_sartagoforme_AAU1_buffalo	11	11	11	0	100	1	1	ATTTAGAAATA	ATTTAGAAATA	30	36	2493_Clostridium_sartagoforme_AAU1_buffalo	GATGGAAACGCAGTATTTAATGATTTAGAAATAATA
	Spacer_27	1757	Clostridium_butyricum_AGR2140	2524614705:G607DRAFT_scaffold00022.22:1:34553	100	11	0	0	6	16	16	6	0.58	22.3	1757_Clostridium_butyricum_AGR2140	11	11	11	0	100	1	-1	AGAAATACCAA	AGAAATACCAA	30	32	1757_Clostridium_butyricum_AGR2140	AATTCTTGGTATTTCTTAAATTCTAGTGGAGT
	Spacer_28	4962	Ruminococcaceae_bacterium_P7	2593339217:IE30DRAFT_scaffold00011.11:1:90731	100	13	0	0	11	23	46	34	0.037	26.3	4962_Ruminococcaceae_bacterium_P7	13	13	13	0	100	1	-1	GCGCTGTAGCAGT	GCGCTGTAGCAGT	30	47	4962_Ruminococcaceae_bacterium_P7	CTCCCGAGCTTCCGGCGACAACGCTGGCACCTTACTGCTACAGCGCT
	Spacer_28	4961	Ruminococcaceae_bacterium_P7	2593339217:IE30DRAFT_scaffold00011.11:1:90653	100	13	0	0	13	25	44	32	0.037	26.3	4961_Ruminococcaceae_bacterium_P7	13	13	13	0	100	1	-1	GCTGTAGCAGTTC	GCTGTAGCAGTTC	30	47	4961_Ruminococcaceae_bacterium_P7	CGCCGGAGCTGCCTGAAACAGAGCTGAAGAGGAACTGCTACAGCTAT
	Spacer_28	2220	Methanobrevibacter_sp_AbM4	2540341183:CP004050:2:149590	100	11	0	0	14	24	29	19	0.58	22.3	2220_Methanobrevibacter_sp_AbM4	11	11	11	0	100	1	-1	CTGTAGCAGTT	CTGTAGCAGTT	30	36	2220_Methanobrevibacter_sp_AbM4	TACTGCATACATTAACCCAACTGCTACAGGTAAAGA
